# Supplementary material for: Transcriptional and Functional Programming of Decidual Innate Lymphoid Cells
Source: Front Immunol. 2020 Jan 24;10:3065. doi: 10.3389/fimmu.2019.03065 (PMC6992589; doi:10.3389/fimmu.2019.03065)
Supplement: Supplementary file 1 [file Data_Sheet_1.xlsx]

## Sheet: Datasheet 1
Datasheet 1 Contains raw data used to construct functional graphs.

## Sheet: Functional Data
Tissue	Cell Type	Treatment	%INFy	%IL-22	%IL-17	%IL-8	%Grb	%TNF	%VEGF
1	1	1	0	0	1.04	0	22.5	1.12
1	1	1	0	0	0	0	0	0
1	1	1	0	1.21	0	0	20.7	0				Code
1	1	1	0	0.66	0.53	0	57.9	0					Tissue			Cell Type		Treatment
1	1	1	0	0	0	0	100	0					1 = Decidua Basalis			1 = C10		1 = Unstimulated
1	2	1	0	0	0	0	34.2	0					2 = Decidua Parietalis			2 = C2		2 = PMA/Iono.
1	2	1	0	0	0	0	20	0					3 = PBMCs			3 = cNK		3 = IL23
1	2	1	0	0	0	0	21.1	0								4 = ILC3s		4 = IL12/IL15/IL1β
1	2	1	0	1.98	0	0	68.9	0								5 = LTI-like		5 = IL12/IL15/IL18
1	2	1	0	0	0	0	100	0
1	3	1	0	1.64	0	0	77.4	0
1	3	1	0	0	0	0	0	0
1	3	1	0	0	0	0	100	0
1	3	1	0	0	0	0	96	0
1	3	1	0	0	20	0	100	0
1	4	1	0	0.86	0	0.3	67.7	0.3			NOTE: This data corresponds to Figures 4, 5, suppl fig 4, suppl fig 5
1	4	1	0	0	0	0	100	0
1	4	1	0	0	0.48	0.6	51.2	0
1	4	1	0	0.29	0.14	0.13	80.1	0
1	4	1	0	0	0	0	92.9	0
1	5	1	0	0	0	6.02	30.6	0.46
1	5	1	0	0	0	0	0	0
1	5	1	0	0.39	0.39	1.89	51.6	0
1	5	1	0.18	0.43	0.43	0.61	39.1	0
1	5	1	6.67	0	0	0	42.9	0
1	1	2	35	0	0.73	6.67	6.67	20
1	1	2	0	0	0	0	0	0
1	1	2	39.1	0	0.91	27.8	5.56	13.9
1	1	2	21.9	0.66	0.44	0	47.9	39
1	1	2	0	0	0	0	80	0
1	2	2	48.8	0	0	0	5.88	17.6
1	2	2	0	25	0	0	0	0
1	2	2	42.2	0	0	36.4	0	36.4
1	2	2	27.8	0	0.87	0	47.8	44.9
1	2	2	0	0	0	0	100	100
1	3	2	40.9	0	0	0	76.5	5.88
1	3	2	0	0	0	0	0	0
1	3	2	33.3	0	0	0	66.7	0
1	3	2	47.1	0	0	0	85.1	56.7
1	3	2	0	0	0	0	100	0
1	4	2	33.9	0	0	0.83	50	9.17
1	4	2	16.7	0	0	0	0	0
1	4	2	39.6	0	0	18.4	31.6	15.8
1	4	2	33	0.48	0.36	0.41	68.5	45.9
1	4	2	0	0	0	0	87.5	0
1	5	2	32.6	0	1.4	3.57	24.1	10.7
1	5	2	0	0	0	0	0	0
1	5	2	22.7	0	0	19.1	52.8	18
1	5	2	16.3	0.11	0.28	1.5	27.6	23.8
1	5	2	0	0	0	0	25	0
1	1	3	0	0.4	0.4	0	21.8	0
1	1	3	0	0	0	0	28.6	0
1	1	3	0.57	0	0.57	0	33.3	0
1	1	3	0.13	0.4	0.27	0	50.3	0.32
1	1	3	0	0	0	0	83.3	0
1	2	3	0	0	0	0	20.4	0
1	2	3	0	0	0	0	22.2	0
1	2	3	0.97	0	1.94	0	42.9	0
1	2	3	0	1.14	1.14	0	47	0
1	2	3	0	0	0	0	0	0
1	3	3	0	0.7	0	0	74.3	0
1	3	3	0	0	0	0	66.7	0
1	3	3	0	0	0	0	100	0
1	3	3	0	0	0	0	94	0
1	3	3	0	0	0	0	100	0
1	4	3	0	0.21	0.21	0.27	61.6	0
1	4	3	0	0	0	0	38.1	0
1	4	3	0.45	0	1.36	0	69.6	0
1	4	3	0.084	0.17	0	0.2	74.8	0.12
1	4	3	7.69	0	0	0	83.3	0
1	5	3	0	0.35	0.35	2.37	30.4	0.4
1	5	3	0	0	1.72	0	18.9	0
1	5	3	0	0	0.37	1.18	55.3	0
1	5	3	0.15	0.22	0.29	0.33	31.7	0.19
1	5	3	0	0	0	0	25	0
2	1	1	0.4	0.4	0.4	0	56.7	0
2	1	1	0.14	0.68	0.41	0	45.7	0
2	2	1	1.13	0.46	0.88	0.075	75.9	0.15
2	2	1	0.31	0.83	0.31	0	47.3	0
2	3	1	1.47	0.74	0	0	93.5	0
2	3	1	0.12	0.25	0	0	98.8	0.19
2	4	1	0.44	0.44	0.44	0.85	58.5	0.24
2	4	1	0.15	1.06	0.3	0.35	67.3	0
2	5	1	1.47	2.94	0.74	1.49	5.97	0.75
2	5	1	0.98	1.95	0	0	15.6	2.08
2	1	2	34.3	0	0.49	0.8	58.4	53.1
2	1	2	55.9	0.9	0.25	0.34	51.5	59.7
2	2	2	50	0.39	0.15	0.61	58.6	66
2	2	2	55.9	0.79	0.65	0	51.1	54.7
2	3	2	74.6	0	0	0	88.6	79.7
2	3	2	91.9	0.44	0.29	0.18	97.7	88.5
2	4	2	44.1	0.36	0.53	2.49	43.2	63.5
2	4	2	61.9	1.1	0.31	1.4	66.8	69.7
2	5	2	21.5	1.37	1.83	7.78	6.11	52.2
2	5	2	39.9	0.47	0.94	1.91	31.4	78.2
2	1	3	0.072	0.51	0.072	0	48	0.29
2	1	3	0.15	0.88	0.51	0	37	0.26
2	2	3	0.46	0.19	0.3	0.1	71.3	0.4
2	2	3	0.2	0.98	0.2	0	38	0.64
2	3	3	0	0	0	0	91	0
2	3	3	0	0.48	0	0	99	0.22
2	4	3	0.047	0.9	0.14	0.48	52.3	0.48
2	4	3	0.48	0.32	0.16	0.26	70.8	0.26
2	5	3	0.39	1.55	1.16	3.45	5.17	0.86
2	5	3	0.64	0.64	0	0.24	21.7	0.95
3	1	1	0.78	0	0	1.09	55.3	0
3	1	1	0.45	0	0	0.26	37.8	0.77
3	1	1	0.51	0	0	0	68	0.57
3	2	1	0	0	0	0	40	0
3	2	1	0	0	0	0	58.9	1.79
3	2	1	0	0	0	0	80	0
3	3	1	0.05	0.12	0.025	0.12	98.1	0.12
3	3	1	1.47	0.079	0.011	0	99.1	0.43
3	3	1	0.055	0.27	0.22	0	96.9	0.43
3	4	1	0.028	0.056	0.028	0.49	87.7	0.15
3	4	1	0.18	0.067	0.029	0.073	94.9	0.13
3	4	1	0	0.28	0	0	92	0.73
3	5	1	0.031	0.15	0.28	5.02	25.1	0.26
3	5	1	0.054	0.97	1.51	0.88	3.38	0.61
3	5	1	0	0.93	0	0.48	18.1	0.24
3	1	2	48.4	0	0	4.48	42.6	24.7
3	1	2	64.9	0	0	2.9	49.6	28.6
3	1	2	68.5	0.55	0	1.38	60.8	44.2
3	2	2	25	0	0	0	57.1	42.9
3	2	2	72.7	0	0	3.57	57.1	35.7
3	2	2	75	0	0	0	71.4	57.1
3	3	2	63.7	0	0.17	0.45	95.6	13.1
3	3	2	73	0.054	0	0.21	98.9	41.6
3	3	2	77.6	0.56	0	0.17	96	67.2
3	4	2	53.8	0.19	0.19	1.07	86.8	14
3	4	2	69.8	0	0.082	0.25	96.1	30.5
3	4	2	73.5	0.28	0.11	0.23	90.3	60.5
3	5	2	56.3	0.35	0.32	2.56	63.7	22.6
3	5	2	13.3	0.2	0.61	9.82	16.1	25.2
3	5	2	28.6	1.39	0.73	2.44	44.2	54.8
3	1	3	1.68	0	0	1.12	45.8	0
3	1	3	0.38	0.38	0	0	37.3	0.92
3	1	3	0.42	0	0	0	75	0
3	2	3	0	0	0	0	33.3	0
3	2	3	2.38	0	0	0	58	0
3	2	3	0	0	0	0	87.5	0
3	3	3	0	0.21	0	0.044	96.7	0.089
3	3	3	0.28	0.038	0	0.07	97.9	0.14
3	3	3	0.11	0.28	0.028	0	98.6	0.19
3	4	3	0	0	0	0.42	88	0.025
3	4	3	0.061	0.046	0.031	0.046	95	0.13
3	4	3	0	0.1	0.026	0.051	95.4	0.15
3	5	3	0	0.16	0.66	4.5	28.5	0.12
3	5	3	0.21	0.35	0.57	2.07	39.3	0.53
3	5	3	0.082	1.06	0.16	0.38	47.4	0.5
1	1	1	0	0	0	0	70	0.57
1	1	1	0	0	0	0	62.5	0
1	1	1	0	0	0	0	73.2	0
1	1	1	0.009	0	0	0	36.1	0.24
1	2	1	0	0.66	0	0	77.8	0
1	2	1	0	0	0	0	52.9	0
1	2	1	0	0	0	0	78.8	0.13
1	2	1	0	0	0	0	43.4	0.12
1	3	1	0.007	0.07	0.04	0.03	92.4	0.29
1	3	1	0	0	0	0	96.6	3.45
1	3	1	0.1	0	0	0.06	93.3	0
1	3	1	0	0	0	0	92.4	0
1	4	1	0.2	0.08	0	0	88.7	0.05
1	4	1	0	0	0	0	84	0
1	4	1	0	0	0	0.14	77.3	0.09
1	4	1	0.003	0.03	0	0.05	69	0.07
1	5	1	0.2	0	0.1	0.28	30.5	0.32
1	5	1	0	0	0	0	19.4	0
1	5	1	1	0	0.05	0.13	61.4	0.33
1	5	1	0.08	0	0	0.03	38.2	0.18
1	1	2	50.1	0.1	0	0.45	60	57.4
1	1	2	18.4	0.4	0	0.3	24.4	31.2
1	1	2	4.4	0	0	0.06	72.9	31.4
1	1	2	14.3	0	0	0.14	32.5	35.5
1	2	2	34.5	0	0	0	71.4	44.9
1	2	2	10.4	2	0	0	34.8	22.8
1	2	2	2.4	0	0	0	74.7	21.1
1	2	2	10.1	0	0	0	42.6	40.9
1	3	2	62.9	0.06	0	0.14	88	76
1	3	2	35.3	0	0	0	91.8	56.9
1	3	2	13.5	0	0	0.11	91.1	48.1
1	3	2	24.9	0	0	0.21	87.4	52.8
1	4	2	57.1	0	0	0	80.2	61.8
1	4	2	26.5	1	0	0.18	79.6	44
1	4	2	7.9	0.03	0.02	0.32	69.3	28.8
1	4	2	19.5	0.02	0.06	0.15	61.6	40.5
1	5	2	36.4	0	0.11	1.29	38.7	43.3
1	5	2	11.4	0	0	2.39	30.1	27.3
1	5	2	25.2	0	0.07	0.74	60.5	28.1
1	5	2	19.9	0.04	0.04	1.46	56	33.3
1	1	4	45	0.23	0	0	77.6	13.1
1	1	4	7.31	0.47	0	0.68	47.5	2.7
1	1	4	33	0	0	0	92.2	2.65
1	1	4	38	0	0	0	86.3	2.35
1	2	4	21.9	0	0	0	79.4	3.43
1	2	4	3.79	0	0	0	32.6	4.49
1	2	4	20.6	0	0	0	94.5	1.14
1	2	4	29	0	0	0	90.5	1.19
1	3	4	12.5	0.013	0	0	95.4	6.3
1	3	4	1.46	0.066	0	0.17	98	0.5
1	3	4	31.3	0	0	0	99	0.88
1	3	4	26.6	0	0	0.02	97.4	1
1	4	4	7.49	0	0	0	87.6	2.42
1	4	4	0.63	0.13	0	1.01	83.4	0.67
1	4	4	19.3	0.018	0	0.03	88.8	0.38
1	4	4	16.9	0.022	0	0.01	88.1	0.21
1	5	4	2.39	0	0.31	0.24	26.5	0.84
1	5	4	0.48	0	0.48	1.01	23	0.51
1	5	4	12	0	0.08	0	71.1	0.82
1	5	4	9.14	0	0.06	0.26	45.5	0.45
2	1	1	0	0	0	0	37.5	0.055
2	1	1	0.1	0.1	0	0	54.7	0.6
2	2	1	0	0	0	0	41	0.07
2	2	1	0	0	0	0	56.2	0.33
2	3	1	0	0	0	0	84.5	0.21
2	3	1	0	0	0	0	94.1	0
2	4	1	0	0.2	0	0.95	40.4	0.056
2	4	1	0	0.19	0	2.64	31.4	0.53
2	5	1	0	0.031	0	0.38	36.1	0
2	5	1	0	0	0	2.33	35.8	0.39
2	1	2	15.6	0.04	0.038	0.18	42.6	25.8
2	1	2	15.7	0.11	0	0.13	46	48.8
2	2	2	15.8	0	0	0.15	43	28.3
2	2	2	18.5	0.09	0	0	50.6	49.8
2	3	2	38.9	0	0	0	73.9	50.5
2	3	2	33.9	0	0	0	67.3	54.9
2	4	2	15.9	0.18	0.025	2.34	37.9	27
2	4	2	17.6	0	0.31	8.63	31.2	46.9
2	5	2	29.1	0	0.5	1.42	46	48.1
2	5	2	51.4	0	1.2	3.17	52.1	71.5
2	1	4	6.71	0.019	0	0.053	61.9	0.29
2	1	4	16.5	0	0	0	79.7	1.05
2	2	4	4.43	0.043	0	0	64.3	0.17
2	2	4	16.1	0	0	0	88	0.49
2	3	4	7.13	0.16	0	0	95.1	0.11
2	3	4	17.8	0	0	0	94	1.05
2	4	4	2.46	0.29	0	0.82	51.9	0.11
2	4	4	11.3	0	0	1.14	61.7	0.3
2	5	4	1.22	0	0	0.49	24.7	0.055
2	5	4	11.4	0	0.4	0.13	51.7	0.91
3	1	1	0	0	0	0	19.7	0.87
3	1	1	0	0	0	0	69.4	0
3	2	1	0	0	0	0	46.7	0
3	2	1	0	0	0	0	71.4	0
3	3	1	0.009	0.044	0.035	0.028	93.9	0.77
3	3	1	0.044	0.022	0	0.23	94	0.15
3	4	1	0	0.007	0.029	0.013	93.5	0.23
3	4	1	0	0	0	0.19	93.8	0.042
3	5	1	0	0.086	0.37	0.87	6.7	0.2
3	5	1	0	0.05	0.2	0.54	9.1	0.11
3	1	2	42.4	0.23	0	1	97.8	26.7
3	1	2	10.4	0	0	0	54.1	0
3	2	2	57.9	0	0	0	100	55
3	2	2	20	0	0	0	53.3	0
3	3	2	67.1	0.07	0	0.38	99.8	45
3	3	2	29	0	0	0.2	92.7	12.2
3	4	2	62.7	0.04	0	0.28	99.7	40.8
3	4	2	21.7	0	0	0.25	90.3	9.2
3	5	2	35.3	0.08	0.32	5.62	90.5	40.8
3	5	2	10.1	0.05	0.27	3.61	21.1	13.2
3	1	4	84.9	0.33	0.055	0.11	100	13.2
3	1	4	81.2	0	0	0	93.2	6.8
3	2	4	62.3	0	0	0	100	25.9
3	2	4	75.5	0	0	0	93.5	6.45
3	3	4	55.6	0.11	0	0.18	100	14.1
3	3	4	39.7	0.01	0.011	0.04	98.6	4.92
3	4	4	45.9	0.13	0.00414	0.3	100	7.78
3	4	4	25	0.02	0.011	0.11	93.9	1.79
3	5	4	9.35	1.51	0.28	3.91	98.9	1.11
3	5	4	2.12	0.06	0.22	0.26	11	0.39
1	1	1	0	0	0	0	33.3	6.67
1	1	1	0	0	0	0	48.7	0.56
1	2	1	0	0	0	0	41.8	2.51
1	2	1	0	0	0	0	63	0.89
1	3	1	0	0	0	0.073	97.7	0.36
1	3	1	0	0.1	0	0	95.8	0.31
1	4	1	0.06	0.12	0	0	91.3	0.69
1	4	1	0	0.11	0	0.043	80.5	0
1	5	1	0	0	0	0.062	17.3	0.31
1	5	1	0.03	0.12	0.03	0.41	29.2	0.28
1	1	2	65.4	0.3	0	0	28.2	63.7
1	1	2	29	0	0	0.36	45	63.6
1	2	2	34.6	0	0	0.93	48.1	71.3
1	2	2	29.2	0	0	0.33	41.3	58.7
1	3	2	70.5	3	0	0.14	90.4	78.2
1	3	2	32.5	0	0	0.12	98.1	73.3
1	4	2	70.9	0.09	0	0.37	89.3	62.5
1	4	2	34.5	0.1	0	0.36	73.5	59.2
1	5	2	27.6	0.2	0	2.75	35.3	34
1	5	2	15.3	0.09	0.09	3.1	39.9	42.8
1	1	4	26.2	0.38	0	0	78.4	20.9
1	1	4	25.7	0	0	0	82.1	11
1	2	4	27.2	0	0	0.35	88.8	22
1	2	4	21.1	0.44	0	0	94.5	14
1	3	4	7.75	0	0	0	99	5.07
1	3	4	6.67	0.086	0	0.027	99.1	3.46
1	4	4	5.79	0	0	0	95.6	1.77
1	4	4	5.8	0.066	0	0.097	92.9	1.16
1	5	4	1.06	0	0.21	0.17	11	1.68
1	5	4	1.17	0.045	0	0.12	18	0.96
2	1	1	0.23	0	0	0	55.9	1.03
2	1	1	1.18	0	0	0	64.2	1.99
2	2	1	0	0.68	0	0	53.8	1.01
2	2	1	0.38	0.44	0	0.026	74.9	5.11
2	3	1	0	0.1	0	0	96.7	0
2	3	1	0.9	0	0	0	75.9	1
2	4	1	0	0.61	0	1.97	54.2	0.56
2	4	1	1.19	0.48	0	0.83	64.6	1.47
2	5	1	0	0.58	0	7.77	14	2.07
2	5	1	0.41	1.03	0	0.77	31.9	0.77
2	1	2	50.7	0.55	0	0	38.5	48.1
2	1	2	12	0.71	0.1	0	73.3	51.3
2	2	2	39.2	0.28	0	0.23	45.3	56.4
2	2	2	10.6	0.44	0.073	0	82.8	44.8
2	3	2	86.4	0.27	0	0	88.1	79.6
2	3	2	33	0.5	0	0.037	84.2	52.1
2	4	2	51.8	0.43	0.22	2.53	46.6	54.2
2	4	2	33.7	0.66	0.33	1.71	71.3	48
2	5	2	43.1	0.44	1.53	9.9	26.7	45.5
2	5	2	66.8	0.54	0.79	3.03	54.4	62.5
2	1	4	30.9	0.9	0	0	92.2	4.44
2	1	4	18.9	0.45	0	0	81.3	4.03
2	2	4	26.4	1.01	0	0	82.3	8.61
2	2	4	12.9	0.35	0.02	0	88.4	7.95
2	3	4	4.87	0.11	0	0	99.5	1.67
2	3	4	28.8	0	0	0	89	2.32
2	4	4	8.85	1.16	0.3	0.83	66.5	2.22
2	4	4	18.8	0.86	0.2	0.53	77.3	3.85
2	5	4	2.56	0.57	0.3	5.13	23.1	1.71
2	5	4	9.3	0.55	0	0.92	56.3	1.35
3	1	1	0.13	0	0.25	0	25.3	0.81
3	2	1	0.79	0	0	0	23.6	0
3	3	1	0.061	0.035	0.00869	0.024	97.4	0.23
3	4	1	0.049	0.022	0.067	0.07	95.4	0.096
3	5	1	0.03	0.19	0.089	0.25	2.27	0.28
3	1	2	39.4	0.24	0	3.56	19.1	42.2
3	2	2	53.8	0.77	1.54	0	30.9	41.8
3	3	2	57.8	0.12	0.013	0.18	94.2	54.1
3	4	2	54.7	0.035	0.079	0.073	94.2	49.7
3	5	2	14	0.092	0.26	2.63	21.3	40.6
3	1	4	74	0.067	0	0.076	94.9	9.28
3	2	4	70	0	0	0	98.3	20
3	3	4	27.7	0.025	0	0.068	99.6	4.49
3	4	4	22.5	0.021	0	0.051	97.7	2.02
3	5	4	1.24	0.079	0.069	0.74	6.46	0.83
1	1	1	0		0	0	29.9	0.52	7.52
1	1	1	0		0	0	11.9	0.52	6.73
1	1	1	0.01		0	0	24.3	0.42	7.64
1	2	1	0		0	0	43.5	0.74	8.07
1	2	1	0		0	0	17.5	0.76	5.42
1	2	1	0		0	0	38.4	0.44	13.8
1	3	1	0.003		0	0.015	29	0.059	1.6
1	3	1	0.003		0	0.021	64.8	0.041	0.61
1	3	1	0		0	0	79.2	0.041	2.1
1	4	1	0		0	0.14	35.3	0.046	4.13
1	4	1	0		0	0.06	71.3	0	1.77
1	4	1	0		0	0.095	56.9	0.063	5.29
1	5	1	0.007		0	0.38	20	0.047	8.14
1	5	1	0.005		0.052	0.3	21.6	0.11	4.72
1	5	1	0.004		0	0.68	21.2	0.14	3.9
1	1	2	8.9		0	0	34	21.1	8.76
1	1	2	28		0	0.16	15.3	49.5	5.09
1	1	2	16.8		0	0	24.6	37.1	6.45
1	2	2	3.3		0	0	47.9	22.5	6.96
1	2	2	25		0	0	11.9	48.2	6.76
1	2	2	12		0	0.099	30.8	40.1	10.2
1	3	2	22		0	0.069	47.5	35.2	3.06
1	3	2	43.3		0	0.024	72.1	58.5	1.12
1	3	2	53.4		0	0.059	78.1	57	3.08
1	4	2	12.8		0	0.14	39.8	18	4.92
1	4	2	39		0.23	0.61	73.1	37.4	1.98
1	4	2	27.7		0.055	0.49	49.6	39.5	4.4
1	5	2	16.6		0.14	0.84	31.3	18.5	9.76
1	5	2	22.9		0.11	1.27	47.9	22.3	4.18
1	5	2	33.2		0	2.33	47.9	23.8	4.65
1	1	4	32.9		0	0	73.3	2.74	11
1	1	4	35.7		0	0	79.8	3.08	19.3
1	1	4	36		0	0	79.3	6.24	17.8
1	2	4	16.2		0	0	76.9	1.36	13.5
1	2	4	24.8		0	0	85.3	2	27.1
1	2	4	17.6		0	0	77.1	1.89	25
1	3	4	32.4		0	0.011	82.7	1.08	5.5
1	3	4	21.7		0	0	96.2	1.89	4.99
1	3	4	43.1		0	0	96.8	2.25	7.8
1	4	4	12.6		0	0.18	62	0.77	8.84
1	4	4	14.6		0	0.71	89.1	1.42	6.8
1	4	4	20.4		0	0.063	73.8	0.51	11.4
1	5	4	7.26		0.057	0.4	29.4	0.49	12.1
1	5	4	3.66		0	0.4	12.5	0.6	10.2
1	5	4	6.79		0.05	0.74	16.9	0.96	8.31
2	1	1	0		0	0	7	0.17	0
2	2	1	0		0	0	8.31	0.96	6.9
2	3	1	1.37		0	0	63.5	0	0
2	4	1	0		0	1.68	13.7	2.16	5.62
2	5	1	0		0	0.79	5.31	0.2	2.06
2	1	2	22.5		0	0	5.27	56	5
2	2	2	9.5		0	0	6.47	53.6	14.3
2	3	2	46.9		0	0	58.6	62.1	4.17
2	4	2	36.5		0	11.5	10.5	48.2	11.1
2	5	2	11.4		0	7.69	9.74	34.4	13.6
2	1	4	33.3		0	0	26.9	0.35	10.4
2	2	4	7.41		0	0	33.9	1.34	14.8
2	3	4	35.1		0	0	77.1	1.43	8.05
2	4	4	9.73		0	0.75	16.5	0	5.31
2	5	4	1.88		0	0	2.52	0.63	4.23
3	1	1	1.61		0	0	50.8	0.72	4.25
3	1	1	0.41		0	0.15	26.9	0.7	1.92
3	2	1	2.41		0	0	83.3	0	6.02
3	2	1	0		0	0	37.5	0	10.5
3	3	1	0.54		0	0.041	94.3	0.33	2.17
3	3	1	0.26		0	0.031	93.8	0.26	0.56
3	4	1	0.14		0	0.1	88	0.086	2.2
3	4	1	0.071		0.024	0.077	93.6	0.14	0.63
3	5	1	0.063		0.12	0.57	5.29	0.36	7.11
3	5	1	0		0.18	1.12	3.51	0.16	3.24
3	1	2	56.9		0	1.81	40.8	23.1	11.8
3	1	2	23.8		0	0.58	30.2	22.1	0.64
3	2	2	66.7		0	7.69	73.1	30.8	33.3
3	2	2	16.7		0	8.7	52.2	8.7	8.33
3	3	2	73.5		0	0.48	88.4	40.1	4.45
3	3	2	32		0	0.34	89.5	18.7	0.64
3	4	2	63.7		0	0.75	87.1	30.9	3.72
3	4	2	25.9		0.02	0.51	89.8	13.2	1.67
3	5	2	31.9		0.11	4.1	34	28.6	12.9
3	5	2	8		0.19	4.25	14.4	18.6	4.83
3	1	4	84.5		0	0.27	95.9	6.53	10.3
3	1	4	65.5		0	0.069	69.5	3.12	2.99
3	2	4	95.7		0	2.04	99.3	20.4	15.4
3	2	4	92		0	0	88.9	16.7	9.49
3	3	4	52.1		0	0.22	99.2	7.39	6.11
3	3	4	33.6		0	0.034	96.1	2.49	1.63
3	4	4	49.2		0	0.37	96	2.8	3.61
3	4	4	23.9		0	0.1	90.1	1.56	3.22
3	5	4	2.24		0.11	2.37	9.47	1.3	9.86
3	5	4	1.8		0.082	0.5	7.32	0.59	5.97
1	1	1	0		0	0	27.8	0.16	17.7
1	1	1	0.1		0	0	44.9	0.18	11.3
1	1	1	0.1		0	0	12.8	0.56	11.6
1	2	1	0		0	0	15.3	0	25.4
1	2	1	0		0	0	55	2.09	11.9
1	2	1	1		0	0	15.8	1.16	17.3
1	3	1	0.09		0	0	94.9	0.054	9.63
1	3	1	0		0	0	54.6	0.046	3.17
1	3	1	0		0	0	69	0.083	2.63
1	4	1	0.2		0	0.18	73.2	0.044	10.5
1	4	1	0		0	0.18	54.2	0.03	4.17
1	4	1	0		0	0.29	36.9	0.032	6.22
1	5	1	0		0	1.31	23.1	0.48	14.1
1	5	1	0.03		0	0.43	15.1	0.39	7.16
1	5	1	0.08		0.08	0.13	14.1	0.11	7.46
1	1	2	51.8		0	0.54	12.1	61.7	4.39
1	1	2	10.8		0	0	38.2	54.9	7.07
1	1	2	16.1		0	0.33	18.7	61.7	13.2
1	2	2	44.2		0	0	11.3	62.3	8.23
1	2	2	10.4		0	0	47.9	40.5	9.25
1	2	2	11.1		0	0	17.9	59.5	18.7
1	3	2	79.3		0	0.77	59.6	70.8	5.77
1	3	2	35.1		0	0	66.9	64.2	5.32
1	3	2	75		0	0.46	73.3	82.1	4.17
1	4	2	65.5		0	0.5	56.2	69.9	6.56
1	4	2	25		0	0.52	58.3	63.5	5.25
1	4	2	28.4		0	1.15	33.7	65.2	8.79
1	5	2	40.3		0	2.55	49.8	59.3	11.9
1	5	2	13.3		0	6.76	33.8	37.1	8.5
1	5	2	22.1		0.07	2.28	20.4	36.1	6.93
1	1	4	36.2		0	0.071	78.8	8.48	22
1	1	4	16.2		0	0	72.6	2.93	15.7
1	1	4	23.4		0	0.043	79.5	3.6	46.2
1	2	4	32.7		0	0	78.2	6.41	22.4
1	2	4	13.4		0	0	86.7	5.71	16
1	2	4	22.8		0	0	83.3	9.26	55.4
1	3	4	33.9		0	0.039	98.9	3.46	16.5
1	3	4	18.3		0	0.021	91.1	1.51	7.99
1	3	4	17.3		0	0.11	95.7	2.16	14.5
1	4	4	19.4		0	0.12	83.5	1.54	16.7
1	4	4	19.2		0	0.13	80.7	0.98	8.76
1	4	4	13.5		0	0.09	72.7	1.26	27
1	5	4	5.51		0	0.32	14.7	1.4	15
1	5	4	6.25		0.02	0.34	12.7	0.77	13.7
1	5	4	3.1		0.02	0.16	21	0.52	18.8
2	1	1	0		0	0	17.1	0	4.88
2	2	1	0		0	0	6.04	0.3	7.32
2	3	1	0		0	0	64.8	0	4.76
2	4	1	0		0	1.04	40.1	1.18	6.31
2	5	1	0		0	0.31	10.7	0.63	10.7
2	1	2	36.1		0	0	2.56	61.5	22.2
2	2	2	23.3		0	0	7.43	62.4	18.8
2	3	2	84.7		0	0	44.3	67.2	11.9
2	4	2	42.9		0	2.49	37.9	64	10.4
2	5	2	28.1		0	2	25.3	69.3	10.5
2	1	4	52.2		0	0	67.9	10.7	26.9
2	2	4	14.6		0	0	49.2	1.86	43.7
2	3	4	29.5		0	0	83.9	2.68	23.8
2	4	4	13		0	0.48	55.3	2.07	22
2	5	4	4.23		0	0	13.3	1.66	29.6
3	1	1	6.25		0	0.23	52.7	0.85	1.04
3	1	1	16.1		0	0.083	65.8	0.83	1.52
3	2	1	21.4		0	0	80.5	2.44	2.62
3	2	1	58		0	0	84.3	0	3.09
3	3	1	4.19		0	0.07	94.4	0.42	0.54
3	3	1	8.9		0	0.16	87.1	0.39	1.28
3	4	1	3.31		0	0.056	94.3	0.2	0.88
3	4	1	5.15		0.012	0.13	80.5	0.25	1.03
3	5	1	1.06		0.23	0.24	10.6	0.25	3.65
3	5	1	5.73		0	2.13	20.3	3.09	4.96
3	1	2	64.6		0	0.67	46.1	18	2.48
3	1	2	59.3		0	1.39	53.3	18	4.23
3	2	2	70		0	0	44.4	27.8	0
3	2	2	75		0	5.41	75.7	27	14.3
3	3	2	66.5		0.021	0.55	90.3	19.6	1.78
3	3	2	50.1		0.02	0.72	79.6	22.9	2.39
3	4	2	61		0.12	0.36	89.3	13.2	3.29
3	4	2	43.1		0	0.4	69.5	13.7	1.85
3	5	2	24.3		0.64	4.09	22	21.5	9.91
3	5	2	26.6		0.76	4.81	29.3	26.5	17.1
3	1	4	89.7		0	0.21	89.1	3.51	10.4
3	1	4	88.9		0	0.11	74.8	1.4	1.22
3	2	4	96.3		0	0	97.9	6.22	12.5
3	2	4	100		0	0.67	83.9	5.37	1.69
3	3	4	70.3		0	0.06	98.2	2.71	9.53
3	3	4	65		0	0.061	75.7	2.42	0.7
3	4	4	59.1		0	0.076	96.4	1.38	12.3
3	4	4	47.3		0	0.037	67	0.82	0.57
3	5	4	14.7		0.54	0.58	11.8	1.15	14.9
3	5	4	26		0.21	1.25	23.3	4.41	3.52
1	1	1	0.4		0	0	46.1	0.26	0.78
1	1	1	0		0	0	14.4	0.28	4.8
1	1	1	0		0.08	0.04	36.1	0.31	4.45
1	2	1	0		0	0	62.4	0.74	2.52
1	2	1	0		0.29	0	14.7	0	3.71
1	2	1	0		0	0	41.7	0.34	6.67
1	3	1	0		0	0	91.4	0	0.7
1	3	1	0		0	0	88.3	0	2.56
1	3	1	0		0	0	89.8	0.12	1.43
1	4	1	0		0	0	84.8	0	1.44
1	4	1	0		0	0	40.8	0.1	2.97
1	4	1	0		0	0	56.3	0.28	2.73
1	5	1	0		0.16	0.12	21.2	0.43	1.46
1	5	1	0		0	0.16	45.9	0	2.75
1	5	1	0		0.09	0.08	7.84	0.13	2.9
1	1	2	20.9		0	0	16.3	51	1.74
1	1	2	8.6		0	0	12.7	51.2	2.69
1	1	2	15.3		0	0.09	37.7	56.1	4.87
1	2	2	8.3		0	0	39.2	54.4	2.27
1	2	2	1.7		0	0	13.3	55.6	2.9
1	2	2	7		0	0	45	55.7	4.79
1	3	2	52.5		0	0	74.8	62.1	0.83
1	3	2	34.5		0	0	90.4	67.5	1
1	3	2	35		0	0	82.2	50.5	1.35
1	4	2	37		0	0.45	77.2	58.4	1.26
1	4	2	9		0	0	34	43.8	2.57
1	4	2	18.9		0	0.78	56.3	43.5	4.1
1	5	2	24.2		0	4.26	43.7	46.7	1.1
1	5	2	13.8		0	0.72	51.8	37.8	1.12
1	5	2	9.5		0	2.23	21.9	29	4.24
1	1	4	38.6		0	0	78	2.93	13.6
1	1	4	5.86		0	0	44.2	1.14	4.66
1	1	4	21.8		0.12	0	87	4.33	9.06
1	2	4	13.5		0	0	90.2	3.97	11.5
1	2	4	3.43		0	0	46.7	0.73	6
1	2	4	24.1		0.37	0	90.1	5.11	9.77
1	3	4	20.8		0	0	98.9	0.6	6.32
1	3	4	1.92		0	0	97.3	0	2.14
1	3	4	6.25		0	0	98.6	1.99	4
1	4	4	17.2		0	0	88.5	0.66	5.26
1	4	4	1.17		0	0	49.4	0	4.28
1	4	4	6.39		0	0.17	76.3	1.21	5.51
1	5	4	1.52		0.12	0.09	13.2	0.43	2.79
1	5	4	0.3		0	0	37.6	0.54	4.82
1	5	4	0.47		0.06	0.04	6	0.47	3.73
1	1	5	55.5		0	0	84.6	7.87	9.97
1	1	5	26.8		0	0	56.1	2.01	7.35
1	1	5	40.9		0	0	86.8	5.91	3.92
1	2	5	30.3		0	0	92.1	5.83	9.04
1	2	5	21.7		0	0	56.6	3.8	7.41
1	2	5	44.7		0	0	92.4	8.46	3.53
1	3	5	79.8		0	0	98.9	2.15	8.73
1	3	5	44.8		0	0	98.2	1.76	4.48
1	3	5	51.8		0.007	0	98.7	3.49	1.33
1	4	5	57.6		0	0.2	90.1	1.01	8.87
1	4	5	14.4		0	0	54.2	0.66	6.73
1	4	5	30		0.1	0.2	71.6	2.16	4.13
1	5	5	6.72		0	0	9.28	0.45	3.08
1	5	5	6.48		0	0	25.5	0.2	7.04
1	5	5	2.44		0.06	0.1	5.13	0.5	2.14
3	1	1	0.54		0	0	34.4	0.32	0.81
3	1	1	0		0	0.063	19	0.13	0.9
3	2	1	0		0	0	67.9	3.57	0
3	2	1	1.96		0	0	38.1	0	1.96
3	3	1	0.18		0	0.021	90.3	0.23	0.43
3	3	1	0.031		0	0	85.5	0.066	0.44
3	4	1	0.12		0	0.3	90.6	0.32	0.58
3	4	1	0.034		0	0.061	72	0.1	0.81
3	5	1	0.077		0.066	5.41	13.6	2.02	1.62
3	5	1	0.006		0.029	0.36	4.2	0.31	1.34
3	1	2	78.2		0	0.2	29.2	26.4	0.87
3	1	2	31.2		0	0.3	21.5	18.1	0.42
3	2	2	76.6		0	2.63	36.8	55.3	0
3	2	2	33.3		0	1.82	29.1	18.2	0
3	3	2	76.6		0	0	94.6	25.8	0.42
3	3	2	35.6		0	0.15	93.1	42.2	0.43
3	4	2	71.4		0.03	0.56	81	38.1	0.58
3	4	2	25.6		0.027	0.48	79	30	0.46
3	5	2	46.1		0.84	1.87	12.7	41.3	3.18
3	5	2	13.4		0.19	5.57	17.6	15.1	1.87
3	1	4	94.8		0	0	96.7	9.52	0.71
3	1	4	69.5		0	0.02	71.9	2.31	0.84
3	2	4	100		0	0	99.3	18	2.11
3	2	4	89.2		0	0.38	85.2	11.4	0.9
3	3	4	73.3		0	0.02	98.5	7.28	0.57
3	3	4	29.2		0	0.01	93.2	2.81	0.22
3	4	4	58.3		0	0.15	95.1	8.54	0.87
3	4	4	27.2		0	0.04	82.4	1.41	0.22
3	5	4	12.1		0.19	2.2	17.2	2.18	2.6
3	5	4	1.57		0.044	0.36	5	0.57	0.48
3	1	5	95.6		0	0	97.5	7.67	2.18
3	1	5	73.2		0	0.05	73.9	3.34	0.57
3	2	5	99.1		0	0	98.4	13.2	0.91
3	2	5	93.4		0	0	84.6	12	1.95
3	3	5	86.2		0	0	98.9	6.23	0.8
3	3	5	32		0.01	0.01	93.7	2.23	0.34
3	4	5	75.6		0	0.24	94.6	5.02	1.31
3	4	5	26.5		0	0.11	80.4	1.16	0.53
3	5	5	18		0.14	1.03	15.1	2.04	2.6
3	5	5	1.3		0.05	0.39	5.5	0.71	0.71
1	1	1	0		0	0	49.7	1.07	11
1	1	1	0		0	0	75.4	1.8	15.3
1	1	1	0		0	0	61.6	1.73	9.01
1	1	1	0		0	0	88.3	1.55	31.8
1	2	1	0.68		0	0	58.8	3.33	12.7
1	2	1	0		0	0	80.5	2.92	26.4
1	2	1	0		0	0	57.4	2.11	16
1	2	1	0		0	0	93	4.52	36.1
1	3	1	0		0	0	99.4	0.03	2.67
1	3	1	0		0	0	98.1	0.26	2.57
1	3	1	0.05		0	0	97.2	0.2	2.05
1	3	1	0		0	0	95.2	0.82	6.09
1	4	1	0		0	0	95.2	0.04	2.93
1	4	1	0		0	0.03	93.4	0.1	5.17
1	4	1	0		0	0	88.1	0.05	3.51
1	4	1	0		0	0	71.6	0.16	27.5
1	5	1	0		0	0.12	58.3	0.42	4.8
1	5	1	0		0	0.1	42.7	0.29	6.66
1	5	1	0.046		0.09	0.14	45.8	0.35	6.08
1	5	1	0.1		0.21	0.22	28.3	0.4	15.3
1	1	2	8.9		0	0.16	41.7	30.9	6.96
1	1	2	24.1		0	0	74.8	54.3	9.2
1	1	2	34.1		0.08	0.23	56.3	51.1	14.9
1	1	2	10.8		0	0.08	78.8	52.3	16.2
1	2	2	5.8		0	0	49.7	49.9	14.9
1	2	2	12.6		0	0	76.7	51.4	16.2
1	2	2	32		0	0	52.3	53.8	18.2
1	2	2	10.2		0	0	88.3	56.2	15.2
1	3	2	11.2		0.37	0	96.9	29.6	3
1	3	2	40.6		0	0.41	90.2	59.8	10.4
1	3	2	36.9		0	0.15	98.2	38.7	3.97
1	3	2	26.6		0	0	94.7	45.5	8.3
1	4	2	7.5		0	0	92.5	24.8	4.29
1	4	2	54		0	0.14	91.1	54.6	3.61
1	4	2	36.2		0	0.21	82.3	34.8	7.9
1	4	2	13.8		0.06	1.02	63.2	37.1	12.7
1	5	2	6.1		0	0.33	67.2	15.7	5.69
1	5	2	32.9		0.12	0.8	55.9	33.8	5.13
1	5	2	22.7		0.28	2.87	53.9	33	7.01
1	5	2	34.4		0.08	2.64	33.5	30.7	9.63
1	1	4	24.6		0	0	86.3	5.27	16.5
1	1	4	27		0	0	96.4	6.89	19.7
1	1	4	22.6		0.07	0	92.2	10.1	23
1	1	4	18.2		0.02	0.01	99.3	3.93	33.1
1	2	4	19.6		0	0	87.5	3.42	20.8
1	2	4	17.9		0	0	98	5.25	28.7
1	2	4	11.8		0.09	0	93.4	8.05	24.4
1	2	4	18.5		0	0	98.9	7.18	38.8
1	3	4	7.57		0	0.02	99.8	0.72	7.66
1	3	4	15.1		0	0	99.7	2.08	8.21
1	3	4	13.4		0.05	0	99.8	2.87	12
1	3	4	25.3		0	0	99.7	2.12	9.85
1	4	4	5.03		0	0	98	0.12	6.84
1	4	4	5.29		0	0.13	95.1	1.08	8.99
1	4	4	6.28		0.21	0	92.9	0.46	12.3
1	4	4	9.32		0	0.14	96.6	0.37	25
1	5	4	1.59		0.06	0.1	44.1	0.4	8.56
1	5	4	1.01		0	0.3	26.1	0.9	9.4
1	5	4	1.18		0.17	0.45	33.3	1.12	9.6
1	5	4	3.36		0	0.17	68.7	1.5	18
1	1	5	40.1		0	0	86.9	4.09	15.5
1	1	5	50.8		0	0	96.9	7.84	20.7
1	1	5	49.1		0	0	92	11.1	25.7
1	1	5	27.3		0	0.014	99.2	3.53	36.6
1	2	5	29.4		0	0	89	3.52	20.3
1	2	5	32.4		0.2	0	98.9	7.69	19.8
1	2	5	39		0	0	95	12.7	29.1
1	2	5	29.7		0.07	0.1	99.5	6.43	38.7
1	3	5	43.5		0	0	99.7	0.79	7.99
1	3	5	67		0	0	99.5	3.56	10.5
1	3	5	58.2		0	0	99.7	4.1	12.8
1	3	5	52.2		0	0	100	1.86	14.7
1	4	5	33.3		0	0	98.1	0.44	8.74
1	4	5	33.6		0	0	95.3	1.56	13.3
1	4	5	29		0	0.1	92	1.09	14.9
1	4	5	18.4		0.08	0.3	95.1	0.53	24.6
1	5	5	10.6		0	0.1	33.2	0.56	8.56
1	5	5	5.14		0	0.1	20.7	0.92	9.23
1	5	5	5.42		0	0.1	32	1.15	12.3
1	5	5	4.69		0	1	65.8	1.45	17
2	1	1	0		0.07	0	48.8	0.94	15.5
2	2	1	0.09		0	0	54	3.05	24.7
2	3	1	0		0	0	97.6	0.39	4.18
2	4	1	0		0.13	1.1	27.2	1.65	23.7
2	5	1	0		0	1.11	27.6	2.23	15.5
2	1	2	20.8		0	0	48.1	64.9	3.14
2	2	2	17.4		0.082	0	47.3	70.9	3.93
2	3	2	53.8		0	1.61	93.5	69.4	1.25
2	4	2	13.2		0	15.3	29.8	52.2	10.9
2	5	2	54.8		0.48	2.79	36.7	61.4	4.76
2	1	4	23.3		0	0	80.6	4.03	21.4
2	2	4	27.4		0	0	87	4.04	31.1
2	3	4	23.7		0	0	99.1	2.21	16.7
2	4	4	10.6		0	1.79	54	2.01	40.2
2	5	4	12.3		0	0.8	59.6	0.4	20.4
2	1	5	33.4		0	0	83.2	3.28	22.1
2	2	5	49.4		0	0	91.4	6.76	31.7
2	3	5	73.2		0	0	97.3	0.55	12.9
2	4	5	16.3		0	1.68	54.5	2.73	38.6
2	5	5	18.3		0	0.92	55.3	0.55	24.2
3	1	1	0.23		0	0	53.3	1.74	2.46
3	2	1	0		0	0	62.8	4.65	0
3	3	1	0.099		0	0	98.1	0.77	0.53
3	4	1	0.048		0	0.12	96.8	0.27	0.98
3	5	1	0.13		0.029	2.03	12.6	1.57	3.98
3	1	2	56.7		0	1.24	67.9	42	0.92
3	2	2	50.9		0	2.56	66.7	46.2	3.77
3	3	2	65		0	0.21	97.2	41.4	0.39
3	4	2	62.2		0.06	0.26	95.3	30.2	0.99
3	5	2	40.9		0.22	4.05	33.9	44	10.1
3	1	4	93.9		0	0.2	99.4	19	6.9
3	2	4	97.7		0	0.74	100	26.4	10.9
3	3	4	50.5		0	0.02	99.9	9.1	0.93
3	4	4	39.7		0	0.083	99.7	2.54	1.93
3	5	4	7.91		0.56	3.24	66.1	2.91	7.65
3	1	5	95.9		0	0	99.1	21.2	7.5
3	2	5	98		0.29	0.28	100	24.9	10.4
3	3	5	82.6		0.019	0.036	99.9	6.59	1.35
3	4	5	69.8		0.14	0.27	99.6	2.91	2.47
3	5	5	14.9		0.48	2.23	64	3.15	7.87

## Sheet: Figure 6
Sample	Tissue	Subset	Stim	Function	Categoy	IL-17	IFNy	TNF	VEGF	Value
DB_056	Basalis	Cluster#10	LAC	1	1	-	-	-	+	5.93
DB_055	Basalis	Cluster#10	LAC	1	1	-	-	-	+	0.91		SPICE file for the construction of Figure 6.
DB_054	Basalis	Cluster#10	LAC	1	1	-	-	-	+	2.53		LAC = Leukocyte activation cocktail (PMA/Iono)
DB_057	Basalis	Cluster#10	LAC	1	1	-	-	-	+	0.58		Cytokine = IL12/IL15/IL1β
DB_053	Basalis	Cluster#10	LAC	1	1	-	-	-	+	3.5
DB_050	Basalis	Cluster#10	LAC	1	1	-	-	-	+	4.75
DB_042	Basalis	Cluster#10	LAC	1	1	-	-	-	+	0
DB_044	Basalis	Cluster#10	LAC	1	1	-	-	-	+	1.1
DB_049	Basalis	Cluster#10	LAC	1	1	-	-	-	+	1.79
DB_056	Basalis	Cluster#2	LAC	1	1	-	-	-	+	4.4
DB_055	Basalis	Cluster#2	LAC	1	1	-	-	-	+	0.68
DB_054	Basalis	Cluster#2	LAC	1	1	-	-	-	+	3.92
DB_057	Basalis	Cluster#2	LAC	1	1	-	-	-	+	3.03
DB_053	Basalis	Cluster#2	LAC	1	1	-	-	-	+	4.62
DB_050	Basalis	Cluster#2	LAC	1	1	-	-	-	+	3.57
DB_042	Basalis	Cluster#2	LAC	1	1	-	-	-	+	0
DB_044	Basalis	Cluster#2	LAC	1	1	-	-	-	+	0.48
DB_049	Basalis	Cluster#2	LAC	1	1	-	-	-	+	0.9
DB_064	Basalis	Cluster#10	LAC	1	1	-	-	-	+	4.43
DB_064	Basalis	Cluster#2	LAC	1	1	-	-	-	+	7.27
DB_063	Basalis	Cluster#10	LAC	1	1	-	-	-	+	2.3
DB_063	Basalis	Cluster#2	LAC	1	1	-	-	-	+	7.21
DB_062	Basalis	Cluster#10	LAC	1	1	-	-	-	+	5.45
DB_062	Basalis	Cluster#2	LAC	1	1	-	-	-	+	6.08
DB_046	Basalis	Cluster#10	LAC	1	1	-	-	-	+	6.11
DB_046	Basalis	Cluster#2	LAC	1	1	-	-	-	+	5.33
DB_042	Basalis	Cluster#10	Cytokine	1	1	-	-	-	+	5.4
DB_044	Basalis	Cluster#10	Cytokine	1	1	-	-	-	+	3.86
DB_049	Basalis	Cluster#10	Cytokine	1	1	-	-	-	+	6.12
DB_050	Basalis	Cluster#10	Cytokine	1	1	-	-	-	+	34.7
DB_053	Basalis	Cluster#10	Cytokine	1	1	-	-	-	+	12.1
DB_054	Basalis	Cluster#10	Cytokine	1	1	-	-	-	+	11
DB_055	Basalis	Cluster#10	Cytokine	1	1	-	-	-	+	9.04
DB_056	Basalis	Cluster#10	Cytokine	1	1	-	-	-	+	6.45
DB_057	Basalis	Cluster#10	Cytokine	1	1	-	-	-	+	12.8
DB_042	Basalis	Cluster#2	Cytokine	1	1	-	-	-	+	7.29
DB_044	Basalis	Cluster#2	Cytokine	1	1	-	-	-	+	5.14
DB_049	Basalis	Cluster#2	Cytokine	1	1	-	-	-	+	5.74
DB_050	Basalis	Cluster#2	Cytokine	1	1	-	-	-	+	43.5
DB_053	Basalis	Cluster#2	Cytokine	1	1	-	-	-	+	14.3
DB_054	Basalis	Cluster#2	Cytokine	1	1	-	-	-	+	18
DB_055	Basalis	Cluster#2	Cytokine	1	1	-	-	-	+	15.8
DB_056	Basalis	Cluster#2	Cytokine	1	1	-	-	-	+	10.9
DB_057	Basalis	Cluster#2	Cytokine	1	1	-	-	-	+	14.3
DB_064	Basalis	Cluster#10	Cytokine	1	1	-	-	-	+	10
DB_064	Basalis	Cluster#2	Cytokine	1	1	-	-	-	+	12.3
DB_063	Basalis	Cluster#10	Cytokine	1	1	-	-	-	+	11.5
DB_063	Basalis	Cluster#2	Cytokine	1	1	-	-	-	+	18.6
DB_062	Basalis	Cluster#10	Cytokine	1	1	-	-	-	+	12.5
DB_062	Basalis	Cluster#2	Cytokine	1	1	-	-	-	+	18.1
DB_046	Basalis	Cluster#10	Cytokine	1	1	-	-	-	+	24.9
DB_046	Basalis	Cluster#2	Cytokine	1	1	-	-	-	+	28.4
DP_055	Parietalis	Cluster#10	LAC	1	1	-	-	-	+	5
DP_057	Parietalis	Cluster#10	LAC	1	1	-	-	-	+	5.56
DP_055	Parietalis	Cluster#2	LAC	1	1	-	-	-	+	0
DP_057	Parietalis	Cluster#2	LAC	1	1	-	-	-	+	4.78
DP_064	Parietalis	Cluster#10	LAC	1	1	-	-	-	+	0.73
DP_064	Parietalis	Cluster#2	LAC	1	1	-	-	-	+	0.57
DP_055	Parietalis	Cluster#10	Cytokine	1	1	-	-	-	+	2.96
DP_057	Parietalis	Cluster#10	Cytokine	1	1	-	-	-	+	8.96
DP_055	Parietalis	Cluster#2	Cytokine	1	1	-	-	-	+	11.1
DP_057	Parietalis	Cluster#2	Cytokine	1	1	-	-	-	+	34.6
DP_064	Parietalis	Cluster#10	Cytokine	1	1	-	-	-	+	14
DP_064	Parietalis	Cluster#2	Cytokine	1	1	-	-	-	+	17
DB_042	Basalis	cNK	LAC	1	1	-	-	-	+	0
DB_044	Basalis	cNK	LAC	1	1	-	-	-	+	0
DB_046	Basalis	cNK	LAC	1	1	-	-	-	+	2.98
DB_049	Basalis	cNK	LAC	1	1	-	-	-	+	0.45
DB_050	Basalis	cNK	LAC	1	1	-	-	-	+	2.42
DB_053	Basalis	cNK	LAC	1	1	-	-	-	+	2.13
DB_054	Basalis	cNK	LAC	1	1	-	-	-	+	0.35
DB_055	Basalis	cNK	LAC	1	1	-	-	-	+	0.21
DB_056	Basalis	cNK	LAC	1	1	-	-	-	+	1.28
DB_057	Basalis	cNK	LAC	1	1	-	-	-	+	0.48
DB_062	Basalis	cNK	LAC	1	1	-	-	-	+	1.93
DB_063	Basalis	cNK	LAC	1	1	-	-	-	+	3.71
DB_064	Basalis	cNK	LAC	1	1	-	-	-	+	3.41
DP_055	Parietalis	cNK	LAC	1	1	-	-	-	+	1.04
DP_057	Parietalis	cNK	LAC	1	1	-	-	-	+	2.48
DP_064	Parietalis	cNK	LAC	1	1	-	-	-	+	0.42
DB_056	Basalis	cNK	Cytokine	1	1	-	-	-	+	3.25
DB_055	Basalis	cNK	Cytokine	1	1	-	-	-	+	2.49
DB_054	Basalis	cNK	Cytokine	1	1	-	-	-	+	2.89
DP_055	Parietalis	cNK	Cytokine	1	1	-	-	-	+	2.3
DB_057	Basalis	cNK	Cytokine	1	1	-	-	-	+	9.23
DB_053	Basalis	cNK	Cytokine	1	1	-	-	-	+	6.02
DB_050	Basalis	cNK	Cytokine	1	1	-	-	-	+	12.5
DP_057	Parietalis	cNK	Cytokine	1	1	-	-	-	+	17.1
DB_042	Basalis	cNK	Cytokine	1	1	-	-	-	+	4.38
DB_044	Basalis	cNK	Cytokine	1	1	-	-	-	+	2.14
DB_049	Basalis	cNK	Cytokine	1	1	-	-	-	+	3.61
DB_064	Basalis	cNK	Cytokine	1	1	-	-	-	+	6.55
DB_063	Basalis	cNK	Cytokine	1	1	-	-	-	+	5.88
DB_062	Basalis	cNK	Cytokine	1	1	-	-	-	+	8.86
DB_046	Basalis	cNK	Cytokine	1	1	-	-	-	+	5.11
DP_064	Parietalis	cNK	Cytokine	1	1	-	-	-	+	11
DB_056	Basalis	Cluster#10	LAC	1	2	-	-	+	-	19.8
DB_055	Basalis	Cluster#10	LAC	1	2	-	-	+	-	38.9
DB_054	Basalis	Cluster#10	LAC	1	2	-	-	+	-	36.2
DB_057	Basalis	Cluster#10	LAC	1	2	-	-	+	-	28.9
DB_053	Basalis	Cluster#10	LAC	1	2	-	-	+	-	36.5
DB_050	Basalis	Cluster#10	LAC	1	2	-	-	+	-	40.9
DB_042	Basalis	Cluster#10	LAC	1	2	-	-	+	-	36.5
DB_044	Basalis	Cluster#10	LAC	1	2	-	-	+	-	38.9
DB_049	Basalis	Cluster#10	LAC	1	2	-	-	+	-	38.1
DB_056	Basalis	Cluster#2	LAC	1	2	-	-	+	-	22.7
DB_055	Basalis	Cluster#2	LAC	1	2	-	-	+	-	42.6
DB_054	Basalis	Cluster#2	LAC	1	2	-	-	+	-	36.5
DB_057	Basalis	Cluster#2	LAC	1	2	-	-	+	-	29.9
DB_053	Basalis	Cluster#2	LAC	1	2	-	-	+	-	34.1
DB_050	Basalis	Cluster#2	LAC	1	2	-	-	+	-	46.8
DB_042	Basalis	Cluster#2	LAC	1	2	-	-	+	-	53
DB_044	Basalis	Cluster#2	LAC	1	2	-	-	+	-	46.9
DB_049	Basalis	Cluster#2	LAC	1	2	-	-	+	-	44
DB_064	Basalis	Cluster#10	LAC	1	2	-	-	+	-	21.5
DB_064	Basalis	Cluster#2	LAC	1	2	-	-	+	-	33.1
DB_063	Basalis	Cluster#10	LAC	1	2	-	-	+	-	27.6
DB_063	Basalis	Cluster#2	LAC	1	2	-	-	+	-	29.7
DB_062	Basalis	Cluster#10	LAC	1	2	-	-	+	-	24.7
DB_062	Basalis	Cluster#2	LAC	1	2	-	-	+	-	26.2
DB_046	Basalis	Cluster#10	LAC	1	2	-	-	+	-	36
DB_046	Basalis	Cluster#2	LAC	1	2	-	-	+	-	40.1
DB_042	Basalis	Cluster#10	Cytokine	1	2	-	-	+	-	1.14
DB_044	Basalis	Cluster#10	Cytokine	1	2	-	-	+	-	0.13
DB_049	Basalis	Cluster#10	Cytokine	1	2	-	-	+	-	1.21
DB_050	Basalis	Cluster#10	Cytokine	1	2	-	-	+	-	0.21
DB_053	Basalis	Cluster#10	Cytokine	1	2	-	-	+	-	0.57
DB_054	Basalis	Cluster#10	Cytokine	1	2	-	-	+	-	0.38
DB_055	Basalis	Cluster#10	Cytokine	1	2	-	-	+	-	1.07
DB_056	Basalis	Cluster#10	Cytokine	1	2	-	-	+	-	0.51
DB_057	Basalis	Cluster#10	Cytokine	1	2	-	-	+	-	0.71
DB_042	Basalis	Cluster#2	Cytokine	1	2	-	-	+	-	0
DB_044	Basalis	Cluster#2	Cytokine	1	2	-	-	+	-	0.43
DB_049	Basalis	Cluster#2	Cytokine	1	2	-	-	+	-	0.37
DB_050	Basalis	Cluster#2	Cytokine	1	2	-	-	+	-	1.09
DB_053	Basalis	Cluster#2	Cytokine	1	2	-	-	+	-	0
DB_054	Basalis	Cluster#2	Cytokine	1	2	-	-	+	-	0.26
DB_055	Basalis	Cluster#2	Cytokine	1	2	-	-	+	-	0
DB_056	Basalis	Cluster#2	Cytokine	1	2	-	-	+	-	0.59
DB_057	Basalis	Cluster#2	Cytokine	1	2	-	-	+	-	0
DB_064	Basalis	Cluster#10	Cytokine	1	2	-	-	+	-	1.5
DB_064	Basalis	Cluster#2	Cytokine	1	2	-	-	+	-	0.88
DB_063	Basalis	Cluster#10	Cytokine	1	2	-	-	+	-	2.09
DB_063	Basalis	Cluster#2	Cytokine	1	2	-	-	+	-	2.61
DB_062	Basalis	Cluster#10	Cytokine	1	2	-	-	+	-	3.02
DB_062	Basalis	Cluster#2	Cytokine	1	2	-	-	+	-	2.47
DB_046	Basalis	Cluster#10	Cytokine	1	2	-	-	+	-	1.02
DB_046	Basalis	Cluster#2	Cytokine	1	2	-	-	+	-	1.35
DP_055	Parietalis	Cluster#10	LAC	1	2	-	-	+	-	42.5
DP_057	Parietalis	Cluster#10	LAC	1	2	-	-	+	-	30.6
DP_055	Parietalis	Cluster#2	LAC	1	2	-	-	+	-	57.1
DP_057	Parietalis	Cluster#2	LAC	1	2	-	-	+	-	36.1
DP_064	Parietalis	Cluster#10	LAC	1	2	-	-	+	-	40.4
DP_064	Parietalis	Cluster#2	LAC	1	2	-	-	+	-	46
DP_055	Parietalis	Cluster#10	Cytokine	1	2	-	-	+	-	0
DP_057	Parietalis	Cluster#10	Cytokine	1	2	-	-	+	-	0
DP_055	Parietalis	Cluster#2	Cytokine	1	2	-	-	+	-	0
DP_057	Parietalis	Cluster#2	Cytokine	1	2	-	-	+	-	0.25
DP_064	Parietalis	Cluster#10	Cytokine	1	2	-	-	+	-	0.61
DP_064	Parietalis	Cluster#2	Cytokine	1	2	-	-	+	-	1.23
DB_042	Basalis	cNK	LAC	1	2	-	-	+	-	33.5
DB_044	Basalis	cNK	LAC	1	2	-	-	+	-	42.5
DB_046	Basalis	cNK	LAC	1	2	-	-	+	-	28.3
DB_049	Basalis	cNK	LAC	1	2	-	-	+	-	23.3
DB_050	Basalis	cNK	LAC	1	2	-	-	+	-	35.7
DB_053	Basalis	cNK	LAC	1	2	-	-	+	-	27.7
DB_054	Basalis	cNK	LAC	1	2	-	-	+	-	29.4
DB_055	Basalis	cNK	LAC	1	2	-	-	+	-	39.9
DB_056	Basalis	cNK	LAC	1	2	-	-	+	-	31.8
DB_057	Basalis	cNK	LAC	1	2	-	-	+	-	10.1
DB_062	Basalis	cNK	LAC	1	2	-	-	+	-	16.3
DB_063	Basalis	cNK	LAC	1	2	-	-	+	-	24.6
DB_064	Basalis	cNK	LAC	1	2	-	-	+	-	10.5
DP_055	Parietalis	cNK	LAC	1	2	-	-	+	-	30.2
DP_057	Parietalis	cNK	LAC	1	2	-	-	+	-	25.6
DP_064	Parietalis	cNK	LAC	1	2	-	-	+	-	19.2
DB_056	Basalis	cNK	Cytokine	1	2	-	-	+	-	0.34
DB_055	Basalis	cNK	Cytokine	1	2	-	-	+	-	0.75
DB_054	Basalis	cNK	Cytokine	1	2	-	-	+	-	1.18
DP_055	Parietalis	cNK	Cytokine	1	2	-	-	+	-	1.15
DB_057	Basalis	cNK	Cytokine	1	2	-	-	+	-	0.77
DB_053	Basalis	cNK	Cytokine	1	2	-	-	+	-	0.79
DB_050	Basalis	cNK	Cytokine	1	2	-	-	+	-	0.77
DP_057	Parietalis	cNK	Cytokine	1	2	-	-	+	-	0
DB_042	Basalis	cNK	Cytokine	1	2	-	-	+	-	0.14
DB_044	Basalis	cNK	Cytokine	1	2	-	-	+	-	0.21
DB_049	Basalis	cNK	Cytokine	1	2	-	-	+	-	1.23
DB_064	Basalis	cNK	Cytokine	1	2	-	-	+	-	0.24
DB_063	Basalis	cNK	Cytokine	1	2	-	-	+	-	1.33
DB_062	Basalis	cNK	Cytokine	1	2	-	-	+	-	1.46
DB_046	Basalis	cNK	Cytokine	1	2	-	-	+	-	0.62
DP_064	Parietalis	cNK	Cytokine	1	2	-	-	+	-	0.41
DB_056	Basalis	Cluster#10	LAC	1	3	-	+	-	-	3.39
DB_055	Basalis	Cluster#10	LAC	1	3	-	+	-	-	8.18
DB_054	Basalis	Cluster#10	LAC	1	3	-	+	-	-	5.06
DB_057	Basalis	Cluster#10	LAC	1	3	-	+	-	-	12.9
DB_053	Basalis	Cluster#10	LAC	1	3	-	+	-	-	3.19
DB_050	Basalis	Cluster#10	LAC	1	3	-	+	-	-	3.56
DB_042	Basalis	Cluster#10	LAC	1	3	-	+	-	-	6.09
DB_044	Basalis	Cluster#10	LAC	1	3	-	+	-	-	1.96
DB_049	Basalis	Cluster#10	LAC	1	3	-	+	-	-	4.07
DB_056	Basalis	Cluster#2	LAC	1	3	-	+	-	-	2.2
DB_055	Basalis	Cluster#2	LAC	1	3	-	+	-	-	6.76
DB_054	Basalis	Cluster#2	LAC	1	3	-	+	-	-	3.31
DB_057	Basalis	Cluster#2	LAC	1	3	-	+	-	-	13
DB_053	Basalis	Cluster#2	LAC	1	3	-	+	-	-	1.73
DB_050	Basalis	Cluster#2	LAC	1	3	-	+	-	-	0.79
DB_042	Basalis	Cluster#2	LAC	1	3	-	+	-	-	3.03
DB_044	Basalis	Cluster#2	LAC	1	3	-	+	-	-	0.24
DB_049	Basalis	Cluster#2	LAC	1	3	-	+	-	-	1.8
DB_064	Basalis	Cluster#10	LAC	1	3	-	+	-	-	4.43
DB_064	Basalis	Cluster#2	LAC	1	3	-	+	-	-	0.73
DB_063	Basalis	Cluster#10	LAC	1	3	-	+	-	-	5.75
DB_063	Basalis	Cluster#2	LAC	1	3	-	+	-	-	4.5
DB_062	Basalis	Cluster#10	LAC	1	3	-	+	-	-	9.26
DB_062	Basalis	Cluster#2	LAC	1	3	-	+	-	-	10.1
DB_046	Basalis	Cluster#10	LAC	1	3	-	+	-	-	3.12
DB_046	Basalis	Cluster#2	LAC	1	3	-	+	-	-	3.03
DB_042	Basalis	Cluster#10	Cytokine	1	3	-	+	-	-	27.8
DB_044	Basalis	Cluster#10	Cytokine	1	3	-	+	-	-	5.06
DB_049	Basalis	Cluster#10	Cytokine	1	3	-	+	-	-	17.6
DB_050	Basalis	Cluster#10	Cytokine	1	3	-	+	-	-	11.1
DB_053	Basalis	Cluster#10	Cytokine	1	3	-	+	-	-	11.4
DB_054	Basalis	Cluster#10	Cytokine	1	3	-	+	-	-	23.9
DB_055	Basalis	Cluster#10	Cytokine	1	3	-	+	-	-	23.5
DB_056	Basalis	Cluster#10	Cytokine	1	3	-	+	-	-	26.2
DB_057	Basalis	Cluster#10	Cytokine	1	3	-	+	-	-	21.3
DB_042	Basalis	Cluster#2	Cytokine	1	3	-	+	-	-	8.85
DB_044	Basalis	Cluster#2	Cytokine	1	3	-	+	-	-	2.57
DB_049	Basalis	Cluster#2	Cytokine	1	3	-	+	-	-	19.3
DB_050	Basalis	Cluster#2	Cytokine	1	3	-	+	-	-	12
DB_053	Basalis	Cluster#2	Cytokine	1	3	-	+	-	-	10.9
DB_054	Basalis	Cluster#2	Cytokine	1	3	-	+	-	-	9.72
DB_055	Basalis	Cluster#2	Cytokine	1	3	-	+	-	-	13.5
DB_056	Basalis	Cluster#2	Cytokine	1	3	-	+	-	-	12.6
DB_057	Basalis	Cluster#2	Cytokine	1	3	-	+	-	-	24.5
DB_064	Basalis	Cluster#10	Cytokine	1	3	-	+	-	-	15
DB_064	Basalis	Cluster#2	Cytokine	1	3	-	+	-	-	12
DB_063	Basalis	Cluster#10	Cytokine	1	3	-	+	-	-	15.1
DB_063	Basalis	Cluster#2	Cytokine	1	3	-	+	-	-	7.49
DB_062	Basalis	Cluster#10	Cytokine	1	3	-	+	-	-	10
DB_062	Basalis	Cluster#2	Cytokine	1	3	-	+	-	-	5.28
DB_046	Basalis	Cluster#10	Cytokine	1	3	-	+	-	-	9.69
DB_046	Basalis	Cluster#2	Cytokine	1	3	-	+	-	-	8.27
DP_055	Parietalis	Cluster#10	LAC	1	3	-	+	-	-	5
DP_057	Parietalis	Cluster#10	LAC	1	3	-	+	-	-	13.9
DP_055	Parietalis	Cluster#2	LAC	1	3	-	+	-	-	4.76
DP_057	Parietalis	Cluster#2	LAC	1	3	-	+	-	-	5.67
DP_064	Parietalis	Cluster#10	LAC	1	3	-	+	-	-	4.29
DP_064	Parietalis	Cluster#2	LAC	1	3	-	+	-	-	3.61
DP_055	Parietalis	Cluster#10	Cytokine	1	3	-	+	-	-	23.7
DP_057	Parietalis	Cluster#10	Cytokine	1	3	-	+	-	-	29.9
DP_055	Parietalis	Cluster#2	Cytokine	1	3	-	+	-	-	3.7
DP_057	Parietalis	Cluster#2	Cytokine	1	3	-	+	-	-	5.68
DP_064	Parietalis	Cluster#10	Cytokine	1	3	-	+	-	-	14.5
DP_064	Parietalis	Cluster#2	Cytokine	1	3	-	+	-	-	13
DB_042	Basalis	cNK	LAC	1	3	-	+	-	-	5.37
DB_044	Basalis	cNK	LAC	1	3	-	+	-	-	5
DB_046	Basalis	cNK	LAC	1	3	-	+	-	-	6.17
DB_049	Basalis	cNK	LAC	1	3	-	+	-	-	8.07
DB_050	Basalis	cNK	LAC	1	3	-	+	-	-	3.72
DB_053	Basalis	cNK	LAC	1	3	-	+	-	-	9.57
DB_054	Basalis	cNK	LAC	1	3	-	+	-	-	9.15
DB_055	Basalis	cNK	LAC	1	3	-	+	-	-	5.9
DB_056	Basalis	cNK	LAC	1	3	-	+	-	-	3.03
DB_057	Basalis	cNK	LAC	1	3	-	+	-	-	12.5
DB_062	Basalis	cNK	LAC	1	3	-	+	-	-	13.5
DB_063	Basalis	cNK	LAC	1	3	-	+	-	-	8.12
DB_064	Basalis	cNK	LAC	1	3	-	+	-	-	3.54
DP_055	Parietalis	cNK	LAC	1	3	-	+	-	-	11.5
DP_057	Parietalis	cNK	LAC	1	3	-	+	-	-	7.1
DP_064	Parietalis	cNK	LAC	1	3	-	+	-	-	15.8
DB_056	Basalis	cNK	Cytokine	1	3	-	+	-	-	28.9
DB_055	Basalis	cNK	Cytokine	1	3	-	+	-	-	17.9
DB_054	Basalis	cNK	Cytokine	1	3	-	+	-	-	34.7
DP_055	Parietalis	cNK	Cytokine	1	3	-	+	-	-	26.4
DB_057	Basalis	cNK	Cytokine	1	3	-	+	-	-	24.1
DB_053	Basalis	cNK	Cytokine	1	3	-	+	-	-	15.4
DB_050	Basalis	cNK	Cytokine	1	3	-	+	-	-	14.2
DP_057	Parietalis	cNK	Cytokine	1	3	-	+	-	-	22.9
DB_042	Basalis	cNK	Cytokine	1	3	-	+	-	-	18.5
DB_044	Basalis	cNK	Cytokine	1	3	-	+	-	-	1.92
DB_049	Basalis	cNK	Cytokine	1	3	-	+	-	-	5.61
DB_064	Basalis	cNK	Cytokine	1	3	-	+	-	-	6.29
DB_063	Basalis	cNK	Cytokine	1	3	-	+	-	-	11.6
DB_062	Basalis	cNK	Cytokine	1	3	-	+	-	-	9.91
DB_046	Basalis	cNK	Cytokine	1	3	-	+	-	-	19.8
DP_064	Parietalis	cNK	Cytokine	1	3	-	+	-	-	17.6
DB_056	Basalis	Cluster#10	LAC	1	4	+	-	-	-	0
DB_055	Basalis	Cluster#10	LAC	1	4	+	-	-	-	0
DB_054	Basalis	Cluster#10	LAC	1	4	+	-	-	-	0
DB_057	Basalis	Cluster#10	LAC	1	4	+	-	-	-	0
DB_053	Basalis	Cluster#10	LAC	1	4	+	-	-	-	0
DB_050	Basalis	Cluster#10	LAC	1	4	+	-	-	-	0
DB_042	Basalis	Cluster#10	LAC	1	4	+	-	-	-	0
DB_044	Basalis	Cluster#10	LAC	1	4	+	-	-	-	0
DB_049	Basalis	Cluster#10	LAC	1	4	+	-	-	-	0
DB_056	Basalis	Cluster#2	LAC	1	4	+	-	-	-	0
DB_055	Basalis	Cluster#2	LAC	1	4	+	-	-	-	0
DB_054	Basalis	Cluster#2	LAC	1	4	+	-	-	-	0
DB_057	Basalis	Cluster#2	LAC	1	4	+	-	-	-	0
DB_053	Basalis	Cluster#2	LAC	1	4	+	-	-	-	0
DB_050	Basalis	Cluster#2	LAC	1	4	+	-	-	-	0
DB_042	Basalis	Cluster#2	LAC	1	4	+	-	-	-	0
DB_044	Basalis	Cluster#2	LAC	1	4	+	-	-	-	0
DB_049	Basalis	Cluster#2	LAC	1	4	+	-	-	-	0
DB_064	Basalis	Cluster#10	LAC	1	4	+	-	-	-	0
DB_064	Basalis	Cluster#2	LAC	1	4	+	-	-	-	0
DB_063	Basalis	Cluster#10	LAC	1	4	+	-	-	-	0
DB_063	Basalis	Cluster#2	LAC	1	4	+	-	-	-	0
DB_062	Basalis	Cluster#10	LAC	1	4	+	-	-	-	0
DB_062	Basalis	Cluster#2	LAC	1	4	+	-	-	-	0
DB_046	Basalis	Cluster#10	LAC	1	4	+	-	-	-	0
DB_046	Basalis	Cluster#2	LAC	1	4	+	-	-	-	0
DB_042	Basalis	Cluster#10	Cytokine	1	4	+	-	-	-	0
DB_044	Basalis	Cluster#10	Cytokine	1	4	+	-	-	-	0
DB_049	Basalis	Cluster#10	Cytokine	1	4	+	-	-	-	0.12
DB_050	Basalis	Cluster#10	Cytokine	1	4	+	-	-	-	0
DB_053	Basalis	Cluster#10	Cytokine	1	4	+	-	-	-	0
DB_054	Basalis	Cluster#10	Cytokine	1	4	+	-	-	-	0
DB_055	Basalis	Cluster#10	Cytokine	1	4	+	-	-	-	0
DB_056	Basalis	Cluster#10	Cytokine	1	4	+	-	-	-	0
DB_057	Basalis	Cluster#10	Cytokine	1	4	+	-	-	-	0
DB_042	Basalis	Cluster#2	Cytokine	1	4	+	-	-	-	0
DB_044	Basalis	Cluster#2	Cytokine	1	4	+	-	-	-	0
DB_049	Basalis	Cluster#2	Cytokine	1	4	+	-	-	-	0.37
DB_050	Basalis	Cluster#2	Cytokine	1	4	+	-	-	-	0
DB_053	Basalis	Cluster#2	Cytokine	1	4	+	-	-	-	0
DB_054	Basalis	Cluster#2	Cytokine	1	4	+	-	-	-	0
DB_055	Basalis	Cluster#2	Cytokine	1	4	+	-	-	-	0
DB_056	Basalis	Cluster#2	Cytokine	1	4	+	-	-	-	0
DB_057	Basalis	Cluster#2	Cytokine	1	4	+	-	-	-	0
DB_064	Basalis	Cluster#10	Cytokine	1	4	+	-	-	-	0
DB_064	Basalis	Cluster#2	Cytokine	1	4	+	-	-	-	0
DB_063	Basalis	Cluster#10	Cytokine	1	4	+	-	-	-	0
DB_063	Basalis	Cluster#2	Cytokine	1	4	+	-	-	-	0
DB_062	Basalis	Cluster#10	Cytokine	1	4	+	-	-	-	0
DB_062	Basalis	Cluster#2	Cytokine	1	4	+	-	-	-	0
DB_046	Basalis	Cluster#10	Cytokine	1	4	+	-	-	-	0.015
DB_046	Basalis	Cluster#2	Cytokine	1	4	+	-	-	-	0
DP_055	Parietalis	Cluster#10	LAC	1	4	+	-	-	-	0
DP_057	Parietalis	Cluster#10	LAC	1	4	+	-	-	-	0
DP_055	Parietalis	Cluster#2	LAC	1	4	+	-	-	-	0
DP_057	Parietalis	Cluster#2	LAC	1	4	+	-	-	-	0
DP_064	Parietalis	Cluster#10	LAC	1	4	+	-	-	-	0
DP_064	Parietalis	Cluster#2	LAC	1	4	+	-	-	-	0
DP_055	Parietalis	Cluster#10	Cytokine	1	4	+	-	-	-	0
DP_057	Parietalis	Cluster#10	Cytokine	1	4	+	-	-	-	0
DP_055	Parietalis	Cluster#2	Cytokine	1	4	+	-	-	-	0
DP_057	Parietalis	Cluster#2	Cytokine	1	4	+	-	-	-	0
DP_064	Parietalis	Cluster#10	Cytokine	1	4	+	-	-	-	0
DP_064	Parietalis	Cluster#2	Cytokine	1	4	+	-	-	-	0
DB_042	Basalis	cNK	LAC	1	4	+	-	-	-	0
DB_044	Basalis	cNK	LAC	1	4	+	-	-	-	0
DB_046	Basalis	cNK	LAC	1	4	+	-	-	-	0
DB_049	Basalis	cNK	LAC	1	4	+	-	-	-	0
DB_050	Basalis	cNK	LAC	1	4	+	-	-	-	0
DB_053	Basalis	cNK	LAC	1	4	+	-	-	-	0
DB_054	Basalis	cNK	LAC	1	4	+	-	-	-	0
DB_055	Basalis	cNK	LAC	1	4	+	-	-	-	0
DB_056	Basalis	cNK	LAC	1	4	+	-	-	-	0
DB_057	Basalis	cNK	LAC	1	4	+	-	-	-	0
DB_062	Basalis	cNK	LAC	1	4	+	-	-	-	0
DB_063	Basalis	cNK	LAC	1	4	+	-	-	-	0
DB_064	Basalis	cNK	LAC	1	4	+	-	-	-	0
DP_055	Parietalis	cNK	LAC	1	4	+	-	-	-	0
DP_057	Parietalis	cNK	LAC	1	4	+	-	-	-	0
DP_064	Parietalis	cNK	LAC	1	4	+	-	-	-	0
DB_056	Basalis	cNK	Cytokine	1	4	+	-	-	-	0
DB_055	Basalis	cNK	Cytokine	1	4	+	-	-	-	0
DB_054	Basalis	cNK	Cytokine	1	4	+	-	-	-	0
DP_055	Parietalis	cNK	Cytokine	1	4	+	-	-	-	0
DB_057	Basalis	cNK	Cytokine	1	4	+	-	-	-	0
DB_053	Basalis	cNK	Cytokine	1	4	+	-	-	-	0
DB_050	Basalis	cNK	Cytokine	1	4	+	-	-	-	0
DP_057	Parietalis	cNK	Cytokine	1	4	+	-	-	-	0
DB_042	Basalis	cNK	Cytokine	1	4	+	-	-	-	0
DB_044	Basalis	cNK	Cytokine	1	4	+	-	-	-	0
DB_049	Basalis	cNK	Cytokine	1	4	+	-	-	-	0
DB_064	Basalis	cNK	Cytokine	1	4	+	-	-	-	0
DB_063	Basalis	cNK	Cytokine	1	4	+	-	-	-	0
DB_062	Basalis	cNK	Cytokine	1	4	+	-	-	-	0.031
DB_046	Basalis	cNK	Cytokine	1	4	+	-	-	-	0
DP_064	Parietalis	cNK	Cytokine	1	4	+	-	-	-	0
DB_056	Basalis	Cluster#10	LAC	2	5	-	-	+	+	2.4
DB_055	Basalis	Cluster#10	LAC	2	5	-	-	+	+	3.64
DB_054	Basalis	Cluster#10	LAC	2	5	-	-	+	+	3.02
DB_057	Basalis	Cluster#10	LAC	2	5	-	-	+	+	0.88
DB_053	Basalis	Cluster#10	LAC	2	5	-	-	+	+	2.96
DB_050	Basalis	Cluster#10	LAC	2	5	-	-	+	+	6.4
DB_042	Basalis	Cluster#10	LAC	2	5	-	-	+	+	0
DB_044	Basalis	Cluster#10	LAC	2	5	-	-	+	+	0.98
DB_049	Basalis	Cluster#10	LAC	2	5	-	-	+	+	2.59
DB_056	Basalis	Cluster#2	LAC	2	5	-	-	+	+	2.56
DB_055	Basalis	Cluster#2	LAC	2	5	-	-	+	+	2.7
DB_054	Basalis	Cluster#2	LAC	2	5	-	-	+	+	4.9
DB_057	Basalis	Cluster#2	LAC	2	5	-	-	+	+	3.46
DB_053	Basalis	Cluster#2	LAC	2	5	-	-	+	+	2.89
DB_050	Basalis	Cluster#2	LAC	2	5	-	-	+	+	10.3
DB_042	Basalis	Cluster#2	LAC	2	5	-	-	+	+	2.27
DB_044	Basalis	Cluster#2	LAC	2	5	-	-	+	+	2.17
DB_049	Basalis	Cluster#2	LAC	2	5	-	-	+	+	3.29
DB_064	Basalis	Cluster#10	LAC	2	5	-	-	+	+	1.9
DB_064	Basalis	Cluster#2	LAC	2	5	-	-	+	+	6.55
DB_063	Basalis	Cluster#10	LAC	2	5	-	-	+	+	4.6
DB_063	Basalis	Cluster#2	LAC	2	5	-	-	+	+	8.11
DB_062	Basalis	Cluster#10	LAC	2	5	-	-	+	+	4.71
DB_062	Basalis	Cluster#2	LAC	2	5	-	-	+	+	6.08
DB_046	Basalis	Cluster#10	LAC	2	5	-	-	+	+	8.23
DB_046	Basalis	Cluster#2	LAC	2	5	-	-	+	+	8.11
DB_042	Basalis	Cluster#10	Cytokine	2	5	-	-	+	+	0.28
DB_044	Basalis	Cluster#10	Cytokine	2	5	-	-	+	+	0
DB_049	Basalis	Cluster#10	Cytokine	2	5	-	-	+	+	0.23
DB_050	Basalis	Cluster#10	Cytokine	2	5	-	-	+	+	0.21
DB_053	Basalis	Cluster#10	Cytokine	2	5	-	-	+	+	0.14
DB_054	Basalis	Cluster#10	Cytokine	2	5	-	-	+	+	0
DB_055	Basalis	Cluster#10	Cytokine	2	5	-	-	+	+	0
DB_056	Basalis	Cluster#10	Cytokine	2	5	-	-	+	+	0
DB_057	Basalis	Cluster#10	Cytokine	2	5	-	-	+	+	0.059
DB_042	Basalis	Cluster#2	Cytokine	2	5	-	-	+	+	0
DB_044	Basalis	Cluster#2	Cytokine	2	5	-	-	+	+	0
DB_049	Basalis	Cluster#2	Cytokine	2	5	-	-	+	+	0
DB_050	Basalis	Cluster#2	Cytokine	2	5	-	-	+	+	1.09
DB_053	Basalis	Cluster#2	Cytokine	2	5	-	-	+	+	0
DB_054	Basalis	Cluster#2	Cytokine	2	5	-	-	+	+	0.13
DB_055	Basalis	Cluster#2	Cytokine	2	5	-	-	+	+	0.75
DB_056	Basalis	Cluster#2	Cytokine	2	5	-	-	+	+	0
DB_057	Basalis	Cluster#2	Cytokine	2	5	-	-	+	+	0
DB_064	Basalis	Cluster#10	Cytokine	2	5	-	-	+	+	0.21
DB_064	Basalis	Cluster#2	Cytokine	2	5	-	-	+	+	1.17
DB_063	Basalis	Cluster#10	Cytokine	2	5	-	-	+	+	0.77
DB_063	Basalis	Cluster#2	Cytokine	2	5	-	-	+	+	1.3
DB_062	Basalis	Cluster#10	Cytokine	2	5	-	-	+	+	1.18
DB_062	Basalis	Cluster#2	Cytokine	2	5	-	-	+	+	0.68
DB_046	Basalis	Cluster#10	Cytokine	2	5	-	-	+	+	0.53
DB_046	Basalis	Cluster#2	Cytokine	2	5	-	-	+	+	0.76
DP_055	Parietalis	Cluster#10	LAC	2	5	-	-	+	+	0
DP_057	Parietalis	Cluster#10	LAC	2	5	-	-	+	+	11.1
DP_055	Parietalis	Cluster#2	LAC	2	5	-	-	+	+	14.3
DP_057	Parietalis	Cluster#2	LAC	2	5	-	-	+	+	8.96
DP_064	Parietalis	Cluster#10	LAC	2	5	-	-	+	+	1.15
DP_064	Parietalis	Cluster#2	LAC	2	5	-	-	+	+	2.05
DP_055	Parietalis	Cluster#10	Cytokine	2	5	-	-	+	+	0
DP_057	Parietalis	Cluster#10	Cytokine	2	5	-	-	+	+	0
DP_055	Parietalis	Cluster#2	Cytokine	2	5	-	-	+	+	0
DP_057	Parietalis	Cluster#2	Cytokine	2	5	-	-	+	+	0.25
DP_064	Parietalis	Cluster#10	Cytokine	2	5	-	-	+	+	0.4
DP_064	Parietalis	Cluster#2	Cytokine	2	5	-	-	+	+	1.4
DB_042	Basalis	cNK	LAC	2	5	-	-	+	+	0.41
DB_044	Basalis	cNK	LAC	2	5	-	-	+	+	0.5
DB_046	Basalis	cNK	LAC	2	5	-	-	+	+	3.4
DB_049	Basalis	cNK	LAC	2	5	-	-	+	+	0.45
DB_050	Basalis	cNK	LAC	2	5	-	-	+	+	4.56
DB_053	Basalis	cNK	LAC	2	5	-	-	+	+	2.13
DB_054	Basalis	cNK	LAC	2	5	-	-	+	+	1.14
DB_055	Basalis	cNK	LAC	2	5	-	-	+	+	0.24
DB_056	Basalis	cNK	LAC	2	5	-	-	+	+	1.08
DB_057	Basalis	cNK	LAC	2	5	-	-	+	+	0.48
DB_062	Basalis	cNK	LAC	2	5	-	-	+	+	0.75
DB_063	Basalis	cNK	LAC	2	5	-	-	+	+	4.41
DB_064	Basalis	cNK	LAC	2	5	-	-	+	+	0.38
DP_055	Parietalis	cNK	LAC	2	5	-	-	+	+	2.08
DP_057	Parietalis	cNK	LAC	2	5	-	-	+	+	4.29
DP_064	Parietalis	cNK	LAC	2	5	-	-	+	+	0
DB_056	Basalis	cNK	Cytokine	2	5	-	-	+	+	0.016
DB_055	Basalis	cNK	Cytokine	2	5	-	-	+	+	0.02
DB_054	Basalis	cNK	Cytokine	2	5	-	-	+	+	0.044
DP_055	Parietalis	cNK	Cytokine	2	5	-	-	+	+	0
DB_057	Basalis	cNK	Cytokine	2	5	-	-	+	+	0.18
DB_053	Basalis	cNK	Cytokine	2	5	-	-	+	+	0.018
DB_050	Basalis	cNK	Cytokine	2	5	-	-	+	+	0
DP_057	Parietalis	cNK	Cytokine	2	5	-	-	+	+	0
DB_042	Basalis	cNK	Cytokine	2	5	-	-	+	+	0
DB_044	Basalis	cNK	Cytokine	2	5	-	-	+	+	0
DB_049	Basalis	cNK	Cytokine	2	5	-	-	+	+	0.13
DB_064	Basalis	cNK	Cytokine	2	5	-	-	+	+	0
DB_063	Basalis	cNK	Cytokine	2	5	-	-	+	+	0.074
DB_062	Basalis	cNK	Cytokine	2	5	-	-	+	+	0.26
DB_046	Basalis	cNK	Cytokine	2	5	-	-	+	+	0.12
DP_064	Parietalis	cNK	Cytokine	2	5	-	-	+	+	0
DB_056	Basalis	Cluster#10	LAC	2	6	-	+	-	+	0.42
DB_055	Basalis	Cluster#10	LAC	2	6	-	+	-	+	0.18
DB_054	Basalis	Cluster#10	LAC	2	6	-	+	-	+	0.65
DB_057	Basalis	Cluster#10	LAC	2	6	-	+	-	+	0.88
DB_053	Basalis	Cluster#10	LAC	2	6	-	+	-	+	0.15
DB_050	Basalis	Cluster#10	LAC	2	6	-	+	-	+	0.46
DB_042	Basalis	Cluster#10	LAC	2	6	-	+	-	+	13
DB_044	Basalis	Cluster#10	LAC	2	6	-	+	-	+	0.12
DB_049	Basalis	Cluster#10	LAC	2	6	-	+	-	+	0.27
DB_056	Basalis	Cluster#2	LAC	2	6	-	+	-	+	0
DB_055	Basalis	Cluster#2	LAC	2	6	-	+	-	+	0
DB_054	Basalis	Cluster#2	LAC	2	6	-	+	-	+	0.49
DB_057	Basalis	Cluster#2	LAC	2	6	-	+	-	+	0.87
DB_053	Basalis	Cluster#2	LAC	2	6	-	+	-	+	0.58
DB_050	Basalis	Cluster#2	LAC	2	6	-	+	-	+	1.19
DB_042	Basalis	Cluster#2	LAC	2	6	-	+	-	+	0
DB_044	Basalis	Cluster#2	LAC	2	6	-	+	-	+	0
DB_049	Basalis	Cluster#2	LAC	2	6	-	+	-	+	0.15
DB_064	Basalis	Cluster#10	LAC	2	6	-	+	-	+	0.32
DB_064	Basalis	Cluster#2	LAC	2	6	-	+	-	+	0
DB_063	Basalis	Cluster#10	LAC	2	6	-	+	-	+	1.15
DB_063	Basalis	Cluster#2	LAC	2	6	-	+	-	+	0.9
DB_062	Basalis	Cluster#10	LAC	2	6	-	+	-	+	1.65
DB_062	Basalis	Cluster#2	LAC	2	6	-	+	-	+	2.3
DB_046	Basalis	Cluster#10	LAC	2	6	-	+	-	+	0.63
DB_046	Basalis	Cluster#2	LAC	2	6	-	+	-	+	0.68
DB_042	Basalis	Cluster#10	Cytokine	2	6	-	+	-	+	7.95
DB_044	Basalis	Cluster#10	Cytokine	2	6	-	+	-	+	0.8
DB_049	Basalis	Cluster#10	Cytokine	2	6	-	+	-	+	2.65
DB_050	Basalis	Cluster#10	Cytokine	2	6	-	+	-	+	9.97
DB_053	Basalis	Cluster#10	Cytokine	2	6	-	+	-	+	2.84
DB_054	Basalis	Cluster#10	Cytokine	2	6	-	+	-	+	5.7
DB_055	Basalis	Cluster#10	Cytokine	2	6	-	+	-	+	9.16
DB_056	Basalis	Cluster#10	Cytokine	2	6	-	+	-	+	3.67
DB_057	Basalis	Cluster#10	Cytokine	2	6	-	+	-	+	7.4
DB_042	Basalis	Cluster#2	Cytokine	2	6	-	+	-	+	4.17
DB_044	Basalis	Cluster#2	Cytokine	2	6	-	+	-	+	0.64
DB_049	Basalis	Cluster#2	Cytokine	2	6	-	+	-	+	3.66
DB_050	Basalis	Cluster#2	Cytokine	2	6	-	+	-	+	7.61
DB_053	Basalis	Cluster#2	Cytokine	2	6	-	+	-	+	1.68
DB_054	Basalis	Cluster#2	Cytokine	2	6	-	+	-	+	6.54
DB_055	Basalis	Cluster#2	Cytokine	2	6	-	+	-	+	9.02
DB_056	Basalis	Cluster#2	Cytokine	2	6	-	+	-	+	2.65
DB_057	Basalis	Cluster#2	Cytokine	2	6	-	+	-	+	8.16
DB_064	Basalis	Cluster#10	Cytokine	2	6	-	+	-	+	5.13
DB_064	Basalis	Cluster#2	Cytokine	2	6	-	+	-	+	6.14
DB_063	Basalis	Cluster#10	Cytokine	2	6	-	+	-	+	6.28
DB_063	Basalis	Cluster#2	Cytokine	2	6	-	+	-	+	6.84
DB_062	Basalis	Cluster#10	Cytokine	2	6	-	+	-	+	7.15
DB_062	Basalis	Cluster#2	Cytokine	2	6	-	+	-	+	4.43
DB_046	Basalis	Cluster#10	Cytokine	2	6	-	+	-	+	7.14
DB_046	Basalis	Cluster#2	Cytokine	2	6	-	+	-	+	8.38
DP_055	Parietalis	Cluster#10	LAC	2	6	-	+	-	+	0
DP_057	Parietalis	Cluster#10	LAC	2	6	-	+	-	+	5.56
DP_055	Parietalis	Cluster#2	LAC	2	6	-	+	-	+	0
DP_057	Parietalis	Cluster#2	LAC	2	6	-	+	-	+	0.6
DP_064	Parietalis	Cluster#10	LAC	2	6	-	+	-	+	0.31
DP_064	Parietalis	Cluster#2	LAC	2	6	-	+	-	+	0.41
DP_055	Parietalis	Cluster#10	Cytokine	2	6	-	+	-	+	6.67
DP_057	Parietalis	Cluster#10	Cytokine	2	6	-	+	-	+	11.9
DP_055	Parietalis	Cluster#2	Cytokine	2	6	-	+	-	+	3.7
DP_057	Parietalis	Cluster#2	Cytokine	2	6	-	+	-	+	7.65
DP_064	Parietalis	Cluster#10	Cytokine	2	6	-	+	-	+	5.96
DP_064	Parietalis	Cluster#2	Cytokine	2	6	-	+	-	+	10
DB_042	Basalis	cNK	LAC	2	6	-	+	-	+	0
DB_044	Basalis	cNK	LAC	2	6	-	+	-	+	0.5
DB_046	Basalis	cNK	LAC	2	6	-	+	-	+	0.64
DB_049	Basalis	cNK	LAC	2	6	-	+	-	+	0
DB_050	Basalis	cNK	LAC	2	6	-	+	-	+	0.6
DB_053	Basalis	cNK	LAC	2	6	-	+	-	+	0
DB_054	Basalis	cNK	LAC	2	6	-	+	-	+	0.18
DB_055	Basalis	cNK	LAC	2	6	-	+	-	+	0.14
DB_056	Basalis	cNK	LAC	2	6	-	+	-	+	0.2
DB_057	Basalis	cNK	LAC	2	6	-	+	-	+	1.44
DB_062	Basalis	cNK	LAC	2	6	-	+	-	+	0.54
DB_063	Basalis	cNK	LAC	2	6	-	+	-	+	0.23
DB_064	Basalis	cNK	LAC	2	6	-	+	-	+	0.25
DP_055	Parietalis	cNK	LAC	2	6	-	+	-	+	0
DP_057	Parietalis	cNK	LAC	2	6	-	+	-	+	0.66
DP_064	Parietalis	cNK	LAC	2	6	-	+	-	+	0
DB_056	Basalis	cNK	Cytokine	2	6	-	+	-	+	2.15
DB_055	Basalis	cNK	Cytokine	2	6	-	+	-	+	2.18
DB_054	Basalis	cNK	Cytokine	2	6	-	+	-	+	4.42
DP_055	Parietalis	cNK	Cytokine	2	6	-	+	-	+	5.75
DB_057	Basalis	cNK	Cytokine	2	6	-	+	-	+	6.33
DB_053	Basalis	cNK	Cytokine	2	6	-	+	-	+	1.84
DB_050	Basalis	cNK	Cytokine	2	6	-	+	-	+	1.87
DP_057	Parietalis	cNK	Cytokine	2	6	-	+	-	+	5.71
DB_042	Basalis	cNK	Cytokine	2	6	-	+	-	+	1.94
DB_044	Basalis	cNK	Cytokine	2	6	-	+	-	+	0
DB_049	Basalis	cNK	Cytokine	2	6	-	+	-	+	0.26
DB_064	Basalis	cNK	Cytokine	2	6	-	+	-	+	1.08
DB_063	Basalis	cNK	Cytokine	2	6	-	+	-	+	2.07
DB_062	Basalis	cNK	Cytokine	2	6	-	+	-	+	2.67
DB_046	Basalis	cNK	Cytokine	2	6	-	+	-	+	4.49
DP_064	Parietalis	cNK	Cytokine	2	6	-	+	-	+	5.31
DB_056	Basalis	Cluster#10	LAC	2	7	-	+	+	-	5.08
DB_055	Basalis	Cluster#10	LAC	2	7	-	+	+	-	19.3
DB_054	Basalis	Cluster#10	LAC	2	7	-	+	+	-	10.9
DB_057	Basalis	Cluster#10	LAC	2	7	-	+	+	-	36
DB_053	Basalis	Cluster#10	LAC	2	7	-	+	+	-	6.99
DB_050	Basalis	Cluster#10	LAC	2	7	-	+	+	-	10.5
DB_042	Basalis	Cluster#10	LAC	2	7	-	+	+	-	1.74
DB_044	Basalis	Cluster#10	LAC	2	7	-	+	+	-	5.99
DB_049	Basalis	Cluster#10	LAC	2	7	-	+	+	-	10.7
DB_056	Basalis	Cluster#2	LAC	2	7	-	+	+	-	1.1
DB_055	Basalis	Cluster#2	LAC	2	7	-	+	+	-	14.9
DB_054	Basalis	Cluster#2	LAC	2	7	-	+	+	-	7.35
DB_057	Basalis	Cluster#2	LAC	2	7	-	+	+	-	29.4
DB_053	Basalis	Cluster#2	LAC	2	7	-	+	+	-	6.94
DB_050	Basalis	Cluster#2	LAC	2	7	-	+	+	-	5.56
DB_042	Basalis	Cluster#2	LAC	2	7	-	+	+	-	5.3
DB_044	Basalis	Cluster#2	LAC	2	7	-	+	+	-	1.21
DB_049	Basalis	Cluster#2	LAC	2	7	-	+	+	-	4.64
DB_064	Basalis	Cluster#10	LAC	2	7	-	+	+	-	3.8
DB_064	Basalis	Cluster#2	LAC	2	7	-	+	+	-	4
DB_063	Basalis	Cluster#10	LAC	2	7	-	+	+	-	16.1
DB_063	Basalis	Cluster#2	LAC	2	7	-	+	+	-	7.21
DB_062	Basalis	Cluster#10	LAC	2	7	-	+	+	-	20.2
DB_062	Basalis	Cluster#2	LAC	2	7	-	+	+	-	15.8
DB_046	Basalis	Cluster#10	LAC	2	7	-	+	+	-	5.87
DB_046	Basalis	Cluster#2	LAC	2	7	-	+	+	-	5.39
DB_042	Basalis	Cluster#10	Cytokine	2	7	-	+	+	-	2.84
DB_044	Basalis	Cluster#10	Cytokine	2	7	-	+	+	-	0
DB_049	Basalis	Cluster#10	Cytokine	2	7	-	+	+	-	1.44
DB_050	Basalis	Cluster#10	Cytokine	2	7	-	+	+	-	0.96
DB_053	Basalis	Cluster#10	Cytokine	2	7	-	+	+	-	1.42
DB_054	Basalis	Cluster#10	Cytokine	2	7	-	+	+	-	5.32
DB_055	Basalis	Cluster#10	Cytokine	2	7	-	+	+	-	1.9
DB_056	Basalis	Cluster#10	Cytokine	2	7	-	+	+	-	2.15
DB_057	Basalis	Cluster#10	Cytokine	2	7	-	+	+	-	5.68
DB_042	Basalis	Cluster#2	Cytokine	2	7	-	+	+	-	0.52
DB_044	Basalis	Cluster#2	Cytokine	2	7	-	+	+	-	0
DB_049	Basalis	Cluster#2	Cytokine	2	7	-	+	+	-	0.73
DB_050	Basalis	Cluster#2	Cytokine	2	7	-	+	+	-	0
DB_053	Basalis	Cluster#2	Cytokine	2	7	-	+	+	-	0.84
DB_054	Basalis	Cluster#2	Cytokine	2	7	-	+	+	-	0.97
DB_055	Basalis	Cluster#2	Cytokine	2	7	-	+	+	-	0.75
DB_056	Basalis	Cluster#2	Cytokine	2	7	-	+	+	-	0.88
DB_057	Basalis	Cluster#2	Cytokine	2	7	-	+	+	-	0
DB_064	Basalis	Cluster#10	Cytokine	2	7	-	+	+	-	3.42
DB_064	Basalis	Cluster#2	Cytokine	2	7	-	+	+	-	0.29
DB_063	Basalis	Cluster#10	Cytokine	2	7	-	+	+	-	4.41
DB_063	Basalis	Cluster#2	Cytokine	2	7	-	+	+	-	1.63
DB_062	Basalis	Cluster#10	Cytokine	2	7	-	+	+	-	3.32
DB_062	Basalis	Cluster#2	Cytokine	2	7	-	+	+	-	0.94
DB_046	Basalis	Cluster#10	Cytokine	2	7	-	+	+	-	0.84
DB_046	Basalis	Cluster#2	Cytokine	2	7	-	+	+	-	0.59
DP_055	Parietalis	Cluster#10	LAC	2	7	-	+	+	-	17.5
DP_057	Parietalis	Cluster#10	LAC	2	7	-	+	+	-	16.7
DP_055	Parietalis	Cluster#2	LAC	2	7	-	+	+	-	4.76
DP_057	Parietalis	Cluster#2	LAC	2	7	-	+	+	-	12.5
DP_064	Parietalis	Cluster#10	LAC	2	7	-	+	+	-	15.3
DP_064	Parietalis	Cluster#2	LAC	2	7	-	+	+	-	12.5
DP_055	Parietalis	Cluster#10	Cytokine	2	7	-	+	+	-	2.22
DP_057	Parietalis	Cluster#10	Cytokine	2	7	-	+	+	-	4.48
DP_055	Parietalis	Cluster#2	Cytokine	2	7	-	+	+	-	0
DP_057	Parietalis	Cluster#2	Cytokine	2	7	-	+	+	-	0
DP_064	Parietalis	Cluster#10	Cytokine	2	7	-	+	+	-	1.82
DP_064	Parietalis	Cluster#2	Cytokine	2	7	-	+	+	-	1.73
DB_042	Basalis	cNK	LAC	2	7	-	+	+	-	46.7
DB_044	Basalis	cNK	LAC	2	7	-	+	+	-	29
DB_046	Basalis	cNK	LAC	2	7	-	+	+	-	18.5
DB_049	Basalis	cNK	LAC	2	7	-	+	+	-	26.5
DB_050	Basalis	cNK	LAC	2	7	-	+	+	-	22.9
DB_053	Basalis	cNK	LAC	2	7	-	+	+	-	24.5
DB_054	Basalis	cNK	LAC	2	7	-	+	+	-	42.7
DB_055	Basalis	cNK	LAC	2	7	-	+	+	-	36.7
DB_056	Basalis	cNK	LAC	2	7	-	+	+	-	18.3
DB_057	Basalis	cNK	LAC	2	7	-	+	+	-	62
DB_062	Basalis	cNK	LAC	2	7	-	+	+	-	22.1
DB_063	Basalis	cNK	LAC	2	7	-	+	+	-	30.2
DB_064	Basalis	cNK	LAC	2	7	-	+	+	-	3.41
DP_055	Parietalis	cNK	LAC	2	7	-	+	+	-	34.4
DP_057	Parietalis	cNK	LAC	2	7	-	+	+	-	32.2
DP_064	Parietalis	cNK	LAC	2	7	-	+	+	-	37.1
DB_056	Basalis	cNK	Cytokine	2	7	-	+	+	-	1.3
DB_055	Basalis	cNK	Cytokine	2	7	-	+	+	-	1.31
DB_054	Basalis	cNK	Cytokine	2	7	-	+	+	-	3.55
DP_055	Parietalis	cNK	Cytokine	2	7	-	+	+	-	2.87
DB_057	Basalis	cNK	Cytokine	2	7	-	+	+	-	2.74
DB_053	Basalis	cNK	Cytokine	2	7	-	+	+	-	0.94
DB_050	Basalis	cNK	Cytokine	2	7	-	+	+	-	1.1
DP_057	Parietalis	cNK	Cytokine	2	7	-	+	+	-	0
DB_042	Basalis	cNK	Cytokine	2	7	-	+	+	-	0.36
DB_044	Basalis	cNK	Cytokine	2	7	-	+	+	-	0
DB_049	Basalis	cNK	Cytokine	2	7	-	+	+	-	0.39
DB_064	Basalis	cNK	Cytokine	2	7	-	+	+	-	0.17
DB_063	Basalis	cNK	Cytokine	2	7	-	+	+	-	1.23
DB_062	Basalis	cNK	Cytokine	2	7	-	+	+	-	0.55
DB_046	Basalis	cNK	Cytokine	2	7	-	+	+	-	0.87
DP_064	Parietalis	cNK	Cytokine	2	7	-	+	+	-	0.41
DB_056	Basalis	Cluster#10	LAC	2	8	+	-	-	+	0
DB_055	Basalis	Cluster#10	LAC	2	8	+	-	-	+	0
DB_054	Basalis	Cluster#10	LAC	2	8	+	-	-	+	0
DB_057	Basalis	Cluster#10	LAC	2	8	+	-	-	+	0
DB_053	Basalis	Cluster#10	LAC	2	8	+	-	-	+	0
DB_050	Basalis	Cluster#10	LAC	2	8	+	-	-	+	0
DB_042	Basalis	Cluster#10	LAC	2	8	+	-	-	+	0
DB_044	Basalis	Cluster#10	LAC	2	8	+	-	-	+	0
DB_049	Basalis	Cluster#10	LAC	2	8	+	-	-	+	0
DB_056	Basalis	Cluster#2	LAC	2	8	+	-	-	+	0
DB_055	Basalis	Cluster#2	LAC	2	8	+	-	-	+	0
DB_054	Basalis	Cluster#2	LAC	2	8	+	-	-	+	0
DB_057	Basalis	Cluster#2	LAC	2	8	+	-	-	+	0
DB_053	Basalis	Cluster#2	LAC	2	8	+	-	-	+	0
DB_050	Basalis	Cluster#2	LAC	2	8	+	-	-	+	0
DB_042	Basalis	Cluster#2	LAC	2	8	+	-	-	+	0
DB_044	Basalis	Cluster#2	LAC	2	8	+	-	-	+	0
DB_049	Basalis	Cluster#2	LAC	2	8	+	-	-	+	0
DB_064	Basalis	Cluster#10	LAC	2	8	+	-	-	+	0
DB_064	Basalis	Cluster#2	LAC	2	8	+	-	-	+	0
DB_063	Basalis	Cluster#10	LAC	2	8	+	-	-	+	0
DB_063	Basalis	Cluster#2	LAC	2	8	+	-	-	+	0
DB_062	Basalis	Cluster#10	LAC	2	8	+	-	-	+	0
DB_062	Basalis	Cluster#2	LAC	2	8	+	-	-	+	0
DB_046	Basalis	Cluster#10	LAC	2	8	+	-	-	+	0
DB_046	Basalis	Cluster#2	LAC	2	8	+	-	-	+	0
DB_042	Basalis	Cluster#10	Cytokine	2	8	+	-	-	+	0
DB_044	Basalis	Cluster#10	Cytokine	2	8	+	-	-	+	0
DB_049	Basalis	Cluster#10	Cytokine	2	8	+	-	-	+	0
DB_050	Basalis	Cluster#10	Cytokine	2	8	+	-	-	+	0
DB_053	Basalis	Cluster#10	Cytokine	2	8	+	-	-	+	0
DB_054	Basalis	Cluster#10	Cytokine	2	8	+	-	-	+	0
DB_055	Basalis	Cluster#10	Cytokine	2	8	+	-	-	+	0
DB_056	Basalis	Cluster#10	Cytokine	2	8	+	-	-	+	0
DB_057	Basalis	Cluster#10	Cytokine	2	8	+	-	-	+	0
DB_042	Basalis	Cluster#2	Cytokine	2	8	+	-	-	+	0
DB_044	Basalis	Cluster#2	Cytokine	2	8	+	-	-	+	0
DB_049	Basalis	Cluster#2	Cytokine	2	8	+	-	-	+	0
DB_050	Basalis	Cluster#2	Cytokine	2	8	+	-	-	+	0
DB_053	Basalis	Cluster#2	Cytokine	2	8	+	-	-	+	0
DB_054	Basalis	Cluster#2	Cytokine	2	8	+	-	-	+	0
DB_055	Basalis	Cluster#2	Cytokine	2	8	+	-	-	+	0
DB_056	Basalis	Cluster#2	Cytokine	2	8	+	-	-	+	0
DB_057	Basalis	Cluster#2	Cytokine	2	8	+	-	-	+	0
DB_064	Basalis	Cluster#10	Cytokine	2	8	+	-	-	+	0
DB_064	Basalis	Cluster#2	Cytokine	2	8	+	-	-	+	0
DB_063	Basalis	Cluster#10	Cytokine	2	8	+	-	-	+	0
DB_063	Basalis	Cluster#2	Cytokine	2	8	+	-	-	+	0
DB_062	Basalis	Cluster#10	Cytokine	2	8	+	-	-	+	0.074
DB_062	Basalis	Cluster#2	Cytokine	2	8	+	-	-	+	0
DB_046	Basalis	Cluster#10	Cytokine	2	8	+	-	-	+	0
DB_046	Basalis	Cluster#2	Cytokine	2	8	+	-	-	+	0
DP_055	Parietalis	Cluster#10	LAC	2	8	+	-	-	+	0
DP_057	Parietalis	Cluster#10	LAC	2	8	+	-	-	+	0
DP_055	Parietalis	Cluster#2	LAC	2	8	+	-	-	+	0
DP_057	Parietalis	Cluster#2	LAC	2	8	+	-	-	+	0
DP_064	Parietalis	Cluster#10	LAC	2	8	+	-	-	+	0
DP_064	Parietalis	Cluster#2	LAC	2	8	+	-	-	+	0
DP_055	Parietalis	Cluster#10	Cytokine	2	8	+	-	-	+	0
DP_057	Parietalis	Cluster#10	Cytokine	2	8	+	-	-	+	0
DP_055	Parietalis	Cluster#2	Cytokine	2	8	+	-	-	+	0
DP_057	Parietalis	Cluster#2	Cytokine	2	8	+	-	-	+	0
DP_064	Parietalis	Cluster#10	Cytokine	2	8	+	-	-	+	0
DP_064	Parietalis	Cluster#2	Cytokine	2	8	+	-	-	+	0
DB_042	Basalis	cNK	LAC	2	8	+	-	-	+	0
DB_044	Basalis	cNK	LAC	2	8	+	-	-	+	0
DB_046	Basalis	cNK	LAC	2	8	+	-	-	+	0
DB_049	Basalis	cNK	LAC	2	8	+	-	-	+	0
DB_050	Basalis	cNK	LAC	2	8	+	-	-	+	0
DB_053	Basalis	cNK	LAC	2	8	+	-	-	+	0
DB_054	Basalis	cNK	LAC	2	8	+	-	-	+	0
DB_055	Basalis	cNK	LAC	2	8	+	-	-	+	0
DB_056	Basalis	cNK	LAC	2	8	+	-	-	+	0
DB_057	Basalis	cNK	LAC	2	8	+	-	-	+	0
DB_062	Basalis	cNK	LAC	2	8	+	-	-	+	0
DB_063	Basalis	cNK	LAC	2	8	+	-	-	+	0
DB_064	Basalis	cNK	LAC	2	8	+	-	-	+	0
DP_055	Parietalis	cNK	LAC	2	8	+	-	-	+	0
DP_057	Parietalis	cNK	LAC	2	8	+	-	-	+	0
DP_064	Parietalis	cNK	LAC	2	8	+	-	-	+	0
DB_056	Basalis	cNK	Cytokine	2	8	+	-	-	+	0
DB_055	Basalis	cNK	Cytokine	2	8	+	-	-	+	0
DB_054	Basalis	cNK	Cytokine	2	8	+	-	-	+	0
DP_055	Parietalis	cNK	Cytokine	2	8	+	-	-	+	0
DB_057	Basalis	cNK	Cytokine	2	8	+	-	-	+	0
DB_053	Basalis	cNK	Cytokine	2	8	+	-	-	+	0
DB_050	Basalis	cNK	Cytokine	2	8	+	-	-	+	0
DP_057	Parietalis	cNK	Cytokine	2	8	+	-	-	+	0
DB_042	Basalis	cNK	Cytokine	2	8	+	-	-	+	0
DB_044	Basalis	cNK	Cytokine	2	8	+	-	-	+	0
DB_049	Basalis	cNK	Cytokine	2	8	+	-	-	+	0
DB_064	Basalis	cNK	Cytokine	2	8	+	-	-	+	0
DB_063	Basalis	cNK	Cytokine	2	8	+	-	-	+	0
DB_062	Basalis	cNK	Cytokine	2	8	+	-	-	+	0
DB_046	Basalis	cNK	Cytokine	2	8	+	-	-	+	0
DP_064	Parietalis	cNK	Cytokine	2	8	+	-	-	+	0
DB_056	Basalis	Cluster#10	LAC	2	9	+	-	+	-	0
DB_055	Basalis	Cluster#10	LAC	2	9	+	-	+	-	0
DB_054	Basalis	Cluster#10	LAC	2	9	+	-	+	-	0
DB_057	Basalis	Cluster#10	LAC	2	9	+	-	+	-	0
DB_053	Basalis	Cluster#10	LAC	2	9	+	-	+	-	0
DB_050	Basalis	Cluster#10	LAC	2	9	+	-	+	-	0
DB_042	Basalis	Cluster#10	LAC	2	9	+	-	+	-	0
DB_044	Basalis	Cluster#10	LAC	2	9	+	-	+	-	0
DB_049	Basalis	Cluster#10	LAC	2	9	+	-	+	-	0
DB_056	Basalis	Cluster#2	LAC	2	9	+	-	+	-	0
DB_055	Basalis	Cluster#2	LAC	2	9	+	-	+	-	0
DB_054	Basalis	Cluster#2	LAC	2	9	+	-	+	-	0
DB_057	Basalis	Cluster#2	LAC	2	9	+	-	+	-	0
DB_053	Basalis	Cluster#2	LAC	2	9	+	-	+	-	0
DB_050	Basalis	Cluster#2	LAC	2	9	+	-	+	-	0
DB_042	Basalis	Cluster#2	LAC	2	9	+	-	+	-	0
DB_044	Basalis	Cluster#2	LAC	2	9	+	-	+	-	0
DB_049	Basalis	Cluster#2	LAC	2	9	+	-	+	-	0
DB_064	Basalis	Cluster#10	LAC	2	9	+	-	+	-	0
DB_064	Basalis	Cluster#2	LAC	2	9	+	-	+	-	0
DB_063	Basalis	Cluster#10	LAC	2	9	+	-	+	-	0
DB_063	Basalis	Cluster#2	LAC	2	9	+	-	+	-	0
DB_062	Basalis	Cluster#10	LAC	2	9	+	-	+	-	0
DB_062	Basalis	Cluster#2	LAC	2	9	+	-	+	-	0
DB_046	Basalis	Cluster#10	LAC	2	9	+	-	+	-	0
DB_046	Basalis	Cluster#2	LAC	2	9	+	-	+	-	0
DB_042	Basalis	Cluster#10	Cytokine	2	9	+	-	+	-	0
DB_044	Basalis	Cluster#10	Cytokine	2	9	+	-	+	-	0
DB_049	Basalis	Cluster#10	Cytokine	2	9	+	-	+	-	0
DB_050	Basalis	Cluster#10	Cytokine	2	9	+	-	+	-	0
DB_053	Basalis	Cluster#10	Cytokine	2	9	+	-	+	-	0
DB_054	Basalis	Cluster#10	Cytokine	2	9	+	-	+	-	0
DB_055	Basalis	Cluster#10	Cytokine	2	9	+	-	+	-	0
DB_056	Basalis	Cluster#10	Cytokine	2	9	+	-	+	-	0
DB_057	Basalis	Cluster#10	Cytokine	2	9	+	-	+	-	0
DB_042	Basalis	Cluster#2	Cytokine	2	9	+	-	+	-	0
DB_044	Basalis	Cluster#2	Cytokine	2	9	+	-	+	-	0
DB_049	Basalis	Cluster#2	Cytokine	2	9	+	-	+	-	0
DB_050	Basalis	Cluster#2	Cytokine	2	9	+	-	+	-	0
DB_053	Basalis	Cluster#2	Cytokine	2	9	+	-	+	-	0
DB_054	Basalis	Cluster#2	Cytokine	2	9	+	-	+	-	0
DB_055	Basalis	Cluster#2	Cytokine	2	9	+	-	+	-	0
DB_056	Basalis	Cluster#2	Cytokine	2	9	+	-	+	-	0
DB_057	Basalis	Cluster#2	Cytokine	2	9	+	-	+	-	0
DB_064	Basalis	Cluster#10	Cytokine	2	9	+	-	+	-	0
DB_064	Basalis	Cluster#2	Cytokine	2	9	+	-	+	-	0
DB_063	Basalis	Cluster#10	Cytokine	2	9	+	-	+	-	0
DB_063	Basalis	Cluster#2	Cytokine	2	9	+	-	+	-	0
DB_062	Basalis	Cluster#10	Cytokine	2	9	+	-	+	-	0
DB_062	Basalis	Cluster#2	Cytokine	2	9	+	-	+	-	0
DB_046	Basalis	Cluster#10	Cytokine	2	9	+	-	+	-	0
DB_046	Basalis	Cluster#2	Cytokine	2	9	+	-	+	-	0
DP_055	Parietalis	Cluster#10	LAC	2	9	+	-	+	-	0
DP_057	Parietalis	Cluster#10	LAC	2	9	+	-	+	-	0
DP_055	Parietalis	Cluster#2	LAC	2	9	+	-	+	-	0
DP_057	Parietalis	Cluster#2	LAC	2	9	+	-	+	-	0
DP_064	Parietalis	Cluster#10	LAC	2	9	+	-	+	-	0
DP_064	Parietalis	Cluster#2	LAC	2	9	+	-	+	-	0.082
DP_055	Parietalis	Cluster#10	Cytokine	2	9	+	-	+	-	0
DP_057	Parietalis	Cluster#10	Cytokine	2	9	+	-	+	-	0
DP_055	Parietalis	Cluster#2	Cytokine	2	9	+	-	+	-	0
DP_057	Parietalis	Cluster#2	Cytokine	2	9	+	-	+	-	0
DP_064	Parietalis	Cluster#10	Cytokine	2	9	+	-	+	-	0
DP_064	Parietalis	Cluster#2	Cytokine	2	9	+	-	+	-	0
DB_042	Basalis	cNK	LAC	2	9	+	-	+	-	0
DB_044	Basalis	cNK	LAC	2	9	+	-	+	-	0
DB_046	Basalis	cNK	LAC	2	9	+	-	+	-	0
DB_049	Basalis	cNK	LAC	2	9	+	-	+	-	0
DB_050	Basalis	cNK	LAC	2	9	+	-	+	-	0
DB_053	Basalis	cNK	LAC	2	9	+	-	+	-	0
DB_054	Basalis	cNK	LAC	2	9	+	-	+	-	0
DB_055	Basalis	cNK	LAC	2	9	+	-	+	-	0
DB_056	Basalis	cNK	LAC	2	9	+	-	+	-	0
DB_057	Basalis	cNK	LAC	2	9	+	-	+	-	0
DB_062	Basalis	cNK	LAC	2	9	+	-	+	-	0
DB_063	Basalis	cNK	LAC	2	9	+	-	+	-	0
DB_064	Basalis	cNK	LAC	2	9	+	-	+	-	0
DP_055	Parietalis	cNK	LAC	2	9	+	-	+	-	0
DP_057	Parietalis	cNK	LAC	2	9	+	-	+	-	0
DP_064	Parietalis	cNK	LAC	2	9	+	-	+	-	0
DB_056	Basalis	cNK	Cytokine	2	9	+	-	+	-	0
DB_055	Basalis	cNK	Cytokine	2	9	+	-	+	-	0
DB_054	Basalis	cNK	Cytokine	2	9	+	-	+	-	0
DP_055	Parietalis	cNK	Cytokine	2	9	+	-	+	-	0
DB_057	Basalis	cNK	Cytokine	2	9	+	-	+	-	0
DB_053	Basalis	cNK	Cytokine	2	9	+	-	+	-	0
DB_050	Basalis	cNK	Cytokine	2	9	+	-	+	-	0
DP_057	Parietalis	cNK	Cytokine	2	9	+	-	+	-	0
DB_042	Basalis	cNK	Cytokine	2	9	+	-	+	-	0
DB_044	Basalis	cNK	Cytokine	2	9	+	-	+	-	0
DB_049	Basalis	cNK	Cytokine	2	9	+	-	+	-	0
DB_064	Basalis	cNK	Cytokine	2	9	+	-	+	-	0
DB_063	Basalis	cNK	Cytokine	2	9	+	-	+	-	0
DB_062	Basalis	cNK	Cytokine	2	9	+	-	+	-	0
DB_046	Basalis	cNK	Cytokine	2	9	+	-	+	-	0
DP_064	Parietalis	cNK	Cytokine	2	9	+	-	+	-	0
DB_056	Basalis	Cluster#10	LAC	2	10	+	+	-	-	0
DB_055	Basalis	Cluster#10	LAC	2	10	+	+	-	-	0
DB_054	Basalis	Cluster#10	LAC	2	10	+	+	-	-	0
DB_057	Basalis	Cluster#10	LAC	2	10	+	+	-	-	0
DB_053	Basalis	Cluster#10	LAC	2	10	+	+	-	-	0
DB_050	Basalis	Cluster#10	LAC	2	10	+	+	-	-	0
DB_042	Basalis	Cluster#10	LAC	2	10	+	+	-	-	0
DB_044	Basalis	Cluster#10	LAC	2	10	+	+	-	-	0
DB_049	Basalis	Cluster#10	LAC	2	10	+	+	-	-	0
DB_056	Basalis	Cluster#2	LAC	2	10	+	+	-	-	0
DB_055	Basalis	Cluster#2	LAC	2	10	+	+	-	-	0
DB_054	Basalis	Cluster#2	LAC	2	10	+	+	-	-	0
DB_057	Basalis	Cluster#2	LAC	2	10	+	+	-	-	0
DB_053	Basalis	Cluster#2	LAC	2	10	+	+	-	-	0
DB_050	Basalis	Cluster#2	LAC	2	10	+	+	-	-	0
DB_042	Basalis	Cluster#2	LAC	2	10	+	+	-	-	0
DB_044	Basalis	Cluster#2	LAC	2	10	+	+	-	-	0
DB_049	Basalis	Cluster#2	LAC	2	10	+	+	-	-	0
DB_064	Basalis	Cluster#10	LAC	2	10	+	+	-	-	0
DB_064	Basalis	Cluster#2	LAC	2	10	+	+	-	-	0
DB_063	Basalis	Cluster#10	LAC	2	10	+	+	-	-	0
DB_063	Basalis	Cluster#2	LAC	2	10	+	+	-	-	0
DB_062	Basalis	Cluster#10	LAC	2	10	+	+	-	-	0
DB_062	Basalis	Cluster#2	LAC	2	10	+	+	-	-	0
DB_046	Basalis	Cluster#10	LAC	2	10	+	+	-	-	0
DB_046	Basalis	Cluster#2	LAC	2	10	+	+	-	-	0
DB_042	Basalis	Cluster#10	Cytokine	2	10	+	+	-	-	0
DB_044	Basalis	Cluster#10	Cytokine	2	10	+	+	-	-	0
DB_049	Basalis	Cluster#10	Cytokine	2	10	+	+	-	-	0
DB_050	Basalis	Cluster#10	Cytokine	2	10	+	+	-	-	0
DB_053	Basalis	Cluster#10	Cytokine	2	10	+	+	-	-	0
DB_054	Basalis	Cluster#10	Cytokine	2	10	+	+	-	-	0
DB_055	Basalis	Cluster#10	Cytokine	2	10	+	+	-	-	0
DB_056	Basalis	Cluster#10	Cytokine	2	10	+	+	-	-	0
DB_057	Basalis	Cluster#10	Cytokine	2	10	+	+	-	-	0
DB_042	Basalis	Cluster#2	Cytokine	2	10	+	+	-	-	0
DB_044	Basalis	Cluster#2	Cytokine	2	10	+	+	-	-	0
DB_049	Basalis	Cluster#2	Cytokine	2	10	+	+	-	-	0
DB_050	Basalis	Cluster#2	Cytokine	2	10	+	+	-	-	0
DB_053	Basalis	Cluster#2	Cytokine	2	10	+	+	-	-	0
DB_054	Basalis	Cluster#2	Cytokine	2	10	+	+	-	-	0
DB_055	Basalis	Cluster#2	Cytokine	2	10	+	+	-	-	0
DB_056	Basalis	Cluster#2	Cytokine	2	10	+	+	-	-	0
DB_057	Basalis	Cluster#2	Cytokine	2	10	+	+	-	-	0
DB_064	Basalis	Cluster#10	Cytokine	2	10	+	+	-	-	0
DB_064	Basalis	Cluster#2	Cytokine	2	10	+	+	-	-	0
DB_063	Basalis	Cluster#10	Cytokine	2	10	+	+	-	-	0
DB_063	Basalis	Cluster#2	Cytokine	2	10	+	+	-	-	0
DB_062	Basalis	Cluster#10	Cytokine	2	10	+	+	-	-	0
DB_062	Basalis	Cluster#2	Cytokine	2	10	+	+	-	-	0
DB_046	Basalis	Cluster#10	Cytokine	2	10	+	+	-	-	0
DB_046	Basalis	Cluster#2	Cytokine	2	10	+	+	-	-	0
DP_055	Parietalis	Cluster#10	LAC	2	10	+	+	-	-	0
DP_057	Parietalis	Cluster#10	LAC	2	10	+	+	-	-	0
DP_055	Parietalis	Cluster#2	LAC	2	10	+	+	-	-	0
DP_057	Parietalis	Cluster#2	LAC	2	10	+	+	-	-	0
DP_064	Parietalis	Cluster#10	LAC	2	10	+	+	-	-	0
DP_064	Parietalis	Cluster#2	LAC	2	10	+	+	-	-	0
DP_055	Parietalis	Cluster#10	Cytokine	2	10	+	+	-	-	0
DP_057	Parietalis	Cluster#10	Cytokine	2	10	+	+	-	-	0
DP_055	Parietalis	Cluster#2	Cytokine	2	10	+	+	-	-	0
DP_057	Parietalis	Cluster#2	Cytokine	2	10	+	+	-	-	0
DP_064	Parietalis	Cluster#10	Cytokine	2	10	+	+	-	-	0
DP_064	Parietalis	Cluster#2	Cytokine	2	10	+	+	-	-	0
DB_042	Basalis	cNK	LAC	2	10	+	+	-	-	0
DB_044	Basalis	cNK	LAC	2	10	+	+	-	-	0
DB_046	Basalis	cNK	LAC	2	10	+	+	-	-	0
DB_049	Basalis	cNK	LAC	2	10	+	+	-	-	0
DB_050	Basalis	cNK	LAC	2	10	+	+	-	-	0
DB_053	Basalis	cNK	LAC	2	10	+	+	-	-	0
DB_054	Basalis	cNK	LAC	2	10	+	+	-	-	0
DB_055	Basalis	cNK	LAC	2	10	+	+	-	-	0
DB_056	Basalis	cNK	LAC	2	10	+	+	-	-	0
DB_057	Basalis	cNK	LAC	2	10	+	+	-	-	0
DB_062	Basalis	cNK	LAC	2	10	+	+	-	-	0
DB_063	Basalis	cNK	LAC	2	10	+	+	-	-	0
DB_064	Basalis	cNK	LAC	2	10	+	+	-	-	0
DP_055	Parietalis	cNK	LAC	2	10	+	+	-	-	0
DP_057	Parietalis	cNK	LAC	2	10	+	+	-	-	0
DP_064	Parietalis	cNK	LAC	2	10	+	+	-	-	0
DB_056	Basalis	cNK	Cytokine	2	10	+	+	-	-	0
DB_055	Basalis	cNK	Cytokine	2	10	+	+	-	-	0
DB_054	Basalis	cNK	Cytokine	2	10	+	+	-	-	0
DP_055	Parietalis	cNK	Cytokine	2	10	+	+	-	-	0
DB_057	Basalis	cNK	Cytokine	2	10	+	+	-	-	0
DB_053	Basalis	cNK	Cytokine	2	10	+	+	-	-	0
DB_050	Basalis	cNK	Cytokine	2	10	+	+	-	-	0
DP_057	Parietalis	cNK	Cytokine	2	10	+	+	-	-	0
DB_042	Basalis	cNK	Cytokine	2	10	+	+	-	-	0
DB_044	Basalis	cNK	Cytokine	2	10	+	+	-	-	0
DB_049	Basalis	cNK	Cytokine	2	10	+	+	-	-	0
DB_064	Basalis	cNK	Cytokine	2	10	+	+	-	-	0
DB_063	Basalis	cNK	Cytokine	2	10	+	+	-	-	0
DB_062	Basalis	cNK	Cytokine	2	10	+	+	-	-	0.015
DB_046	Basalis	cNK	Cytokine	2	10	+	+	-	-	0
DP_064	Parietalis	cNK	Cytokine	2	10	+	+	-	-	0
DB_056	Basalis	Cluster#10	LAC	3	11	-	+	+	+	0
DB_055	Basalis	Cluster#10	LAC	3	11	-	+	+	+	0.36
DB_054	Basalis	Cluster#10	LAC	3	11	-	+	+	+	0.24
DB_057	Basalis	Cluster#10	LAC	3	11	-	+	+	+	2.05
DB_053	Basalis	Cluster#10	LAC	3	11	-	+	+	+	0.46
DB_050	Basalis	Cluster#10	LAC	3	11	-	+	+	+	1.55
DB_042	Basalis	Cluster#10	LAC	3	11	-	+	+	+	0
DB_044	Basalis	Cluster#10	LAC	3	11	-	+	+	+	0.49
DB_049	Basalis	Cluster#10	LAC	3	11	-	+	+	+	0.22
DB_056	Basalis	Cluster#2	LAC	3	11	-	+	+	+	0
DB_055	Basalis	Cluster#2	LAC	3	11	-	+	+	+	3.38
DB_054	Basalis	Cluster#2	LAC	3	11	-	+	+	+	0.86
DB_057	Basalis	Cluster#2	LAC	3	11	-	+	+	+	0.87
DB_053	Basalis	Cluster#2	LAC	3	11	-	+	+	+	1.16
DB_050	Basalis	Cluster#2	LAC	3	11	-	+	+	+	3.57
DB_042	Basalis	Cluster#2	LAC	3	11	-	+	+	+	0
DB_044	Basalis	Cluster#2	LAC	3	11	-	+	+	+	0.24
DB_049	Basalis	Cluster#2	LAC	3	11	-	+	+	+	0.45
DB_064	Basalis	Cluster#10	LAC	3	11	-	+	+	+	0.32
DB_064	Basalis	Cluster#2	LAC	3	11	-	+	+	+	1.09
DB_063	Basalis	Cluster#10	LAC	3	11	-	+	+	+	1.15
DB_063	Basalis	Cluster#2	LAC	3	11	-	+	+	+	0
DB_062	Basalis	Cluster#10	LAC	3	11	-	+	+	+	2.98
DB_062	Basalis	Cluster#2	LAC	3	11	-	+	+	+	3.78
DB_046	Basalis	Cluster#10	LAC	3	11	-	+	+	+	1.19
DB_046	Basalis	Cluster#2	LAC	3	11	-	+	+	+	1.11
DB_042	Basalis	Cluster#10	Cytokine	3	11	-	+	+	+	0
DB_044	Basalis	Cluster#10	Cytokine	3	11	-	+	+	+	0
DB_049	Basalis	Cluster#10	Cytokine	3	11	-	+	+	+	0.058
DB_050	Basalis	Cluster#10	Cytokine	3	11	-	+	+	+	1.32
DB_053	Basalis	Cluster#10	Cytokine	3	11	-	+	+	+	0.57
DB_054	Basalis	Cluster#10	Cytokine	3	11	-	+	+	+	1.09
DB_055	Basalis	Cluster#10	Cytokine	3	11	-	+	+	+	1.07
DB_056	Basalis	Cluster#10	Cytokine	3	11	-	+	+	+	0.88
DB_057	Basalis	Cluster#10	Cytokine	3	11	-	+	+	+	1.78
DB_042	Basalis	Cluster#2	Cytokine	3	11	-	+	+	+	0
DB_044	Basalis	Cluster#2	Cytokine	3	11	-	+	+	+	0.21
DB_049	Basalis	Cluster#2	Cytokine	3	11	-	+	+	+	0.37
DB_050	Basalis	Cluster#2	Cytokine	3	11	-	+	+	+	3.26
DB_053	Basalis	Cluster#2	Cytokine	3	11	-	+	+	+	0
DB_054	Basalis	Cluster#2	Cytokine	3	11	-	+	+	+	0.32
DB_055	Basalis	Cluster#2	Cytokine	3	11	-	+	+	+	1.5
DB_056	Basalis	Cluster#2	Cytokine	3	11	-	+	+	+	0
DB_057	Basalis	Cluster#2	Cytokine	3	11	-	+	+	+	0
DB_064	Basalis	Cluster#10	Cytokine	3	11	-	+	+	+	1.07
DB_064	Basalis	Cluster#2	Cytokine	3	11	-	+	+	+	1.17
DB_063	Basalis	Cluster#10	Cytokine	3	11	-	+	+	+	1.21
DB_063	Basalis	Cluster#2	Cytokine	3	11	-	+	+	+	1.95
DB_062	Basalis	Cluster#10	Cytokine	3	11	-	+	+	+	2.14
DB_062	Basalis	Cluster#2	Cytokine	3	11	-	+	+	+	1.19
DB_046	Basalis	Cluster#10	Cytokine	3	11	-	+	+	+	0.52
DB_046	Basalis	Cluster#2	Cytokine	3	11	-	+	+	+	1.24
DP_055	Parietalis	Cluster#10	LAC	3	11	-	+	+	+	0
DP_057	Parietalis	Cluster#10	LAC	3	11	-	+	+	+	0
DP_055	Parietalis	Cluster#2	LAC	3	11	-	+	+	+	0
DP_057	Parietalis	Cluster#2	LAC	3	11	-	+	+	+	4.48
DP_064	Parietalis	Cluster#10	LAC	3	11	-	+	+	+	0.94
DP_064	Parietalis	Cluster#2	LAC	3	11	-	+	+	+	0.9
DP_055	Parietalis	Cluster#10	Cytokine	3	11	-	+	+	+	0.74
DP_057	Parietalis	Cluster#10	Cytokine	3	11	-	+	+	+	5.97
DP_055	Parietalis	Cluster#2	Cytokine	3	11	-	+	+	+	0
DP_057	Parietalis	Cluster#2	Cytokine	3	11	-	+	+	+	1.23
DP_064	Parietalis	Cluster#10	Cytokine	3	11	-	+	+	+	1.01
DP_064	Parietalis	Cluster#2	Cytokine	3	11	-	+	+	+	2.71
DB_042	Basalis	cNK	LAC	3	11	-	+	+	+	0.41
DB_044	Basalis	cNK	LAC	3	11	-	+	+	+	0
DB_046	Basalis	cNK	LAC	3	11	-	+	+	+	1.28
DB_049	Basalis	cNK	LAC	3	11	-	+	+	+	0.45
DB_050	Basalis	cNK	LAC	3	11	-	+	+	+	1.21
DB_053	Basalis	cNK	LAC	3	11	-	+	+	+	1.06
DB_054	Basalis	cNK	LAC	3	11	-	+	+	+	1.41
DB_055	Basalis	cNK	LAC	3	11	-	+	+	+	0.52
DB_056	Basalis	cNK	LAC	3	11	-	+	+	+	0.5
DB_057	Basalis	cNK	LAC	3	11	-	+	+	+	3.37
DB_062	Basalis	cNK	LAC	3	11	-	+	+	+	0.75
DB_063	Basalis	cNK	LAC	3	11	-	+	+	+	2.09
DB_064	Basalis	cNK	LAC	3	11	-	+	+	+	0.25
DP_055	Parietalis	cNK	LAC	3	11	-	+	+	+	1.04
DP_057	Parietalis	cNK	LAC	3	11	-	+	+	+	2.97
DP_064	Parietalis	cNK	LAC	3	11	-	+	+	+	0.83
DB_056	Basalis	cNK	Cytokine	3	11	-	+	+	+	0.08
DB_055	Basalis	cNK	Cytokine	3	11	-	+	+	+	0.3
DB_054	Basalis	cNK	Cytokine	3	11	-	+	+	+	0.44
DP_055	Parietalis	cNK	Cytokine	3	11	-	+	+	+	0
DB_057	Basalis	cNK	Cytokine	3	11	-	+	+	+	0.77
DB_053	Basalis	cNK	Cytokine	3	11	-	+	+	+	0.11
DB_050	Basalis	cNK	Cytokine	3	11	-	+	+	+	0.11
DP_057	Parietalis	cNK	Cytokine	3	11	-	+	+	+	0.95
DB_042	Basalis	cNK	Cytokine	3	11	-	+	+	+	0
DB_044	Basalis	cNK	Cytokine	3	11	-	+	+	+	0
DB_049	Basalis	cNK	Cytokine	3	11	-	+	+	+	0
DB_064	Basalis	cNK	Cytokine	3	11	-	+	+	+	0.037
DB_063	Basalis	cNK	Cytokine	3	11	-	+	+	+	0.2
DB_062	Basalis	cNK	Cytokine	3	11	-	+	+	+	0.25
DB_046	Basalis	cNK	Cytokine	3	11	-	+	+	+	0.12
DP_064	Parietalis	cNK	Cytokine	3	11	-	+	+	+	0.41
DB_056	Basalis	Cluster#10	LAC	3	12	+	-	+	+	0
DB_055	Basalis	Cluster#10	LAC	3	12	+	-	+	+	0
DB_054	Basalis	Cluster#10	LAC	3	12	+	-	+	+	0
DB_057	Basalis	Cluster#10	LAC	3	12	+	-	+	+	0
DB_053	Basalis	Cluster#10	LAC	3	12	+	-	+	+	0
DB_050	Basalis	Cluster#10	LAC	3	12	+	-	+	+	0
DB_042	Basalis	Cluster#10	LAC	3	12	+	-	+	+	0
DB_044	Basalis	Cluster#10	LAC	3	12	+	-	+	+	0
DB_049	Basalis	Cluster#10	LAC	3	12	+	-	+	+	0
DB_056	Basalis	Cluster#2	LAC	3	12	+	-	+	+	0
DB_055	Basalis	Cluster#2	LAC	3	12	+	-	+	+	0
DB_054	Basalis	Cluster#2	LAC	3	12	+	-	+	+	0
DB_057	Basalis	Cluster#2	LAC	3	12	+	-	+	+	0
DB_053	Basalis	Cluster#2	LAC	3	12	+	-	+	+	0
DB_050	Basalis	Cluster#2	LAC	3	12	+	-	+	+	0
DB_042	Basalis	Cluster#2	LAC	3	12	+	-	+	+	0
DB_044	Basalis	Cluster#2	LAC	3	12	+	-	+	+	0
DB_049	Basalis	Cluster#2	LAC	3	12	+	-	+	+	0
DB_064	Basalis	Cluster#10	LAC	3	12	+	-	+	+	0
DB_064	Basalis	Cluster#2	LAC	3	12	+	-	+	+	0
DB_063	Basalis	Cluster#10	LAC	3	12	+	-	+	+	0
DB_063	Basalis	Cluster#2	LAC	3	12	+	-	+	+	0
DB_062	Basalis	Cluster#10	LAC	3	12	+	-	+	+	0.083
DB_062	Basalis	Cluster#2	LAC	3	12	+	-	+	+	0
DB_046	Basalis	Cluster#10	LAC	3	12	+	-	+	+	0
DB_046	Basalis	Cluster#2	LAC	3	12	+	-	+	+	0
DB_042	Basalis	Cluster#10	Cytokine	3	12	+	-	+	+	0
DB_044	Basalis	Cluster#10	Cytokine	3	12	+	-	+	+	0
DB_049	Basalis	Cluster#10	Cytokine	3	12	+	-	+	+	0
DB_050	Basalis	Cluster#10	Cytokine	3	12	+	-	+	+	0
DB_053	Basalis	Cluster#10	Cytokine	3	12	+	-	+	+	0
DB_054	Basalis	Cluster#10	Cytokine	3	12	+	-	+	+	0
DB_055	Basalis	Cluster#10	Cytokine	3	12	+	-	+	+	0
DB_056	Basalis	Cluster#10	Cytokine	3	12	+	-	+	+	0
DB_057	Basalis	Cluster#10	Cytokine	3	12	+	-	+	+	0
DB_042	Basalis	Cluster#2	Cytokine	3	12	+	-	+	+	0
DB_044	Basalis	Cluster#2	Cytokine	3	12	+	-	+	+	0
DB_049	Basalis	Cluster#2	Cytokine	3	12	+	-	+	+	0
DB_050	Basalis	Cluster#2	Cytokine	3	12	+	-	+	+	0
DB_053	Basalis	Cluster#2	Cytokine	3	12	+	-	+	+	0
DB_054	Basalis	Cluster#2	Cytokine	3	12	+	-	+	+	0
DB_055	Basalis	Cluster#2	Cytokine	3	12	+	-	+	+	0
DB_056	Basalis	Cluster#2	Cytokine	3	12	+	-	+	+	0
DB_057	Basalis	Cluster#2	Cytokine	3	12	+	-	+	+	0
DB_064	Basalis	Cluster#10	Cytokine	3	12	+	-	+	+	0
DB_064	Basalis	Cluster#2	Cytokine	3	12	+	-	+	+	0
DB_063	Basalis	Cluster#10	Cytokine	3	12	+	-	+	+	0
DB_063	Basalis	Cluster#2	Cytokine	3	12	+	-	+	+	0
DB_062	Basalis	Cluster#10	Cytokine	3	12	+	-	+	+	0
DB_062	Basalis	Cluster#2	Cytokine	3	12	+	-	+	+	0.085
DB_046	Basalis	Cluster#10	Cytokine	3	12	+	-	+	+	0
DB_046	Basalis	Cluster#2	Cytokine	3	12	+	-	+	+	0
DP_055	Parietalis	Cluster#10	LAC	3	12	+	-	+	+	0
DP_057	Parietalis	Cluster#10	LAC	3	12	+	-	+	+	0
DP_055	Parietalis	Cluster#2	LAC	3	12	+	-	+	+	0
DP_057	Parietalis	Cluster#2	LAC	3	12	+	-	+	+	0
DP_064	Parietalis	Cluster#10	LAC	3	12	+	-	+	+	0
DP_064	Parietalis	Cluster#2	LAC	3	12	+	-	+	+	0
DP_055	Parietalis	Cluster#10	Cytokine	3	12	+	-	+	+	0
DP_057	Parietalis	Cluster#10	Cytokine	3	12	+	-	+	+	0
DP_055	Parietalis	Cluster#2	Cytokine	3	12	+	-	+	+	0
DP_057	Parietalis	Cluster#2	Cytokine	3	12	+	-	+	+	0
DP_064	Parietalis	Cluster#10	Cytokine	3	12	+	-	+	+	0
DP_064	Parietalis	Cluster#2	Cytokine	3	12	+	-	+	+	0
DB_042	Basalis	cNK	LAC	3	12	+	-	+	+	0
DB_044	Basalis	cNK	LAC	3	12	+	-	+	+	0
DB_046	Basalis	cNK	LAC	3	12	+	-	+	+	0
DB_049	Basalis	cNK	LAC	3	12	+	-	+	+	0
DB_050	Basalis	cNK	LAC	3	12	+	-	+	+	0
DB_053	Basalis	cNK	LAC	3	12	+	-	+	+	0
DB_054	Basalis	cNK	LAC	3	12	+	-	+	+	0
DB_055	Basalis	cNK	LAC	3	12	+	-	+	+	0
DB_056	Basalis	cNK	LAC	3	12	+	-	+	+	0
DB_057	Basalis	cNK	LAC	3	12	+	-	+	+	0
DB_062	Basalis	cNK	LAC	3	12	+	-	+	+	0
DB_063	Basalis	cNK	LAC	3	12	+	-	+	+	0
DB_064	Basalis	cNK	LAC	3	12	+	-	+	+	0
DP_055	Parietalis	cNK	LAC	3	12	+	-	+	+	0
DP_057	Parietalis	cNK	LAC	3	12	+	-	+	+	0
DP_064	Parietalis	cNK	LAC	3	12	+	-	+	+	0
DB_056	Basalis	cNK	Cytokine	3	12	+	-	+	+	0
DB_055	Basalis	cNK	Cytokine	3	12	+	-	+	+	0
DB_054	Basalis	cNK	Cytokine	3	12	+	-	+	+	0
DP_055	Parietalis	cNK	Cytokine	3	12	+	-	+	+	0
DB_057	Basalis	cNK	Cytokine	3	12	+	-	+	+	0
DB_053	Basalis	cNK	Cytokine	3	12	+	-	+	+	0
DB_050	Basalis	cNK	Cytokine	3	12	+	-	+	+	0
DP_057	Parietalis	cNK	Cytokine	3	12	+	-	+	+	0
DB_042	Basalis	cNK	Cytokine	3	12	+	-	+	+	0
DB_044	Basalis	cNK	Cytokine	3	12	+	-	+	+	0
DB_049	Basalis	cNK	Cytokine	3	12	+	-	+	+	0
DB_064	Basalis	cNK	Cytokine	3	12	+	-	+	+	0
DB_063	Basalis	cNK	Cytokine	3	12	+	-	+	+	0
DB_062	Basalis	cNK	Cytokine	3	12	+	-	+	+	0
DB_046	Basalis	cNK	Cytokine	3	12	+	-	+	+	0
DP_064	Parietalis	cNK	Cytokine	3	12	+	-	+	+	0
DB_056	Basalis	Cluster#10	LAC	3	13	+	+	-	+	0
DB_055	Basalis	Cluster#10	LAC	3	13	+	+	-	+	0
DB_054	Basalis	Cluster#10	LAC	3	13	+	+	-	+	0
DB_057	Basalis	Cluster#10	LAC	3	13	+	+	-	+	0
DB_053	Basalis	Cluster#10	LAC	3	13	+	+	-	+	0
DB_050	Basalis	Cluster#10	LAC	3	13	+	+	-	+	0
DB_042	Basalis	Cluster#10	LAC	3	13	+	+	-	+	0
DB_044	Basalis	Cluster#10	LAC	3	13	+	+	-	+	0
DB_049	Basalis	Cluster#10	LAC	3	13	+	+	-	+	0
DB_056	Basalis	Cluster#2	LAC	3	13	+	+	-	+	0
DB_055	Basalis	Cluster#2	LAC	3	13	+	+	-	+	0
DB_054	Basalis	Cluster#2	LAC	3	13	+	+	-	+	0
DB_057	Basalis	Cluster#2	LAC	3	13	+	+	-	+	0
DB_053	Basalis	Cluster#2	LAC	3	13	+	+	-	+	0
DB_050	Basalis	Cluster#2	LAC	3	13	+	+	-	+	0
DB_042	Basalis	Cluster#2	LAC	3	13	+	+	-	+	0
DB_044	Basalis	Cluster#2	LAC	3	13	+	+	-	+	0
DB_049	Basalis	Cluster#2	LAC	3	13	+	+	-	+	0
DB_064	Basalis	Cluster#10	LAC	3	13	+	+	-	+	0
DB_064	Basalis	Cluster#2	LAC	3	13	+	+	-	+	0
DB_063	Basalis	Cluster#10	LAC	3	13	+	+	-	+	0
DB_063	Basalis	Cluster#2	LAC	3	13	+	+	-	+	0
DB_062	Basalis	Cluster#10	LAC	3	13	+	+	-	+	0
DB_062	Basalis	Cluster#2	LAC	3	13	+	+	-	+	0
DB_046	Basalis	Cluster#10	LAC	3	13	+	+	-	+	0
DB_046	Basalis	Cluster#2	LAC	3	13	+	+	-	+	0
DB_042	Basalis	Cluster#10	Cytokine	3	13	+	+	-	+	0
DB_044	Basalis	Cluster#10	Cytokine	3	13	+	+	-	+	0
DB_049	Basalis	Cluster#10	Cytokine	3	13	+	+	-	+	0
DB_050	Basalis	Cluster#10	Cytokine	3	13	+	+	-	+	0
DB_053	Basalis	Cluster#10	Cytokine	3	13	+	+	-	+	0
DB_054	Basalis	Cluster#10	Cytokine	3	13	+	+	-	+	0
DB_055	Basalis	Cluster#10	Cytokine	3	13	+	+	-	+	0
DB_056	Basalis	Cluster#10	Cytokine	3	13	+	+	-	+	0
DB_057	Basalis	Cluster#10	Cytokine	3	13	+	+	-	+	0
DB_042	Basalis	Cluster#2	Cytokine	3	13	+	+	-	+	0
DB_044	Basalis	Cluster#2	Cytokine	3	13	+	+	-	+	0
DB_049	Basalis	Cluster#2	Cytokine	3	13	+	+	-	+	0
DB_050	Basalis	Cluster#2	Cytokine	3	13	+	+	-	+	0
DB_053	Basalis	Cluster#2	Cytokine	3	13	+	+	-	+	0
DB_054	Basalis	Cluster#2	Cytokine	3	13	+	+	-	+	0
DB_055	Basalis	Cluster#2	Cytokine	3	13	+	+	-	+	0
DB_056	Basalis	Cluster#2	Cytokine	3	13	+	+	-	+	0
DB_057	Basalis	Cluster#2	Cytokine	3	13	+	+	-	+	0
DB_064	Basalis	Cluster#10	Cytokine	3	13	+	+	-	+	0
DB_064	Basalis	Cluster#2	Cytokine	3	13	+	+	-	+	0
DB_063	Basalis	Cluster#10	Cytokine	3	13	+	+	-	+	0
DB_063	Basalis	Cluster#2	Cytokine	3	13	+	+	-	+	0
DB_062	Basalis	Cluster#10	Cytokine	3	13	+	+	-	+	0
DB_062	Basalis	Cluster#2	Cytokine	3	13	+	+	-	+	0
DB_046	Basalis	Cluster#10	Cytokine	3	13	+	+	-	+	0
DB_046	Basalis	Cluster#2	Cytokine	3	13	+	+	-	+	0
DP_055	Parietalis	Cluster#10	LAC	3	13	+	+	-	+	0
DP_057	Parietalis	Cluster#10	LAC	3	13	+	+	-	+	0
DP_055	Parietalis	Cluster#2	LAC	3	13	+	+	-	+	0
DP_057	Parietalis	Cluster#2	LAC	3	13	+	+	-	+	0
DP_064	Parietalis	Cluster#10	LAC	3	13	+	+	-	+	0
DP_064	Parietalis	Cluster#2	LAC	3	13	+	+	-	+	0
DP_055	Parietalis	Cluster#10	Cytokine	3	13	+	+	-	+	0
DP_057	Parietalis	Cluster#10	Cytokine	3	13	+	+	-	+	0
DP_055	Parietalis	Cluster#2	Cytokine	3	13	+	+	-	+	0
DP_057	Parietalis	Cluster#2	Cytokine	3	13	+	+	-	+	0
DP_064	Parietalis	Cluster#10	Cytokine	3	13	+	+	-	+	0
DP_064	Parietalis	Cluster#2	Cytokine	3	13	+	+	-	+	0
DB_042	Basalis	cNK	LAC	3	13	+	+	-	+	0
DB_044	Basalis	cNK	LAC	3	13	+	+	-	+	0
DB_046	Basalis	cNK	LAC	3	13	+	+	-	+	0
DB_049	Basalis	cNK	LAC	3	13	+	+	-	+	0
DB_050	Basalis	cNK	LAC	3	13	+	+	-	+	0
DB_053	Basalis	cNK	LAC	3	13	+	+	-	+	0
DB_054	Basalis	cNK	LAC	3	13	+	+	-	+	0
DB_055	Basalis	cNK	LAC	3	13	+	+	-	+	0
DB_056	Basalis	cNK	LAC	3	13	+	+	-	+	0
DB_057	Basalis	cNK	LAC	3	13	+	+	-	+	0
DB_062	Basalis	cNK	LAC	3	13	+	+	-	+	0
DB_063	Basalis	cNK	LAC	3	13	+	+	-	+	0
DB_064	Basalis	cNK	LAC	3	13	+	+	-	+	0
DP_055	Parietalis	cNK	LAC	3	13	+	+	-	+	0
DP_057	Parietalis	cNK	LAC	3	13	+	+	-	+	0
DP_064	Parietalis	cNK	LAC	3	13	+	+	-	+	0
DB_056	Basalis	cNK	Cytokine	3	13	+	+	-	+	0
DB_055	Basalis	cNK	Cytokine	3	13	+	+	-	+	0
DB_054	Basalis	cNK	Cytokine	3	13	+	+	-	+	0
DP_055	Parietalis	cNK	Cytokine	3	13	+	+	-	+	0
DB_057	Basalis	cNK	Cytokine	3	13	+	+	-	+	0
DB_053	Basalis	cNK	Cytokine	3	13	+	+	-	+	0
DB_050	Basalis	cNK	Cytokine	3	13	+	+	-	+	0
DP_057	Parietalis	cNK	Cytokine	3	13	+	+	-	+	0
DB_042	Basalis	cNK	Cytokine	3	13	+	+	-	+	0
DB_044	Basalis	cNK	Cytokine	3	13	+	+	-	+	0
DB_049	Basalis	cNK	Cytokine	3	13	+	+	-	+	0
DB_064	Basalis	cNK	Cytokine	3	13	+	+	-	+	0
DB_063	Basalis	cNK	Cytokine	3	13	+	+	-	+	0
DB_062	Basalis	cNK	Cytokine	3	13	+	+	-	+	0
DB_046	Basalis	cNK	Cytokine	3	13	+	+	-	+	0
DP_064	Parietalis	cNK	Cytokine	3	13	+	+	-	+	0
DB_056	Basalis	Cluster#10	LAC	3	14	+	+	+	-	0
DB_055	Basalis	Cluster#10	LAC	3	14	+	+	+	-	0
DB_054	Basalis	Cluster#10	LAC	3	14	+	+	+	-	0
DB_057	Basalis	Cluster#10	LAC	3	14	+	+	+	-	0
DB_053	Basalis	Cluster#10	LAC	3	14	+	+	+	-	0
DB_050	Basalis	Cluster#10	LAC	3	14	+	+	+	-	0
DB_042	Basalis	Cluster#10	LAC	3	14	+	+	+	-	0
DB_044	Basalis	Cluster#10	LAC	3	14	+	+	+	-	0
DB_049	Basalis	Cluster#10	LAC	3	14	+	+	+	-	0
DB_056	Basalis	Cluster#2	LAC	3	14	+	+	+	-	0
DB_055	Basalis	Cluster#2	LAC	3	14	+	+	+	-	0
DB_054	Basalis	Cluster#2	LAC	3	14	+	+	+	-	0
DB_057	Basalis	Cluster#2	LAC	3	14	+	+	+	-	0
DB_053	Basalis	Cluster#2	LAC	3	14	+	+	+	-	0
DB_050	Basalis	Cluster#2	LAC	3	14	+	+	+	-	0
DB_042	Basalis	Cluster#2	LAC	3	14	+	+	+	-	0
DB_044	Basalis	Cluster#2	LAC	3	14	+	+	+	-	0
DB_049	Basalis	Cluster#2	LAC	3	14	+	+	+	-	0
DB_064	Basalis	Cluster#10	LAC	3	14	+	+	+	-	0
DB_064	Basalis	Cluster#2	LAC	3	14	+	+	+	-	0
DB_063	Basalis	Cluster#10	LAC	3	14	+	+	+	-	0
DB_063	Basalis	Cluster#2	LAC	3	14	+	+	+	-	0
DB_062	Basalis	Cluster#10	LAC	3	14	+	+	+	-	0
DB_062	Basalis	Cluster#2	LAC	3	14	+	+	+	-	0
DB_046	Basalis	Cluster#10	LAC	3	14	+	+	+	-	0
DB_046	Basalis	Cluster#2	LAC	3	14	+	+	+	-	0
DB_042	Basalis	Cluster#10	Cytokine	3	14	+	+	+	-	0
DB_044	Basalis	Cluster#10	Cytokine	3	14	+	+	+	-	0
DB_049	Basalis	Cluster#10	Cytokine	3	14	+	+	+	-	0
DB_050	Basalis	Cluster#10	Cytokine	3	14	+	+	+	-	0
DB_053	Basalis	Cluster#10	Cytokine	3	14	+	+	+	-	0
DB_054	Basalis	Cluster#10	Cytokine	3	14	+	+	+	-	0
DB_055	Basalis	Cluster#10	Cytokine	3	14	+	+	+	-	0
DB_056	Basalis	Cluster#10	Cytokine	3	14	+	+	+	-	0
DB_057	Basalis	Cluster#10	Cytokine	3	14	+	+	+	-	0
DB_042	Basalis	Cluster#2	Cytokine	3	14	+	+	+	-	0
DB_044	Basalis	Cluster#2	Cytokine	3	14	+	+	+	-	0
DB_049	Basalis	Cluster#2	Cytokine	3	14	+	+	+	-	0
DB_050	Basalis	Cluster#2	Cytokine	3	14	+	+	+	-	0
DB_053	Basalis	Cluster#2	Cytokine	3	14	+	+	+	-	0
DB_054	Basalis	Cluster#2	Cytokine	3	14	+	+	+	-	0
DB_055	Basalis	Cluster#2	Cytokine	3	14	+	+	+	-	0
DB_056	Basalis	Cluster#2	Cytokine	3	14	+	+	+	-	0
DB_057	Basalis	Cluster#2	Cytokine	3	14	+	+	+	-	0
DB_064	Basalis	Cluster#10	Cytokine	3	14	+	+	+	-	0
DB_064	Basalis	Cluster#2	Cytokine	3	14	+	+	+	-	0
DB_063	Basalis	Cluster#10	Cytokine	3	14	+	+	+	-	0
DB_063	Basalis	Cluster#2	Cytokine	3	14	+	+	+	-	0
DB_062	Basalis	Cluster#10	Cytokine	3	14	+	+	+	-	0
DB_062	Basalis	Cluster#2	Cytokine	3	14	+	+	+	-	0
DB_046	Basalis	Cluster#10	Cytokine	3	14	+	+	+	-	0
DB_046	Basalis	Cluster#2	Cytokine	3	14	+	+	+	-	0
DP_055	Parietalis	Cluster#10	LAC	3	14	+	+	+	-	0
DP_057	Parietalis	Cluster#10	LAC	3	14	+	+	+	-	0
DP_055	Parietalis	Cluster#2	LAC	3	14	+	+	+	-	0
DP_057	Parietalis	Cluster#2	LAC	3	14	+	+	+	-	0
DP_064	Parietalis	Cluster#10	LAC	3	14	+	+	+	-	0
DP_064	Parietalis	Cluster#2	LAC	3	14	+	+	+	-	0
DP_055	Parietalis	Cluster#10	Cytokine	3	14	+	+	+	-	0
DP_057	Parietalis	Cluster#10	Cytokine	3	14	+	+	+	-	0
DP_055	Parietalis	Cluster#2	Cytokine	3	14	+	+	+	-	0
DP_057	Parietalis	Cluster#2	Cytokine	3	14	+	+	+	-	0
DP_064	Parietalis	Cluster#10	Cytokine	3	14	+	+	+	-	0
DP_064	Parietalis	Cluster#2	Cytokine	3	14	+	+	+	-	0
DB_042	Basalis	cNK	LAC	3	14	+	+	+	-	0
DB_044	Basalis	cNK	LAC	3	14	+	+	+	-	0
DB_046	Basalis	cNK	LAC	3	14	+	+	+	-	0
DB_049	Basalis	cNK	LAC	3	14	+	+	+	-	0
DB_050	Basalis	cNK	LAC	3	14	+	+	+	-	0
DB_053	Basalis	cNK	LAC	3	14	+	+	+	-	0
DB_054	Basalis	cNK	LAC	3	14	+	+	+	-	0
DB_055	Basalis	cNK	LAC	3	14	+	+	+	-	0
DB_056	Basalis	cNK	LAC	3	14	+	+	+	-	0
DB_057	Basalis	cNK	LAC	3	14	+	+	+	-	0
DB_062	Basalis	cNK	LAC	3	14	+	+	+	-	0
DB_063	Basalis	cNK	LAC	3	14	+	+	+	-	0
DB_064	Basalis	cNK	LAC	3	14	+	+	+	-	0
DP_055	Parietalis	cNK	LAC	3	14	+	+	+	-	0
DP_057	Parietalis	cNK	LAC	3	14	+	+	+	-	0
DP_064	Parietalis	cNK	LAC	3	14	+	+	+	-	0
DB_056	Basalis	cNK	Cytokine	3	14	+	+	+	-	0
DB_055	Basalis	cNK	Cytokine	3	14	+	+	+	-	0
DB_054	Basalis	cNK	Cytokine	3	14	+	+	+	-	0
DP_055	Parietalis	cNK	Cytokine	3	14	+	+	+	-	0
DB_057	Basalis	cNK	Cytokine	3	14	+	+	+	-	0
DB_053	Basalis	cNK	Cytokine	3	14	+	+	+	-	0
DB_050	Basalis	cNK	Cytokine	3	14	+	+	+	-	0
DP_057	Parietalis	cNK	Cytokine	3	14	+	+	+	-	0
DB_042	Basalis	cNK	Cytokine	3	14	+	+	+	-	0
DB_044	Basalis	cNK	Cytokine	3	14	+	+	+	-	0
DB_049	Basalis	cNK	Cytokine	3	14	+	+	+	-	0
DB_064	Basalis	cNK	Cytokine	3	14	+	+	+	-	0
DB_063	Basalis	cNK	Cytokine	3	14	+	+	+	-	0
DB_062	Basalis	cNK	Cytokine	3	14	+	+	+	-	0
DB_046	Basalis	cNK	Cytokine	3	14	+	+	+	-	0
DP_064	Parietalis	cNK	Cytokine	3	14	+	+	+	-	0
DB_056	Basalis	Cluster#10	LAC	4	15	+	+	+	+	0
DB_055	Basalis	Cluster#10	LAC	4	15	+	+	+	+	0
DB_054	Basalis	Cluster#10	LAC	4	15	+	+	+	+	0
DB_057	Basalis	Cluster#10	LAC	4	15	+	+	+	+	0
DB_053	Basalis	Cluster#10	LAC	4	15	+	+	+	+	0
DB_050	Basalis	Cluster#10	LAC	4	15	+	+	+	+	0
DB_042	Basalis	Cluster#10	LAC	4	15	+	+	+	+	0
DB_044	Basalis	Cluster#10	LAC	4	15	+	+	+	+	0
DB_049	Basalis	Cluster#10	LAC	4	15	+	+	+	+	0
DB_056	Basalis	Cluster#2	LAC	4	15	+	+	+	+	0
DB_055	Basalis	Cluster#2	LAC	4	15	+	+	+	+	0
DB_054	Basalis	Cluster#2	LAC	4	15	+	+	+	+	0
DB_057	Basalis	Cluster#2	LAC	4	15	+	+	+	+	0
DB_053	Basalis	Cluster#2	LAC	4	15	+	+	+	+	0
DB_050	Basalis	Cluster#2	LAC	4	15	+	+	+	+	0
DB_042	Basalis	Cluster#2	LAC	4	15	+	+	+	+	0
DB_044	Basalis	Cluster#2	LAC	4	15	+	+	+	+	0
DB_049	Basalis	Cluster#2	LAC	4	15	+	+	+	+	0
DB_064	Basalis	Cluster#10	LAC	4	15	+	+	+	+	0
DB_064	Basalis	Cluster#2	LAC	4	15	+	+	+	+	0
DB_063	Basalis	Cluster#10	LAC	4	15	+	+	+	+	0
DB_063	Basalis	Cluster#2	LAC	4	15	+	+	+	+	0
DB_062	Basalis	Cluster#10	LAC	4	15	+	+	+	+	0
DB_062	Basalis	Cluster#2	LAC	4	15	+	+	+	+	0
DB_046	Basalis	Cluster#10	LAC	4	15	+	+	+	+	0
DB_046	Basalis	Cluster#2	LAC	4	15	+	+	+	+	0
DB_042	Basalis	Cluster#10	Cytokine	4	15	+	+	+	+	0
DB_044	Basalis	Cluster#10	Cytokine	4	15	+	+	+	+	0
DB_049	Basalis	Cluster#10	Cytokine	4	15	+	+	+	+	0
DB_050	Basalis	Cluster#10	Cytokine	4	15	+	+	+	+	0
DB_053	Basalis	Cluster#10	Cytokine	4	15	+	+	+	+	0
DB_054	Basalis	Cluster#10	Cytokine	4	15	+	+	+	+	0
DB_055	Basalis	Cluster#10	Cytokine	4	15	+	+	+	+	0
DB_056	Basalis	Cluster#10	Cytokine	4	15	+	+	+	+	0
DB_057	Basalis	Cluster#10	Cytokine	4	15	+	+	+	+	0
DB_042	Basalis	Cluster#2	Cytokine	4	15	+	+	+	+	0
DB_044	Basalis	Cluster#2	Cytokine	4	15	+	+	+	+	0
DB_049	Basalis	Cluster#2	Cytokine	4	15	+	+	+	+	0
DB_050	Basalis	Cluster#2	Cytokine	4	15	+	+	+	+	0
DB_053	Basalis	Cluster#2	Cytokine	4	15	+	+	+	+	0
DB_054	Basalis	Cluster#2	Cytokine	4	15	+	+	+	+	0
DB_055	Basalis	Cluster#2	Cytokine	4	15	+	+	+	+	0
DB_056	Basalis	Cluster#2	Cytokine	4	15	+	+	+	+	0
DB_057	Basalis	Cluster#2	Cytokine	4	15	+	+	+	+	0
DB_064	Basalis	Cluster#10	Cytokine	4	15	+	+	+	+	0
DB_064	Basalis	Cluster#2	Cytokine	4	15	+	+	+	+	0
DB_063	Basalis	Cluster#10	Cytokine	4	15	+	+	+	+	0
DB_063	Basalis	Cluster#2	Cytokine	4	15	+	+	+	+	0
DB_062	Basalis	Cluster#10	Cytokine	4	15	+	+	+	+	0
DB_062	Basalis	Cluster#2	Cytokine	4	15	+	+	+	+	0
DB_046	Basalis	Cluster#10	Cytokine	4	15	+	+	+	+	0
DB_046	Basalis	Cluster#2	Cytokine	4	15	+	+	+	+	0
DP_055	Parietalis	Cluster#10	LAC	4	15	+	+	+	+	0
DP_057	Parietalis	Cluster#10	LAC	4	15	+	+	+	+	0
DP_055	Parietalis	Cluster#2	LAC	4	15	+	+	+	+	0
DP_057	Parietalis	Cluster#2	LAC	4	15	+	+	+	+	0
DP_064	Parietalis	Cluster#10	LAC	4	15	+	+	+	+	0
DP_064	Parietalis	Cluster#2	LAC	4	15	+	+	+	+	0
DP_055	Parietalis	Cluster#10	Cytokine	4	15	+	+	+	+	0
DP_057	Parietalis	Cluster#10	Cytokine	4	15	+	+	+	+	0
DP_055	Parietalis	Cluster#2	Cytokine	4	15	+	+	+	+	0
DP_057	Parietalis	Cluster#2	Cytokine	4	15	+	+	+	+	0
DP_064	Parietalis	Cluster#10	Cytokine	4	15	+	+	+	+	0
DP_064	Parietalis	Cluster#2	Cytokine	4	15	+	+	+	+	0
DB_042	Basalis	cNK	LAC	4	15	+	+	+	+	0
DB_044	Basalis	cNK	LAC	4	15	+	+	+	+	0
DB_046	Basalis	cNK	LAC	4	15	+	+	+	+	0
DB_049	Basalis	cNK	LAC	4	15	+	+	+	+	0
DB_050	Basalis	cNK	LAC	4	15	+	+	+	+	0
DB_053	Basalis	cNK	LAC	4	15	+	+	+	+	0
DB_054	Basalis	cNK	LAC	4	15	+	+	+	+	0
DB_055	Basalis	cNK	LAC	4	15	+	+	+	+	0
DB_056	Basalis	cNK	LAC	4	15	+	+	+	+	0
DB_057	Basalis	cNK	LAC	4	15	+	+	+	+	0
DB_062	Basalis	cNK	LAC	4	15	+	+	+	+	0
DB_063	Basalis	cNK	LAC	4	15	+	+	+	+	0
DB_064	Basalis	cNK	LAC	4	15	+	+	+	+	0
DP_055	Parietalis	cNK	LAC	4	15	+	+	+	+	0
DP_057	Parietalis	cNK	LAC	4	15	+	+	+	+	0
DP_064	Parietalis	cNK	LAC	4	15	+	+	+	+	0
DB_056	Basalis	cNK	Cytokine	4	15	+	+	+	+	0
DB_055	Basalis	cNK	Cytokine	4	15	+	+	+	+	0
DB_054	Basalis	cNK	Cytokine	4	15	+	+	+	+	0
DP_055	Parietalis	cNK	Cytokine	4	15	+	+	+	+	0
DB_057	Basalis	cNK	Cytokine	4	15	+	+	+	+	0
DB_053	Basalis	cNK	Cytokine	4	15	+	+	+	+	0
DB_050	Basalis	cNK	Cytokine	4	15	+	+	+	+	0
DP_057	Parietalis	cNK	Cytokine	4	15	+	+	+	+	0
DB_042	Basalis	cNK	Cytokine	4	15	+	+	+	+	0
DB_044	Basalis	cNK	Cytokine	4	15	+	+	+	+	0
DB_049	Basalis	cNK	Cytokine	4	15	+	+	+	+	0
DB_064	Basalis	cNK	Cytokine	4	15	+	+	+	+	0
DB_063	Basalis	cNK	Cytokine	4	15	+	+	+	+	0
DB_062	Basalis	cNK	Cytokine	4	15	+	+	+	+	0
DB_046	Basalis	cNK	Cytokine	4	15	+	+	+	+	0
DP_064	Parietalis	cNK	Cytokine	4	15	+	+	+	+	0

## Sheet: Supplementary Figure 1
			Subset	Decidua Basalis						Decidua Basalis					PBMCs
			NK	61	70.8	48	51.1	50.4	50	43.4	45.3	59.9	54	61	32.1	5.11	36.5	20.8	27
			CD56Dim	65.9	19.5	66.5	41	19	50	17.6	11.2	5.1	16.4	9.4	71.6	84.2	92.4	92.9	91
			CD56Bright	33.6	80	33.2	57.6	80.1	48	81.3	88.5	94.3	81.8	90	25	12.9	7.08	5.53	7.3

## Sheet: Supplementary Figure 6
Sample	Tissue	Subset	Function	Category	Grb	IL-8	IL-17	TNFa	Value
DB_040	Basalis	Cluster#10	1	1	+	-	-	-	23
DB_042	Basalis	Cluster#10	1	1	+	-	-	-	8.65		SPICE file for the construction of Supplementary Figure 6.
DB_043	Basalis	Cluster#10	1	1	+	-	-	-	14.3
DB_044	Basalis	Cluster#10	1	1	+	-	-	-	4.47
DB_045	Basalis	Cluster#10	1	1	+	-	-	-	49.5
DB_046	Basalis	Cluster#10	1	1	+	-	-	-	37.9
DB_047	Basalis	Cluster#10	1	1	+	-	-	-	4.84
DB_048	Basalis	Cluster#10	1	1	+	-	-	-	18.3
DB_049	Basalis	Cluster#10	1	1	+	-	-	-	15.1
DB_050	Basalis	Cluster#10	1	1	+	-	-	-	6.95
DB_052	Basalis	Cluster#10	1	1	+	-	-	-	11
DB_053	Basalis	Cluster#10	1	1	+	-	-	-	18.1
DB_054	Basalis	Cluster#10	1	1	+	-	-	-	13.4
DB_055	Basalis	Cluster#10	1	1	+	-	-	-	7.9
DB_056	Basalis	Cluster#10	1	1	+	-	-	-	24.5
DB_057	Basalis	Cluster#10	1	1	+	-	-	-	2.68
DB_062	Basalis	Cluster#10	1	1	+	-	-	-	26.3
DB_063	Basalis	Cluster#10	1	1	+	-	-	-	30.7
DB_064	Basalis	Cluster#10	1	1	+	-	-	-	26.6
DP_044	Parietalis	Cluster#10	1	1	+	-	-	-	28.8
DP_051	Parietalis	Cluster#10	1	1	+	-	-	-	21.9
DP_052	Parietalis	Cluster#10	1	1	+	-	-	-	18.5
DP_053	Parietalis	Cluster#10	1	1	+	-	-	-	32
DP_055	Parietalis	Cluster#10	1	1	+	-	-	-	2.76
DP_057	Parietalis	Cluster#10	1	1	+	-	-	-	2.56
DP_064	Parietalis	Cluster#10	1	1	+	-	-	-	16.6
DB_040	Basalis	Cluster#2	1	1	+	-	-	-	37.8
DB_042	Basalis	Cluster#2	1	1	+	-	-	-	20
DB_043	Basalis	Cluster#2	1	1	+	-	-	-	26.1
DB_044	Basalis	Cluster#2	1	1	+	-	-	-	6.65
DB_045	Basalis	Cluster#2	1	1	+	-	-	-	59.5
DB_046	Basalis	Cluster#2	1	1	+	-	-	-	39.5
DB_047	Basalis	Cluster#2	1	1	+	-	-	-	0
DB_048	Basalis	Cluster#2	1	1	+	-	-	-	18.3
DB_049	Basalis	Cluster#2	1	1	+	-	-	-	21.4
DB_050	Basalis	Cluster#2	1	1	+	-	-	-	7.51
DB_052	Basalis	Cluster#2	1	1	+	-	-	-	18.7
DB_053	Basalis	Cluster#2	1	1	+	-	-	-	29.8
DB_054	Basalis	Cluster#2	1	1	+	-	-	-	18.2
DB_055	Basalis	Cluster#2	1	1	+	-	-	-	7.62
DB_056	Basalis	Cluster#2	1	1	+	-	-	-	35.4
DB_057	Basalis	Cluster#2	1	1	+	-	-	-	5.66
DB_062	Basalis	Cluster#2	1	1	+	-	-	-	25.8
DB_063	Basalis	Cluster#2	1	1	+	-	-	-	34.2
DB_064	Basalis	Cluster#2	1	1	+	-	-	-	22.1
DP_044	Parietalis	Cluster#2	1	1	+	-	-	-	27.9
DP_051	Parietalis	Cluster#2	1	1	+	-	-	-	24
DP_052	Parietalis	Cluster#2	1	1	+	-	-	-	17.8
DP_053	Parietalis	Cluster#2	1	1	+	-	-	-	41.8
DP_055	Parietalis	Cluster#2	1	1	+	-	-	-	3.88
DP_057	Parietalis	Cluster#2	1	1	+	-	-	-	2.97
DP_064	Parietalis	Cluster#2	1	1	+	-	-	-	13
DB_040	Basalis	cNK	1	1	+	-	-	-	20.3
DB_043	Basalis	cNK	1	1	+	-	-	-	36.8
DB_045	Basalis	cNK	1	1	+	-	-	-	45.7
DB_048	Basalis	cNK	1	1	+	-	-	-	37.9
DP_044	Parietalis	cNK	1	1	+	-	-	-	32.2
DP_051	Parietalis	cNK	1	1	+	-	-	-	27.4
DB_047	Basalis	cNK	1	1	+	-	-	-	18.1
DB_052	Basalis	cNK	1	1	+	-	-	-	25.8
DP_052	Parietalis	cNK	1	1	+	-	-	-	13.6
DP_053	Parietalis	cNK	1	1	+	-	-	-	36.7
DB_056	Basalis	cNK	1	1	+	-	-	-	28.2
DB_055	Basalis	cNK	1	1	+	-	-	-	30.1
DB_054	Basalis	cNK	1	1	+	-	-	-	30
DP_055	Parietalis	cNK	1	1	+	-	-	-	25.3
DB_057	Basalis	cNK	1	1	+	-	-	-	13.8
DB_053	Basalis	cNK	1	1	+	-	-	-	24.3
DB_050	Basalis	cNK	1	1	+	-	-	-	8.64
DP_057	Parietalis	cNK	1	1	+	-	-	-	9.02
DB_042	Basalis	cNK	1	1	+	-	-	-	26.2
DB_044	Basalis	cNK	1	1	+	-	-	-	31.3
DB_049	Basalis	cNK	1	1	+	-	-	-	40.6
DB_064	Basalis	cNK	1	1	+	-	-	-	67.3
DB_063	Basalis	cNK	1	1	+	-	-	-	33.7
DB_062	Basalis	cNK	1	1	+	-	-	-	60.3
DB_046	Basalis	cNK	1	1	+	-	-	-	51.5
DP_064	Parietalis	cNK	1	1	+	-	-	-	25.8
DB_040	Basalis	Cluster#10	1	4	-	+	-	-	0
DB_042	Basalis	Cluster#10	1	4	-	+	-	-	0
DB_043	Basalis	Cluster#10	1	4	-	+	-	-	0
DB_044	Basalis	Cluster#10	1	4	-	+	-	-	0
DB_045	Basalis	Cluster#10	1	4	-	+	-	-	0
DB_046	Basalis	Cluster#10	1	4	-	+	-	-	0
DB_047	Basalis	Cluster#10	1	4	-	+	-	-	0
DB_048	Basalis	Cluster#10	1	4	-	+	-	-	0
DB_049	Basalis	Cluster#10	1	4	-	+	-	-	0.088
DB_050	Basalis	Cluster#10	1	4	-	+	-	-	0
DB_052	Basalis	Cluster#10	1	4	-	+	-	-	0.24
DB_053	Basalis	Cluster#10	1	4	-	+	-	-	0
DB_054	Basalis	Cluster#10	1	4	-	+	-	-	0
DB_055	Basalis	Cluster#10	1	4	-	+	-	-	0.16
DB_056	Basalis	Cluster#10	1	4	-	+	-	-	0
DB_057	Basalis	Cluster#10	1	4	-	+	-	-	0
DB_062	Basalis	Cluster#10	1	4	-	+	-	-	0
DB_063	Basalis	Cluster#10	1	4	-	+	-	-	0
DB_064	Basalis	Cluster#10	1	4	-	+	-	-	0.16
DB_040	Basalis	Cluster#2	1	4	-	+	-	-	0
DB_042	Basalis	Cluster#2	1	4	-	+	-	-	0
DB_043	Basalis	Cluster#2	1	4	-	+	-	-	0
DB_044	Basalis	Cluster#2	1	4	-	+	-	-	0
DB_045	Basalis	Cluster#2	1	4	-	+	-	-	0
DB_046	Basalis	Cluster#2	1	4	-	+	-	-	0
DB_047	Basalis	Cluster#2	1	4	-	+	-	-	0
DB_048	Basalis	Cluster#2	1	4	-	+	-	-	0
DB_049	Basalis	Cluster#2	1	4	-	+	-	-	0
DB_050	Basalis	Cluster#2	1	4	-	+	-	-	0
DB_052	Basalis	Cluster#2	1	4	-	+	-	-	0
DB_053	Basalis	Cluster#2	1	4	-	+	-	-	0
DB_054	Basalis	Cluster#2	1	4	-	+	-	-	0
DB_055	Basalis	Cluster#2	1	4	-	+	-	-	0
DB_056	Basalis	Cluster#2	1	4	-	+	-	-	0
DB_057	Basalis	Cluster#2	1	4	-	+	-	-	0
DB_062	Basalis	Cluster#2	1	4	-	+	-	-	0
DB_063	Basalis	Cluster#2	1	4	-	+	-	-	0
DB_064	Basalis	Cluster#2	1	4	-	+	-	-	0
DP_044	Parietalis	Cluster#10	1	4	-	+	-	-	0.14
DP_044	Parietalis	Cluster#2	1	4	-	+	-	-	0.049
DP_051	Parietalis	Cluster#10	1	4	-	+	-	-	0.13
DP_051	Parietalis	Cluster#2	1	4	-	+	-	-	0
DP_052	Parietalis	Cluster#10	1	4	-	+	-	-	0
DP_052	Parietalis	Cluster#2	1	4	-	+	-	-	0
DP_053	Parietalis	Cluster#10	1	4	-	+	-	-	0
DP_053	Parietalis	Cluster#2	1	4	-	+	-	-	0
DP_055	Parietalis	Cluster#10	1	4	-	+	-	-	0
DP_055	Parietalis	Cluster#2	1	4	-	+	-	-	0
DP_057	Parietalis	Cluster#10	1	4	-	+	-	-	0
DP_057	Parietalis	Cluster#2	1	4	-	+	-	-	0
DP_064	Parietalis	Cluster#10	1	4	-	+	-	-	0
DP_064	Parietalis	Cluster#2	1	4	-	+	-	-	0
DB_040	Basalis	cNK	1	4	-	+	-	-	0
DB_043	Basalis	cNK	1	4	-	+	-	-	0
DB_045	Basalis	cNK	1	4	-	+	-	-	0
DB_048	Basalis	cNK	1	4	-	+	-	-	0
DP_044	Parietalis	cNK	1	4	-	+	-	-	0
DP_051	Parietalis	cNK	1	4	-	+	-	-	0
DB_047	Basalis	cNK	1	4	-	+	-	-	0.068
DB_052	Basalis	cNK	1	4	-	+	-	-	0
DP_052	Parietalis	cNK	1	4	-	+	-	-	0
DP_053	Parietalis	cNK	1	4	-	+	-	-	0
DB_056	Basalis	cNK	1	4	-	+	-	-	0
DB_055	Basalis	cNK	1	4	-	+	-	-	0
DB_054	Basalis	cNK	1	4	-	+	-	-	0
DP_055	Parietalis	cNK	1	4	-	+	-	-	0
DB_057	Basalis	cNK	1	4	-	+	-	-	0
DB_053	Basalis	cNK	1	4	-	+	-	-	0
DB_050	Basalis	cNK	1	4	-	+	-	-	0
DP_057	Parietalis	cNK	1	4	-	+	-	-	0
DB_042	Basalis	cNK	1	4	-	+	-	-	0
DB_044	Basalis	cNK	1	4	-	+	-	-	0
DB_049	Basalis	cNK	1	4	-	+	-	-	0
DB_064	Basalis	cNK	1	4	-	+	-	-	0
DB_063	Basalis	cNK	1	4	-	+	-	-	0
DB_062	Basalis	cNK	1	4	-	+	-	-	0
DB_046	Basalis	cNK	1	4	-	+	-	-	0
DP_064	Parietalis	cNK	1	4	-	+	-	-	0
DB_040	Basalis	Cluster#10	1	3	-	-	+	-	0
DB_042	Basalis	Cluster#10	1	3	-	-	+	-	0
DB_043	Basalis	Cluster#10	1	3	-	-	+	-	0
DB_044	Basalis	Cluster#10	1	3	-	-	+	-	0
DB_045	Basalis	Cluster#10	1	3	-	-	+	-	0
DB_046	Basalis	Cluster#10	1	3	-	-	+	-	0
DB_047	Basalis	Cluster#10	1	3	-	-	+	-	0
DB_048	Basalis	Cluster#10	1	3	-	-	+	-	0
DB_049	Basalis	Cluster#10	1	3	-	-	+	-	0
DB_050	Basalis	Cluster#10	1	3	-	-	+	-	0
DB_052	Basalis	Cluster#10	1	3	-	-	+	-	0
DB_053	Basalis	Cluster#10	1	3	-	-	+	-	0
DB_054	Basalis	Cluster#10	1	3	-	-	+	-	0
DB_055	Basalis	Cluster#10	1	3	-	-	+	-	0
DB_056	Basalis	Cluster#10	1	3	-	-	+	-	0
DB_057	Basalis	Cluster#10	1	3	-	-	+	-	0
DB_062	Basalis	Cluster#10	1	3	-	-	+	-	0
DB_063	Basalis	Cluster#10	1	3	-	-	+	-	0
DB_064	Basalis	Cluster#10	1	3	-	-	+	-	0
DB_040	Basalis	Cluster#2	1	3	-	-	+	-	0
DB_042	Basalis	Cluster#2	1	3	-	-	+	-	0
DB_043	Basalis	Cluster#2	1	3	-	-	+	-	0
DB_044	Basalis	Cluster#2	1	3	-	-	+	-	0
DB_045	Basalis	Cluster#2	1	3	-	-	+	-	0
DB_046	Basalis	Cluster#2	1	3	-	-	+	-	0
DB_047	Basalis	Cluster#2	1	3	-	-	+	-	0
DB_048	Basalis	Cluster#2	1	3	-	-	+	-	0
DB_049	Basalis	Cluster#2	1	3	-	-	+	-	0
DB_050	Basalis	Cluster#2	1	3	-	-	+	-	0
DB_052	Basalis	Cluster#2	1	3	-	-	+	-	0
DB_053	Basalis	Cluster#2	1	3	-	-	+	-	0
DB_054	Basalis	Cluster#2	1	3	-	-	+	-	0
DB_055	Basalis	Cluster#2	1	3	-	-	+	-	0
DB_056	Basalis	Cluster#2	1	3	-	-	+	-	0
DB_057	Basalis	Cluster#2	1	3	-	-	+	-	0
DB_062	Basalis	Cluster#2	1	3	-	-	+	-	0
DB_063	Basalis	Cluster#2	1	3	-	-	+	-	0
DB_064	Basalis	Cluster#2	1	3	-	-	+	-	0
DP_044	Parietalis	Cluster#10	1	3	-	-	+	-	0
DP_051	Parietalis	Cluster#10	1	3	-	-	+	-	0
DP_052	Parietalis	Cluster#10	1	3	-	-	+	-	0
DP_053	Parietalis	Cluster#10	1	3	-	-	+	-	0
DP_055	Parietalis	Cluster#10	1	3	-	-	+	-	0
DP_057	Parietalis	Cluster#10	1	3	-	-	+	-	0
DP_064	Parietalis	Cluster#10	1	3	-	-	+	-	0
DP_044	Parietalis	Cluster#2	1	3	-	-	+	-	0
DP_051	Parietalis	Cluster#2	1	3	-	-	+	-	0
DP_052	Parietalis	Cluster#2	1	3	-	-	+	-	0
DP_053	Parietalis	Cluster#2	1	3	-	-	+	-	0
DP_055	Parietalis	Cluster#2	1	3	-	-	+	-	0
DP_057	Parietalis	Cluster#2	1	3	-	-	+	-	0
DP_064	Parietalis	Cluster#2	1	3	-	-	+	-	0
DB_040	Basalis	cNK	1	3	-	-	+	-	0
DB_043	Basalis	cNK	1	3	-	-	+	-	0
DB_045	Basalis	cNK	1	3	-	-	+	-	0
DB_048	Basalis	cNK	1	3	-	-	+	-	0
DP_044	Parietalis	cNK	1	3	-	-	+	-	0
DP_051	Parietalis	cNK	1	3	-	-	+	-	0
DB_047	Basalis	cNK	1	3	-	-	+	-	0
DB_052	Basalis	cNK	1	3	-	-	+	-	0
DP_052	Parietalis	cNK	1	3	-	-	+	-	0
DP_053	Parietalis	cNK	1	3	-	-	+	-	0
DB_056	Basalis	cNK	1	3	-	-	+	-	0
DB_055	Basalis	cNK	1	3	-	-	+	-	0
DB_054	Basalis	cNK	1	3	-	-	+	-	0
DP_055	Parietalis	cNK	1	3	-	-	+	-	0
DB_057	Basalis	cNK	1	3	-	-	+	-	0
DB_053	Basalis	cNK	1	3	-	-	+	-	0
DB_050	Basalis	cNK	1	3	-	-	+	-	0
DP_057	Parietalis	cNK	1	3	-	-	+	-	0
DB_042	Basalis	cNK	1	3	-	-	+	-	0
DB_044	Basalis	cNK	1	3	-	-	+	-	0
DB_049	Basalis	cNK	1	3	-	-	+	-	0
DB_064	Basalis	cNK	1	3	-	-	+	-	0
DB_063	Basalis	cNK	1	3	-	-	+	-	0
DB_062	Basalis	cNK	1	3	-	-	+	-	0
DB_046	Basalis	cNK	1	3	-	-	+	-	0
DP_064	Parietalis	cNK	1	3	-	-	+	-	0
DB_040	Basalis	Cluster#10	1	2	-	-	-	+	20.8
DB_042	Basalis	Cluster#10	1	2	-	-	-	+	43.3
DB_043	Basalis	Cluster#10	1	2	-	-	-	+	20.8
DB_044	Basalis	Cluster#10	1	2	-	-	-	+	43
DB_045	Basalis	Cluster#10	1	2	-	-	-	+	8
DB_046	Basalis	Cluster#10	1	2	-	-	-	+	11.3
DB_047	Basalis	Cluster#10	1	2	-	-	-	+	40.3
DB_048	Basalis	Cluster#10	1	2	-	-	-	+	21.4
DB_049	Basalis	Cluster#10	1	2	-	-	-	+	33.5
DB_050	Basalis	Cluster#10	1	2	-	-	-	+	49.6
DB_052	Basalis	Cluster#10	1	2	-	-	-	+	29.4
DB_053	Basalis	Cluster#10	1	2	-	-	-	+	34.8
DB_054	Basalis	Cluster#10	1	2	-	-	-	+	25.8
DB_055	Basalis	Cluster#10	1	2	-	-	-	+	42.1
DB_056	Basalis	Cluster#10	1	2	-	-	-	+	11.6
DB_057	Basalis	Cluster#10	1	2	-	-	-	+	52
DB_062	Basalis	Cluster#10	1	2	-	-	-	+	21
DB_063	Basalis	Cluster#10	1	2	-	-	-	+	10.2
DB_064	Basalis	Cluster#10	1	2	-	-	-	+	15.9
DB_040	Basalis	Cluster#2	1	2	-	-	-	+	11.2
DB_042	Basalis	Cluster#2	1	2	-	-	-	+	35.2
DB_043	Basalis	Cluster#2	1	2	-	-	-	+	14.1
DB_044	Basalis	Cluster#2	1	2	-	-	-	+	48.9
DB_045	Basalis	Cluster#2	1	2	-	-	-	+	5.92
DB_046	Basalis	Cluster#2	1	2	-	-	-	+	7.41
DB_047	Basalis	Cluster#2	1	2	-	-	-	+	40.7
DB_048	Basalis	Cluster#2	1	2	-	-	-	+	21.4
DB_049	Basalis	Cluster#2	1	2	-	-	-	+	32.2
DB_050	Basalis	Cluster#2	1	2	-	-	-	+	49.1
DB_052	Basalis	Cluster#2	1	2	-	-	-	+	35.7
DB_053	Basalis	Cluster#2	1	2	-	-	-	+	22.3
DB_054	Basalis	Cluster#2	1	2	-	-	-	+	27.5
DB_055	Basalis	Cluster#2	1	2	-	-	-	+	43.9
DB_056	Basalis	Cluster#2	1	2	-	-	-	+	10
DB_057	Basalis	Cluster#2	1	2	-	-	-	+	56.6
DB_062	Basalis	Cluster#2	1	2	-	-	-	+	27.2
DB_063	Basalis	Cluster#2	1	2	-	-	-	+	8.9
DB_064	Basalis	Cluster#2	1	2	-	-	-	+	22.3
DP_044	Parietalis	Cluster#10	1	2	-	-	-	+	12
DP_051	Parietalis	Cluster#10	1	2	-	-	-	+	24.7
DP_052	Parietalis	Cluster#10	1	2	-	-	-	+	28.1
DP_053	Parietalis	Cluster#10	1	2	-	-	-	+	10
DP_055	Parietalis	Cluster#10	1	2	-	-	-	+	53.5
DP_057	Parietalis	Cluster#10	1	2	-	-	-	+	61.5
DP_064	Parietalis	Cluster#10	1	2	-	-	-	+	33.5
DP_044	Parietalis	Cluster#2	1	2	-	-	-	+	13.3
DP_051	Parietalis	Cluster#2	1	2	-	-	-	+	23.1
DP_052	Parietalis	Cluster#2	1	2	-	-	-	+	28.6
DP_053	Parietalis	Cluster#2	1	2	-	-	-	+	3.89
DP_055	Parietalis	Cluster#2	1	2	-	-	-	+	51
DP_057	Parietalis	Cluster#2	1	2	-	-	-	+	57.9
DP_064	Parietalis	Cluster#2	1	2	-	-	-	+	36.6
DB_040	Basalis	cNK	1	2	-	-	-	+	8.3
DB_043	Basalis	cNK	1	2	-	-	-	+	1.97
DB_045	Basalis	cNK	1	2	-	-	-	+	2.84
DB_048	Basalis	cNK	1	2	-	-	-	+	3.33
DP_044	Parietalis	cNK	1	2	-	-	-	+	8.79
DP_051	Parietalis	cNK	1	2	-	-	-	+	15
DB_047	Basalis	cNK	1	2	-	-	-	+	5.93
DB_052	Basalis	cNK	1	2	-	-	-	+	0.96
DP_052	Parietalis	cNK	1	2	-	-	-	+	5.1
DP_053	Parietalis	cNK	1	2	-	-	-	+	4.54
DB_056	Basalis	cNK	1	2	-	-	-	+	15.8
DB_055	Basalis	cNK	1	2	-	-	-	+	16.4
DB_054	Basalis	cNK	1	2	-	-	-	+	8.84
DP_055	Parietalis	cNK	1	2	-	-	-	+	28.7
DB_057	Basalis	cNK	1	2	-	-	-	+	25
DB_053	Basalis	cNK	1	2	-	-	-	+	21.5
DB_050	Basalis	cNK	1	2	-	-	-	+	17.1
DP_057	Parietalis	cNK	1	2	-	-	-	+	32
DB_042	Basalis	cNK	1	2	-	-	-	+	13.6
DB_044	Basalis	cNK	1	2	-	-	-	+	8.43
DB_049	Basalis	cNK	1	2	-	-	-	+	8.91
DB_064	Basalis	cNK	1	2	-	-	-	+	0
DB_063	Basalis	cNK	1	2	-	-	-	+	3.25
DB_062	Basalis	cNK	1	2	-	-	-	+	0.74
DB_046	Basalis	cNK	1	2	-	-	-	+	2.27
DP_064	Parietalis	cNK	1	2	-	-	-	+	0
DB_040	Basalis	Cluster#10	2	7	+	+	-	-	0.15
DB_042	Basalis	Cluster#10	2	7	+	+	-	-	0
DB_043	Basalis	Cluster#10	2	7	+	+	-	-	0
DB_044	Basalis	Cluster#10	2	7	+	+	-	-	0
DB_045	Basalis	Cluster#10	2	7	+	+	-	-	0
DB_046	Basalis	Cluster#10	2	7	+	+	-	-	0.033
DB_047	Basalis	Cluster#10	2	7	+	+	-	-	0
DB_048	Basalis	Cluster#10	2	7	+	+	-	-	0.092
DB_049	Basalis	Cluster#10	2	7	+	+	-	-	0
DB_050	Basalis	Cluster#10	2	7	+	+	-	-	0
DB_052	Basalis	Cluster#10	2	7	+	+	-	-	0
DB_053	Basalis	Cluster#10	2	7	+	+	-	-	0
DB_054	Basalis	Cluster#10	2	7	+	+	-	-	0
DB_055	Basalis	Cluster#10	2	7	+	+	-	-	0
DB_056	Basalis	Cluster#10	2	7	+	+	-	-	0
DB_057	Basalis	Cluster#10	2	7	+	+	-	-	0
DB_062	Basalis	Cluster#10	2	7	+	+	-	-	0
DB_063	Basalis	Cluster#10	2	7	+	+	-	-	0
DB_064	Basalis	Cluster#10	2	7	+	+	-	-	0
DP_044	Parietalis	Cluster#10	2	7	+	+	-	-	0
DP_051	Parietalis	Cluster#10	2	7	+	+	-	-	0
DP_052	Parietalis	Cluster#10	2	7	+	+	-	-	0
DP_053	Parietalis	Cluster#10	2	7	+	+	-	-	0
DP_055	Parietalis	Cluster#10	2	7	+	+	-	-	0
DP_057	Parietalis	Cluster#10	2	7	+	+	-	-	0
DP_064	Parietalis	Cluster#10	2	7	+	+	-	-	0
DB_040	Basalis	Cluster#2	2	7	+	+	-	-	0
DB_042	Basalis	Cluster#2	2	7	+	+	-	-	0
DB_043	Basalis	Cluster#2	2	7	+	+	-	-	0
DB_044	Basalis	Cluster#2	2	7	+	+	-	-	0
DB_045	Basalis	Cluster#2	2	7	+	+	-	-	0
DB_046	Basalis	Cluster#2	2	7	+	+	-	-	0
DB_047	Basalis	Cluster#2	2	7	+	+	-	-	0.93
DB_048	Basalis	Cluster#2	2	7	+	+	-	-	0.092
DB_049	Basalis	Cluster#2	2	7	+	+	-	-	0
DB_050	Basalis	Cluster#2	2	7	+	+	-	-	0
DB_052	Basalis	Cluster#2	2	7	+	+	-	-	0
DB_053	Basalis	Cluster#2	2	7	+	+	-	-	0
DB_054	Basalis	Cluster#2	2	7	+	+	-	-	0
DB_055	Basalis	Cluster#2	2	7	+	+	-	-	0
DB_056	Basalis	Cluster#2	2	7	+	+	-	-	0
DB_057	Basalis	Cluster#2	2	7	+	+	-	-	0
DB_062	Basalis	Cluster#2	2	7	+	+	-	-	0
DB_063	Basalis	Cluster#2	2	7	+	+	-	-	0
DB_064	Basalis	Cluster#2	2	7	+	+	-	-	0
DP_044	Parietalis	Cluster#2	2	7	+	+	-	-	0.049
DP_051	Parietalis	Cluster#2	2	7	+	+	-	-	0
DP_052	Parietalis	Cluster#2	2	7	+	+	-	-	0
DP_053	Parietalis	Cluster#2	2	7	+	+	-	-	0
DP_055	Parietalis	Cluster#2	2	7	+	+	-	-	0
DP_057	Parietalis	Cluster#2	2	7	+	+	-	-	0
DP_064	Parietalis	Cluster#2	2	7	+	+	-	-	0
DB_040	Basalis	cNK	2	7	+	+	-	-	0
DB_043	Basalis	cNK	2	7	+	+	-	-	0
DB_045	Basalis	cNK	2	7	+	+	-	-	0.11
DB_048	Basalis	cNK	2	7	+	+	-	-	0.1
DP_044	Parietalis	cNK	2	7	+	+	-	-	0
DP_051	Parietalis	cNK	2	7	+	+	-	-	0
DB_047	Basalis	cNK	2	7	+	+	-	-	0
DB_052	Basalis	cNK	2	7	+	+	-	-	0
DP_052	Parietalis	cNK	2	7	+	+	-	-	0
DP_053	Parietalis	cNK	2	7	+	+	-	-	0
DB_056	Basalis	cNK	2	7	+	+	-	-	0.023
DB_055	Basalis	cNK	2	7	+	+	-	-	0
DB_054	Basalis	cNK	2	7	+	+	-	-	0
DP_055	Parietalis	cNK	2	7	+	+	-	-	0
DB_057	Basalis	cNK	2	7	+	+	-	-	0.38
DB_053	Basalis	cNK	2	7	+	+	-	-	0
DB_050	Basalis	cNK	2	7	+	+	-	-	0
DP_057	Parietalis	cNK	2	7	+	+	-	-	0
DB_042	Basalis	cNK	2	7	+	+	-	-	0
DB_044	Basalis	cNK	2	7	+	+	-	-	0
DB_049	Basalis	cNK	2	7	+	+	-	-	0
DB_064	Basalis	cNK	2	7	+	+	-	-	0
DB_063	Basalis	cNK	2	7	+	+	-	-	0
DB_062	Basalis	cNK	2	7	+	+	-	-	0
DB_046	Basalis	cNK	2	7	+	+	-	-	0
DP_064	Parietalis	cNK	2	7	+	+	-	-	0
DB_040	Basalis	Cluster#10	2	6	+	-	+	-	0
DB_042	Basalis	Cluster#10	2	6	+	-	+	-	0
DB_043	Basalis	Cluster#10	2	6	+	-	+	-	0
DB_044	Basalis	Cluster#10	2	6	+	-	+	-	0
DB_045	Basalis	Cluster#10	2	6	+	-	+	-	0
DB_046	Basalis	Cluster#10	2	6	+	-	+	-	0
DB_047	Basalis	Cluster#10	2	6	+	-	+	-	0
DB_048	Basalis	Cluster#10	2	6	+	-	+	-	0
DB_049	Basalis	Cluster#10	2	6	+	-	+	-	0
DB_050	Basalis	Cluster#10	2	6	+	-	+	-	0
DB_052	Basalis	Cluster#10	2	6	+	-	+	-	0
DB_053	Basalis	Cluster#10	2	6	+	-	+	-	0
DB_054	Basalis	Cluster#10	2	6	+	-	+	-	0
DB_055	Basalis	Cluster#10	2	6	+	-	+	-	0
DB_056	Basalis	Cluster#10	2	6	+	-	+	-	0
DB_057	Basalis	Cluster#10	2	6	+	-	+	-	0
DB_062	Basalis	Cluster#10	2	6	+	-	+	-	0
DB_063	Basalis	Cluster#10	2	6	+	-	+	-	0
DB_064	Basalis	Cluster#10	2	6	+	-	+	-	0
DP_044	Parietalis	Cluster#10	2	6	+	-	+	-	0
DP_052	Parietalis	Cluster#10	2	6	+	-	+	-	0
DP_053	Parietalis	Cluster#10	2	6	+	-	+	-	0
DP_055	Parietalis	Cluster#10	2	6	+	-	+	-	0
DP_057	Parietalis	Cluster#10	2	6	+	-	+	-	0
DP_064	Parietalis	Cluster#10	2	6	+	-	+	-	0
DB_040	Basalis	Cluster#2	2	6	+	-	+	-	0
DB_042	Basalis	Cluster#2	2	6	+	-	+	-	0
DB_043	Basalis	Cluster#2	2	6	+	-	+	-	0
DB_044	Basalis	Cluster#2	2	6	+	-	+	-	0
DB_045	Basalis	Cluster#2	2	6	+	-	+	-	0
DB_046	Basalis	Cluster#2	2	6	+	-	+	-	0
DB_047	Basalis	Cluster#2	2	6	+	-	+	-	0
DB_048	Basalis	Cluster#2	2	6	+	-	+	-	0
DB_049	Basalis	Cluster#2	2	6	+	-	+	-	0
DB_050	Basalis	Cluster#2	2	6	+	-	+	-	0
DB_052	Basalis	Cluster#2	2	6	+	-	+	-	0
DB_053	Basalis	Cluster#2	2	6	+	-	+	-	0
DB_054	Basalis	Cluster#2	2	6	+	-	+	-	0
DB_055	Basalis	Cluster#2	2	6	+	-	+	-	0
DB_056	Basalis	Cluster#2	2	6	+	-	+	-	0
DB_057	Basalis	Cluster#2	2	6	+	-	+	-	0
DB_062	Basalis	Cluster#2	2	6	+	-	+	-	0
DB_063	Basalis	Cluster#2	2	6	+	-	+	-	0
DB_064	Basalis	Cluster#2	2	6	+	-	+	-	0
DP_044	Parietalis	Cluster#2	2	6	+	-	+	-	0
DP_051	Parietalis	Cluster#2	2	6	+	-	+	-	0
DP_052	Parietalis	Cluster#2	2	6	+	-	+	-	0
DP_053	Parietalis	Cluster#2	2	6	+	-	+	-	0.15
DP_055	Parietalis	Cluster#2	2	6	+	-	+	-	0
DP_057	Parietalis	Cluster#2	2	6	+	-	+	-	0
DP_064	Parietalis	Cluster#2	2	6	+	-	+	-	0
DB_040	Basalis	cNK	2	6	+	-	+	-	0
DB_043	Basalis	cNK	2	6	+	-	+	-	0
DB_045	Basalis	cNK	2	6	+	-	+	-	0
DB_048	Basalis	cNK	2	6	+	-	+	-	0
DP_044	Parietalis	cNK	2	6	+	-	+	-	0
DP_051	Parietalis	cNK	2	6	+	-	+	-	0
DB_047	Basalis	cNK	2	6	+	-	+	-	0
DB_052	Basalis	cNK	2	6	+	-	+	-	0
DP_052	Parietalis	cNK	2	6	+	-	+	-	0
DP_053	Parietalis	cNK	2	6	+	-	+	-	0.15
DB_056	Basalis	cNK	2	6	+	-	+	-	0
DB_055	Basalis	cNK	2	6	+	-	+	-	0
DB_054	Basalis	cNK	2	6	+	-	+	-	0
DP_055	Parietalis	cNK	2	6	+	-	+	-	0
DB_057	Basalis	cNK	2	6	+	-	+	-	0
DB_053	Basalis	cNK	2	6	+	-	+	-	0
DB_050	Basalis	cNK	2	6	+	-	+	-	0
DP_057	Parietalis	cNK	2	6	+	-	+	-	0
DB_042	Basalis	cNK	2	6	+	-	+	-	0
DB_044	Basalis	cNK	2	6	+	-	+	-	0
DB_049	Basalis	cNK	2	6	+	-	+	-	0
DB_064	Basalis	cNK	2	6	+	-	+	-	0
DB_063	Basalis	cNK	2	6	+	-	+	-	0
DB_062	Basalis	cNK	2	6	+	-	+	-	0
DB_046	Basalis	cNK	2	6	+	-	+	-	0
DP_064	Parietalis	cNK	2	6	+	-	+	-	0
DB_040	Basalis	Cluster#10	2	5	+	-	-	+	36.3
DB_042	Basalis	Cluster#10	2	5	+	-	-	+	7.69
DB_043	Basalis	Cluster#10	2	5	+	-	-	+	10.1
DB_044	Basalis	Cluster#10	2	5	+	-	-	+	8.25
DB_045	Basalis	Cluster#10	2	5	+	-	-	+	23.3
DB_046	Basalis	Cluster#10	2	5	+	-	-	+	40.9
DB_047	Basalis	Cluster#10	2	5	+	-	-	+	23.4
DB_048	Basalis	Cluster#10	2	5	+	-	-	+	14.1
DB_049	Basalis	Cluster#10	2	5	+	-	-	+	22.6
DB_050	Basalis	Cluster#10	2	5	+	-	-	+	11.7
DB_052	Basalis	Cluster#10	2	5	+	-	-	+	34
DB_053	Basalis	Cluster#10	2	5	+	-	-	+	20.1
DB_054	Basalis	Cluster#10	2	5	+	-	-	+	11.3
DB_055	Basalis	Cluster#10	2	5	+	-	-	+	7.42
DB_056	Basalis	Cluster#10	2	5	+	-	-	+	9.47
DB_057	Basalis	Cluster#10	2	5	+	-	-	+	9.12
DB_062	Basalis	Cluster#10	2	5	+	-	-	+	29.8
DB_063	Basalis	Cluster#10	2	5	+	-	-	+	44
DB_064	Basalis	Cluster#10	2	5	+	-	-	+	15.1
DP_044	Parietalis	Cluster#10	2	5	+	-	-	+	13.7
DP_051	Parietalis	Cluster#10	2	5	+	-	-	+	24.1
DP_052	Parietalis	Cluster#10	2	5	+	-	-	+	20
DP_053	Parietalis	Cluster#10	2	5	+	-	-	+	41.3
DP_055	Parietalis	Cluster#10	2	5	+	-	-	+	2.51
DP_057	Parietalis	Cluster#10	2	5	+	-	-	+	0
DP_064	Parietalis	Cluster#10	2	5	+	-	-	+	31.5
DB_040	Basalis	Cluster#2	2	5	+	-	-	+	33.7
DB_042	Basalis	Cluster#2	2	5	+	-	-	+	19.2
DB_043	Basalis	Cluster#2	2	5	+	-	-	+	8.7
DB_044	Basalis	Cluster#2	2	5	+	-	-	+	6.34
DB_045	Basalis	Cluster#2	2	5	+	-	-	+	15.2
DB_046	Basalis	Cluster#2	2	5	+	-	-	+	48.8
DB_047	Basalis	Cluster#2	2	5	+	-	-	+	0
DB_048	Basalis	Cluster#2	2	5	+	-	-	+	14.1
DB_049	Basalis	Cluster#2	2	5	+	-	-	+	23.6
DB_050	Basalis	Cluster#2	2	5	+	-	-	+	10.4
DB_052	Basalis	Cluster#2	2	5	+	-	-	+	22.7
DB_053	Basalis	Cluster#2	2	5	+	-	-	+	18.2
DB_054	Basalis	Cluster#2	2	5	+	-	-	+	12.6
DB_055	Basalis	Cluster#2	2	5	+	-	-	+	4.27
DB_056	Basalis	Cluster#2	2	5	+	-	-	+	12.5
DB_057	Basalis	Cluster#2	2	5	+	-	-	+	5.66
DB_062	Basalis	Cluster#2	2	5	+	-	-	+	26.4
DB_063	Basalis	Cluster#2	2	5	+	-	-	+	42.5
DB_064	Basalis	Cluster#2	2	5	+	-	-	+	27.6
DP_044	Parietalis	Cluster#2	2	5	+	-	-	+	15
DP_051	Parietalis	Cluster#2	2	5	+	-	-	+	26.7
DP_052	Parietalis	Cluster#2	2	5	+	-	-	+	27.5
DP_053	Parietalis	Cluster#2	2	5	+	-	-	+	40.4
DP_055	Parietalis	Cluster#2	2	5	+	-	-	+	2.59
DP_057	Parietalis	Cluster#2	2	5	+	-	-	+	4.46
DP_064	Parietalis	Cluster#2	2	5	+	-	-	+	34.3
DB_040	Basalis	cNK	2	5	+	-	-	+	67.5
DB_043	Basalis	cNK	2	5	+	-	-	+	54.9
DB_045	Basalis	cNK	2	5	+	-	-	+	45.3
DB_048	Basalis	cNK	2	5	+	-	-	+	49.3
DP_044	Parietalis	cNK	2	5	+	-	-	+	41.7
DP_051	Parietalis	cNK	2	5	+	-	-	+	39.8
DB_047	Basalis	cNK	2	5	+	-	-	+	72.2
DB_052	Basalis	cNK	2	5	+	-	-	+	72.2
DP_052	Parietalis	cNK	2	5	+	-	-	+	74.5
DP_053	Parietalis	cNK	2	5	+	-	-	+	47.1
DB_056	Basalis	cNK	2	5	+	-	-	+	19.3
DB_055	Basalis	cNK	2	5	+	-	-	+	42
DB_054	Basalis	cNK	2	5	+	-	-	+	48.1
DP_055	Parietalis	cNK	2	5	+	-	-	+	33.3
DB_057	Basalis	cNK	2	5	+	-	-	+	45.4
DB_053	Basalis	cNK	2	5	+	-	-	+	42.7
DB_050	Basalis	cNK	2	5	+	-	-	+	64.5
DP_057	Parietalis	cNK	2	5	+	-	-	+	35.2
DB_042	Basalis	cNK	2	5	+	-	-	+	48.5
DB_044	Basalis	cNK	2	5	+	-	-	+	59
DB_049	Basalis	cNK	2	5	+	-	-	+	41.6
DB_064	Basalis	cNK	2	5	+	-	-	+	29.6
DB_063	Basalis	cNK	2	5	+	-	-	+	56.1
DB_062	Basalis	cNK	2	5	+	-	-	+	37.8
DB_046	Basalis	cNK	2	5	+	-	-	+	43.2
DP_064	Parietalis	cNK	2	5	+	-	-	+	67.7
DB_040	Basalis	Cluster#10	2	10	-	+	+	-	0
DB_042	Basalis	Cluster#10	2	10	-	+	+	-	0
DB_043	Basalis	Cluster#10	2	10	-	+	+	-	0
DB_044	Basalis	Cluster#10	2	10	-	+	+	-	0
DB_045	Basalis	Cluster#10	2	10	-	+	+	-	0
DB_046	Basalis	Cluster#10	2	10	-	+	+	-	0
DB_047	Basalis	Cluster#10	2	10	-	+	+	-	0
DB_048	Basalis	Cluster#10	2	10	-	+	+	-	0
DB_049	Basalis	Cluster#10	2	10	-	+	+	-	0
DB_050	Basalis	Cluster#10	2	10	-	+	+	-	0
DB_052	Basalis	Cluster#10	2	10	-	+	+	-	0
DB_053	Basalis	Cluster#10	2	10	-	+	+	-	0
DB_054	Basalis	Cluster#10	2	10	-	+	+	-	0
DB_055	Basalis	Cluster#10	2	10	-	+	+	-	0
DB_056	Basalis	Cluster#10	2	10	-	+	+	-	0
DB_057	Basalis	Cluster#10	2	10	-	+	+	-	0
DB_062	Basalis	Cluster#10	2	10	-	+	+	-	0
DB_063	Basalis	Cluster#10	2	10	-	+	+	-	0
DB_064	Basalis	Cluster#10	2	10	-	+	+	-	0
DP_044	Parietalis	Cluster#10	2	10	-	+	+	-	0
DP_051	Parietalis	Cluster#10	2	10	-	+	+	-	0
DP_052	Parietalis	Cluster#10	2	10	-	+	+	-	0
DP_053	Parietalis	Cluster#10	2	10	-	+	+	-	0
DP_055	Parietalis	Cluster#10	2	10	-	+	+	-	0
DP_057	Parietalis	Cluster#10	2	10	-	+	+	-	0
DP_064	Parietalis	Cluster#10	2	10	-	+	+	-	0
DB_040	Basalis	Cluster#2	2	10	-	+	+	-	0
DB_042	Basalis	Cluster#2	2	10	-	+	+	-	0
DB_043	Basalis	Cluster#2	2	10	-	+	+	-	0
DB_044	Basalis	Cluster#2	2	10	-	+	+	-	0
DB_045	Basalis	Cluster#2	2	10	-	+	+	-	0
DB_046	Basalis	Cluster#2	2	10	-	+	+	-	0
DB_047	Basalis	Cluster#2	2	10	-	+	+	-	29.6
DB_048	Basalis	Cluster#2	2	10	-	+	+	-	0
DB_049	Basalis	Cluster#2	2	10	-	+	+	-	0
DB_050	Basalis	Cluster#2	2	10	-	+	+	-	0
DB_052	Basalis	Cluster#2	2	10	-	+	+	-	0
DB_053	Basalis	Cluster#2	2	10	-	+	+	-	0
DB_054	Basalis	Cluster#2	2	10	-	+	+	-	0
DB_055	Basalis	Cluster#2	2	10	-	+	+	-	0
DB_056	Basalis	Cluster#2	2	10	-	+	+	-	0
DB_057	Basalis	Cluster#2	2	10	-	+	+	-	0
DB_062	Basalis	Cluster#2	2	10	-	+	+	-	0
DB_063	Basalis	Cluster#2	2	10	-	+	+	-	0
DB_064	Basalis	Cluster#2	2	10	-	+	+	-	0
DP_044	Parietalis	Cluster#2	2	10	-	+	+	-	0
DP_051	Parietalis	Cluster#2	2	10	-	+	+	-	0
DP_052	Parietalis	Cluster#2	2	10	-	+	+	-	0
DP_053	Parietalis	Cluster#2	2	10	-	+	+	-	0
DP_055	Parietalis	Cluster#2	2	10	-	+	+	-	0
DP_057	Parietalis	Cluster#2	2	10	-	+	+	-	0
DP_064	Parietalis	Cluster#2	2	10	-	+	+	-	0
DB_040	Basalis	cNK	2	10	-	+	+	-	0
DB_043	Basalis	cNK	2	10	-	+	+	-	0
DB_045	Basalis	cNK	2	10	-	+	+	-	0
DB_048	Basalis	cNK	2	10	-	+	+	-	0
DP_044	Parietalis	cNK	2	10	-	+	+	-	0
DP_051	Parietalis	cNK	2	10	-	+	+	-	0
DB_047	Basalis	cNK	2	10	-	+	+	-	0
DB_052	Basalis	cNK	2	10	-	+	+	-	0
DP_052	Parietalis	cNK	2	10	-	+	+	-	0
DP_053	Parietalis	cNK	2	10	-	+	+	-	0
DB_056	Basalis	cNK	2	10	-	+	+	-	0
DB_055	Basalis	cNK	2	10	-	+	+	-	0
DB_054	Basalis	cNK	2	10	-	+	+	-	0
DP_055	Parietalis	cNK	2	10	-	+	+	-	0
DB_057	Basalis	cNK	2	10	-	+	+	-	0
DB_053	Basalis	cNK	2	10	-	+	+	-	0
DB_050	Basalis	cNK	2	10	-	+	+	-	0
DP_057	Parietalis	cNK	2	10	-	+	+	-	0
DB_042	Basalis	cNK	2	10	-	+	+	-	0
DB_044	Basalis	cNK	2	10	-	+	+	-	0
DB_049	Basalis	cNK	2	10	-	+	+	-	0
DB_064	Basalis	cNK	2	10	-	+	+	-	0
DB_063	Basalis	cNK	2	10	-	+	+	-	0
DB_062	Basalis	cNK	2	10	-	+	+	-	0
DB_046	Basalis	cNK	2	10	-	+	+	-	0
DP_064	Parietalis	cNK	2	10	-	+	+	-	0
DB_040	Basalis	Cluster#10	2	9	-	+	-	+	0.3
DB_042	Basalis	Cluster#10	2	9	-	+	-	+	0
DB_043	Basalis	Cluster#10	2	9	-	+	-	+	0.3
DB_044	Basalis	Cluster#10	2	9	-	+	-	+	0
DB_045	Basalis	Cluster#10	2	9	-	+	-	+	0
DB_046	Basalis	Cluster#10	2	9	-	+	-	+	0.016
DB_047	Basalis	Cluster#10	2	9	-	+	-	+	0
DB_048	Basalis	Cluster#10	2	9	-	+	-	+	0
DB_049	Basalis	Cluster#10	2	9	-	+	-	+	0
DB_050	Basalis	Cluster#10	2	9	-	+	-	+	0.33
DB_052	Basalis	Cluster#10	2	9	-	+	-	+	0.12
DB_053	Basalis	Cluster#10	2	9	-	+	-	+	0
DB_054	Basalis	Cluster#10	2	9	-	+	-	+	0
DB_055	Basalis	Cluster#10	2	9	-	+	-	+	0
DB_056	Basalis	Cluster#10	2	9	-	+	-	+	0
DB_057	Basalis	Cluster#10	2	9	-	+	-	+	0.27
DB_062	Basalis	Cluster#10	2	9	-	+	-	+	0.11
DB_063	Basalis	Cluster#10	2	9	-	+	-	+	0
DB_064	Basalis	Cluster#10	2	9	-	+	-	+	0
DP_044	Parietalis	Cluster#10	2	9	-	+	-	+	0
DP_051	Parietalis	Cluster#10	2	9	-	+	-	+	0
DP_052	Parietalis	Cluster#10	2	9	-	+	-	+	0
DP_053	Parietalis	Cluster#10	2	9	-	+	-	+	0
DP_055	Parietalis	Cluster#10	2	9	-	+	-	+	0
DP_057	Parietalis	Cluster#10	2	9	-	+	-	+	0
DP_064	Parietalis	Cluster#10	2	9	-	+	-	+	0
DB_040	Basalis	Cluster#2	2	9	-	+	-	+	0
DB_042	Basalis	Cluster#2	2	9	-	+	-	+	0
DB_043	Basalis	Cluster#2	2	9	-	+	-	+	0
DB_044	Basalis	Cluster#2	2	9	-	+	-	+	0
DB_045	Basalis	Cluster#2	2	9	-	+	-	+	0
DB_046	Basalis	Cluster#2	2	9	-	+	-	+	0
DB_047	Basalis	Cluster#2	2	9	-	+	-	+	17.6
DB_048	Basalis	Cluster#2	2	9	-	+	-	+	0
DB_049	Basalis	Cluster#2	2	9	-	+	-	+	0
DB_050	Basalis	Cluster#2	2	9	-	+	-	+	0
DB_052	Basalis	Cluster#2	2	9	-	+	-	+	0.33
DB_053	Basalis	Cluster#2	2	9	-	+	-	+	0
DB_054	Basalis	Cluster#2	2	9	-	+	-	+	0.099
DB_055	Basalis	Cluster#2	2	9	-	+	-	+	0
DB_056	Basalis	Cluster#2	2	9	-	+	-	+	0
DB_057	Basalis	Cluster#2	2	9	-	+	-	+	0
DB_062	Basalis	Cluster#2	2	9	-	+	-	+	0
DB_063	Basalis	Cluster#2	2	9	-	+	-	+	0
DB_064	Basalis	Cluster#2	2	9	-	+	-	+	0
DP_044	Parietalis	Cluster#2	2	9	-	+	-	+	0.049
DP_051	Parietalis	Cluster#2	2	9	-	+	-	+	0
DP_052	Parietalis	Cluster#2	2	9	-	+	-	+	0.23
DP_053	Parietalis	Cluster#2	2	9	-	+	-	+	0
DP_055	Parietalis	Cluster#2	2	9	-	+	-	+	0
DP_057	Parietalis	Cluster#2	2	9	-	+	-	+	0
DP_064	Parietalis	Cluster#2	2	9	-	+	-	+	0
DB_040	Basalis	cNK	2	9	-	+	-	+	0
DB_043	Basalis	cNK	2	9	-	+	-	+	0
DB_045	Basalis	cNK	2	9	-	+	-	+	0
DB_048	Basalis	cNK	2	9	-	+	-	+	0
DP_044	Parietalis	cNK	2	9	-	+	-	+	0
DP_051	Parietalis	cNK	2	9	-	+	-	+	0
DB_047	Basalis	cNK	2	9	-	+	-	+	0
DB_052	Basalis	cNK	2	9	-	+	-	+	0
DP_052	Parietalis	cNK	2	9	-	+	-	+	0
DP_053	Parietalis	cNK	2	9	-	+	-	+	0
DB_056	Basalis	cNK	2	9	-	+	-	+	0
DB_055	Basalis	cNK	2	9	-	+	-	+	0.024
DB_054	Basalis	cNK	2	9	-	+	-	+	0.059
DP_055	Parietalis	cNK	2	9	-	+	-	+	0
DB_057	Basalis	cNK	2	9	-	+	-	+	0.38
DB_053	Basalis	cNK	2	9	-	+	-	+	0
DB_050	Basalis	cNK	2	9	-	+	-	+	0.31
DP_057	Parietalis	cNK	2	9	-	+	-	+	0
DB_042	Basalis	cNK	2	9	-	+	-	+	0
DB_044	Basalis	cNK	2	9	-	+	-	+	0
DB_049	Basalis	cNK	2	9	-	+	-	+	0
DB_064	Basalis	cNK	2	9	-	+	-	+	0
DB_063	Basalis	cNK	2	9	-	+	-	+	0
DB_062	Basalis	cNK	2	9	-	+	-	+	0
DB_046	Basalis	cNK	2	9	-	+	-	+	0
DP_064	Parietalis	cNK	2	9	-	+	-	+	1.61
DB_040	Basalis	Cluster#10	2	8	-	-	+	+	0
DB_042	Basalis	Cluster#10	2	8	-	-	+	+	0
DB_043	Basalis	Cluster#10	2	8	-	-	+	+	0
DB_044	Basalis	Cluster#10	2	8	-	-	+	+	0
DB_045	Basalis	Cluster#10	2	8	-	-	+	+	0
DB_046	Basalis	Cluster#10	2	8	-	-	+	+	0
DB_047	Basalis	Cluster#10	2	8	-	-	+	+	0
DB_048	Basalis	Cluster#10	2	8	-	-	+	+	0
DB_049	Basalis	Cluster#10	2	8	-	-	+	+	0
DB_050	Basalis	Cluster#10	2	8	-	-	+	+	0
DB_052	Basalis	Cluster#10	2	8	-	-	+	+	0
DB_053	Basalis	Cluster#10	2	8	-	-	+	+	0
DB_054	Basalis	Cluster#10	2	8	-	-	+	+	0
DB_055	Basalis	Cluster#10	2	8	-	-	+	+	0
DB_056	Basalis	Cluster#10	2	8	-	-	+	+	0
DB_057	Basalis	Cluster#10	2	8	-	-	+	+	0
DB_062	Basalis	Cluster#10	2	8	-	-	+	+	0
DB_063	Basalis	Cluster#10	2	8	-	-	+	+	0
DB_064	Basalis	Cluster#10	2	8	-	-	+	+	0
DP_044	Parietalis	Cluster#10	2	8	-	-	+	+	0
DP_051	Parietalis	Cluster#10	2	8	-	-	+	+	0
DP_052	Parietalis	Cluster#10	2	8	-	-	+	+	0
DP_053	Parietalis	Cluster#10	2	8	-	-	+	+	0
DP_055	Parietalis	Cluster#10	2	8	-	-	+	+	0
DP_057	Parietalis	Cluster#10	2	8	-	-	+	+	0
DP_064	Parietalis	Cluster#10	2	8	-	-	+	+	0
DB_040	Basalis	Cluster#2	2	8	-	-	+	+	0
DB_042	Basalis	Cluster#2	2	8	-	-	+	+	0
DB_043	Basalis	Cluster#2	2	8	-	-	+	+	0
DB_044	Basalis	Cluster#2	2	8	-	-	+	+	0
DB_045	Basalis	Cluster#2	2	8	-	-	+	+	0
DB_046	Basalis	Cluster#2	2	8	-	-	+	+	0
DB_047	Basalis	Cluster#2	2	8	-	-	+	+	0
DB_048	Basalis	Cluster#2	2	8	-	-	+	+	0
DB_049	Basalis	Cluster#2	2	8	-	-	+	+	0
DB_050	Basalis	Cluster#2	2	8	-	-	+	+	0
DB_052	Basalis	Cluster#2	2	8	-	-	+	+	0
DB_053	Basalis	Cluster#2	2	8	-	-	+	+	0
DB_054	Basalis	Cluster#2	2	8	-	-	+	+	0
DB_055	Basalis	Cluster#2	2	8	-	-	+	+	0
DB_056	Basalis	Cluster#2	2	8	-	-	+	+	0
DB_057	Basalis	Cluster#2	2	8	-	-	+	+	0
DB_062	Basalis	Cluster#2	2	8	-	-	+	+	0
DB_063	Basalis	Cluster#2	2	8	-	-	+	+	0
DB_064	Basalis	Cluster#2	2	8	-	-	+	+	0
DP_044	Parietalis	Cluster#2	2	8	-	-	+	+	0
DP_051	Parietalis	Cluster#2	2	8	-	-	+	+	0
DP_052	Parietalis	Cluster#2	2	8	-	-	+	+	0
DP_053	Parietalis	Cluster#2	2	8	-	-	+	+	0
DP_055	Parietalis	Cluster#2	2	8	-	-	+	+	0
DP_057	Parietalis	Cluster#2	2	8	-	-	+	+	0
DP_064	Parietalis	Cluster#2	2	8	-	-	+	+	0
DB_040	Basalis	cNK	2	8	-	-	+	+	0
DB_043	Basalis	cNK	2	8	-	-	+	+	0
DB_045	Basalis	cNK	2	8	-	-	+	+	0
DB_048	Basalis	cNK	2	8	-	-	+	+	0
DP_044	Parietalis	cNK	2	8	-	-	+	+	0
DP_051	Parietalis	cNK	2	8	-	-	+	+	0
DB_047	Basalis	cNK	2	8	-	-	+	+	0
DB_052	Basalis	cNK	2	8	-	-	+	+	0
DP_052	Parietalis	cNK	2	8	-	-	+	+	0
DP_053	Parietalis	cNK	2	8	-	-	+	+	0.11
DB_056	Basalis	cNK	2	8	-	-	+	+	0
DB_055	Basalis	cNK	2	8	-	-	+	+	0
DB_054	Basalis	cNK	2	8	-	-	+	+	0
DP_055	Parietalis	cNK	2	8	-	-	+	+	0
DB_057	Basalis	cNK	2	8	-	-	+	+	0
DB_053	Basalis	cNK	2	8	-	-	+	+	0
DB_050	Basalis	cNK	2	8	-	-	+	+	0
DP_057	Parietalis	cNK	2	8	-	-	+	+	0
DB_042	Basalis	cNK	2	8	-	-	+	+	0
DB_044	Basalis	cNK	2	8	-	-	+	+	0
DB_049	Basalis	cNK	2	8	-	-	+	+	0
DB_064	Basalis	cNK	2	8	-	-	+	+	0
DB_063	Basalis	cNK	2	8	-	-	+	+	0
DB_062	Basalis	cNK	2	8	-	-	+	+	0
DB_046	Basalis	cNK	2	8	-	-	+	+	0
DP_064	Parietalis	cNK	2	8	-	-	+	+	0
DB_040	Basalis	Cluster#10	3	13	+	+	+	-	0
DB_042	Basalis	Cluster#10	3	13	+	+	+	-	0
DB_043	Basalis	Cluster#10	3	13	+	+	+	-	0
DB_044	Basalis	Cluster#10	3	13	+	+	+	-	0
DB_045	Basalis	Cluster#10	3	13	+	+	+	-	0
DB_046	Basalis	Cluster#10	3	13	+	+	+	-	0
DB_047	Basalis	Cluster#10	3	13	+	+	+	-	0
DB_048	Basalis	Cluster#10	3	13	+	+	+	-	0
DB_049	Basalis	Cluster#10	3	13	+	+	+	-	0
DB_050	Basalis	Cluster#10	3	13	+	+	+	-	0
DB_052	Basalis	Cluster#10	3	13	+	+	+	-	0
DB_053	Basalis	Cluster#10	3	13	+	+	+	-	0
DB_054	Basalis	Cluster#10	3	13	+	+	+	-	0
DB_055	Basalis	Cluster#10	3	13	+	+	+	-	0
DB_056	Basalis	Cluster#10	3	13	+	+	+	-	0
DB_057	Basalis	Cluster#10	3	13	+	+	+	-	0
DB_062	Basalis	Cluster#10	3	13	+	+	+	-	0
DB_063	Basalis	Cluster#10	3	13	+	+	+	-	0
DB_064	Basalis	Cluster#10	3	13	+	+	+	-	0
DP_044	Parietalis	Cluster#10	3	13	+	+	+	-	0
DP_051	Parietalis	Cluster#10	3	13	+	+	+	-	0
DP_051	Parietalis	Cluster#10	3	13	+	+	+	-	0
DP_052	Parietalis	Cluster#10	3	13	+	+	+	-	0
DP_053	Parietalis	Cluster#10	3	13	+	+	+	-	0
DP_055	Parietalis	Cluster#10	3	13	+	+	+	-	0
DP_057	Parietalis	Cluster#10	3	13	+	+	+	-	0
DP_064	Parietalis	Cluster#10	3	13	+	+	+	-	0
DB_040	Basalis	Cluster#2	3	13	+	+	+	-	0
DB_042	Basalis	Cluster#2	3	13	+	+	+	-	0
DB_043	Basalis	Cluster#2	3	13	+	+	+	-	0
DB_044	Basalis	Cluster#2	3	13	+	+	+	-	0
DB_045	Basalis	Cluster#2	3	13	+	+	+	-	0
DB_046	Basalis	Cluster#2	3	13	+	+	+	-	0
DB_047	Basalis	Cluster#2	3	13	+	+	+	-	0
DB_048	Basalis	Cluster#2	3	13	+	+	+	-	0
DB_049	Basalis	Cluster#2	3	13	+	+	+	-	0
DB_050	Basalis	Cluster#2	3	13	+	+	+	-	0
DB_052	Basalis	Cluster#2	3	13	+	+	+	-	0
DB_053	Basalis	Cluster#2	3	13	+	+	+	-	0
DB_054	Basalis	Cluster#2	3	13	+	+	+	-	0
DB_055	Basalis	Cluster#2	3	13	+	+	+	-	0
DB_056	Basalis	Cluster#2	3	13	+	+	+	-	0
DB_057	Basalis	Cluster#2	3	13	+	+	+	-	0
DB_062	Basalis	Cluster#2	3	13	+	+	+	-	0
DB_063	Basalis	Cluster#2	3	13	+	+	+	-	0
DB_064	Basalis	Cluster#2	3	13	+	+	+	-	0
DP_044	Parietalis	Cluster#2	3	13	+	+	+	-	0
DP_051	Parietalis	Cluster#2	3	13	+	+	+	-	0
DP_052	Parietalis	Cluster#2	3	13	+	+	+	-	0
DP_053	Parietalis	Cluster#2	3	13	+	+	+	-	0
DP_055	Parietalis	Cluster#2	3	13	+	+	+	-	0
DP_057	Parietalis	Cluster#2	3	13	+	+	+	-	0
DP_064	Parietalis	Cluster#2	3	13	+	+	+	-	0
DB_040	Basalis	cNK	3	13	+	+	+	-	0
DB_043	Basalis	cNK	3	13	+	+	+	-	0
DB_045	Basalis	cNK	3	13	+	+	+	-	0
DB_048	Basalis	cNK	3	13	+	+	+	-	0
DP_044	Parietalis	cNK	3	13	+	+	+	-	0
DP_051	Parietalis	cNK	3	13	+	+	+	-	0
DB_047	Basalis	cNK	3	13	+	+	+	-	0
DB_052	Basalis	cNK	3	13	+	+	+	-	0
DP_052	Parietalis	cNK	3	13	+	+	+	-	0
DP_053	Parietalis	cNK	3	13	+	+	+	-	0
DB_056	Basalis	cNK	3	13	+	+	+	-	0
DB_055	Basalis	cNK	3	13	+	+	+	-	0
DB_054	Basalis	cNK	3	13	+	+	+	-	0
DP_055	Parietalis	cNK	3	13	+	+	+	-	0
DB_057	Basalis	cNK	3	13	+	+	+	-	0
DB_053	Basalis	cNK	3	13	+	+	+	-	0
DB_050	Basalis	cNK	3	13	+	+	+	-	0
DP_057	Parietalis	cNK	3	13	+	+	+	-	0
DB_042	Basalis	cNK	3	13	+	+	+	-	0
DB_044	Basalis	cNK	3	13	+	+	+	-	0
DB_049	Basalis	cNK	3	13	+	+	+	-	0
DB_064	Basalis	cNK	3	13	+	+	+	-	0
DB_063	Basalis	cNK	3	13	+	+	+	-	0
DB_062	Basalis	cNK	3	13	+	+	+	-	0
DB_046	Basalis	cNK	3	13	+	+	+	-	0
DP_064	Parietalis	cNK	3	13	+	+	+	-	0
DB_040	Basalis	Cluster#10	3	12	+	+	-	+	0
DB_042	Basalis	Cluster#10	3	12	+	+	-	+	0
DB_043	Basalis	Cluster#10	3	12	+	+	-	+	0
DB_044	Basalis	Cluster#10	3	12	+	+	-	+	0
DB_045	Basalis	Cluster#10	3	12	+	+	-	+	0.058
DB_046	Basalis	Cluster#10	3	12	+	+	-	+	0.033
DB_047	Basalis	Cluster#10	3	12	+	+	-	+	0
DB_048	Basalis	Cluster#10	3	12	+	+	-	+	0.046
DB_049	Basalis	Cluster#10	3	12	+	+	-	+	0
DB_050	Basalis	Cluster#10	3	12	+	+	-	+	0
DB_052	Basalis	Cluster#10	3	12	+	+	-	+	0
DB_053	Basalis	Cluster#10	3	12	+	+	-	+	0
DB_054	Basalis	Cluster#10	3	12	+	+	-	+	0
DB_055	Basalis	Cluster#10	3	12	+	+	-	+	0
DB_056	Basalis	Cluster#10	3	12	+	+	-	+	0
DB_057	Basalis	Cluster#10	3	12	+	+	-	+	0.27
DB_062	Basalis	Cluster#10	3	12	+	+	-	+	0.11
DB_063	Basalis	Cluster#10	3	12	+	+	-	+	0
DB_064	Basalis	Cluster#10	3	12	+	+	-	+	0
DP_044	Parietalis	Cluster#10	3	12	+	+	-	+	0.046
DP_051	Parietalis	Cluster#10	3	12	+	+	-	+	0
DP_052	Parietalis	Cluster#10	3	12	+	+	-	+	0
DP_053	Parietalis	Cluster#10	3	12	+	+	-	+	0
DP_055	Parietalis	Cluster#10	3	12	+	+	-	+	0
DP_057	Parietalis	Cluster#10	3	12	+	+	-	+	0
DP_064	Parietalis	Cluster#10	3	12	+	+	-	+	0
DB_040	Basalis	Cluster#2	3	12	+	+	-	+	0
DB_042	Basalis	Cluster#2	3	12	+	+	-	+	0
DB_043	Basalis	Cluster#2	3	12	+	+	-	+	0
DB_044	Basalis	Cluster#2	3	12	+	+	-	+	0
DB_045	Basalis	Cluster#2	3	12	+	+	-	+	0
DB_046	Basalis	Cluster#2	3	12	+	+	-	+	0
DB_047	Basalis	Cluster#2	3	12	+	+	-	+	0.93
DB_048	Basalis	Cluster#2	3	12	+	+	-	+	0.046
DB_049	Basalis	Cluster#2	3	12	+	+	-	+	0
DB_050	Basalis	Cluster#2	3	12	+	+	-	+	0
DB_052	Basalis	Cluster#2	3	12	+	+	-	+	0
DB_053	Basalis	Cluster#2	3	12	+	+	-	+	0
DB_054	Basalis	Cluster#2	3	12	+	+	-	+	0
DB_055	Basalis	Cluster#2	3	12	+	+	-	+	0
DB_056	Basalis	Cluster#2	3	12	+	+	-	+	0
DB_057	Basalis	Cluster#2	3	12	+	+	-	+	0
DB_062	Basalis	Cluster#2	3	12	+	+	-	+	0
DB_063	Basalis	Cluster#2	3	12	+	+	-	+	0
DB_064	Basalis	Cluster#2	3	12	+	+	-	+	0
DP_044	Parietalis	Cluster#2	3	12	+	+	-	+	0
DP_051	Parietalis	Cluster#2	3	12	+	+	-	+	0
DP_052	Parietalis	Cluster#2	3	12	+	+	-	+	0
DP_053	Parietalis	Cluster#2	3	12	+	+	-	+	0
DP_055	Parietalis	Cluster#2	3	12	+	+	-	+	0
DP_057	Parietalis	Cluster#2	3	12	+	+	-	+	0
DP_064	Parietalis	Cluster#2	3	12	+	+	-	+	0
DB_040	Basalis	cNK	3	12	+	+	-	+	0.14
DB_043	Basalis	cNK	3	12	+	+	-	+	0
DB_045	Basalis	cNK	3	12	+	+	-	+	0
DB_048	Basalis	cNK	3	12	+	+	-	+	0.1
DP_044	Parietalis	cNK	3	12	+	+	-	+	0
DP_051	Parietalis	cNK	3	12	+	+	-	+	0
DB_047	Basalis	cNK	3	12	+	+	-	+	0.068
DB_052	Basalis	cNK	3	12	+	+	-	+	0.12
DP_052	Parietalis	cNK	3	12	+	+	-	+	0
DP_053	Parietalis	cNK	3	12	+	+	-	+	0.037
DB_056	Basalis	cNK	3	12	+	+	-	+	0.046
DB_055	Basalis	cNK	3	12	+	+	-	+	0
DB_054	Basalis	cNK	3	12	+	+	-	+	0
DP_055	Parietalis	cNK	3	12	+	+	-	+	0
DB_057	Basalis	cNK	3	12	+	+	-	+	0
DB_053	Basalis	cNK	3	12	+	+	-	+	0
DB_050	Basalis	cNK	3	12	+	+	-	+	0.15
DP_057	Parietalis	cNK	3	12	+	+	-	+	0
DB_042	Basalis	cNK	3	12	+	+	-	+	0
DB_044	Basalis	cNK	3	12	+	+	-	+	0
DB_049	Basalis	cNK	3	12	+	+	-	+	0
DB_064	Basalis	cNK	3	12	+	+	-	+	0
DB_063	Basalis	cNK	3	12	+	+	-	+	0.41
DB_062	Basalis	cNK	3	12	+	+	-	+	0.15
DB_046	Basalis	cNK	3	12	+	+	-	+	0
DP_064	Parietalis	cNK	3	12	+	+	-	+	0
DB_040	Basalis	Cluster#10	3	11	+	-	+	+	0
DB_042	Basalis	Cluster#10	3	11	+	-	+	+	0
DB_043	Basalis	Cluster#10	3	11	+	-	+	+	0
DB_044	Basalis	Cluster#10	3	11	+	-	+	+	0
DB_045	Basalis	Cluster#10	3	11	+	-	+	+	0
DB_046	Basalis	Cluster#10	3	11	+	-	+	+	0
DB_047	Basalis	Cluster#10	3	11	+	-	+	+	0
DB_048	Basalis	Cluster#10	3	11	+	-	+	+	0
DB_049	Basalis	Cluster#10	3	11	+	-	+	+	0
DB_050	Basalis	Cluster#10	3	11	+	-	+	+	0
DB_052	Basalis	Cluster#10	3	11	+	-	+	+	0
DB_053	Basalis	Cluster#10	3	11	+	-	+	+	0
DB_054	Basalis	Cluster#10	3	11	+	-	+	+	0
DB_055	Basalis	Cluster#10	3	11	+	-	+	+	0
DB_056	Basalis	Cluster#10	3	11	+	-	+	+	0
DB_057	Basalis	Cluster#10	3	11	+	-	+	+	0
DB_062	Basalis	Cluster#10	3	11	+	-	+	+	0
DB_063	Basalis	Cluster#10	3	11	+	-	+	+	0
DB_064	Basalis	Cluster#10	3	11	+	-	+	+	0
DP_044	Parietalis	Cluster#10	3	11	+	-	+	+	0
DP_051	Parietalis	Cluster#10	3	11	+	-	+	+	0
DP_052	Parietalis	Cluster#10	3	11	+	-	+	+	0
DP_053	Parietalis	Cluster#10	3	11	+	-	+	+	0
DP_055	Parietalis	Cluster#10	3	11	+	-	+	+	0
DP_057	Parietalis	Cluster#10	3	11	+	-	+	+	0
DP_064	Parietalis	Cluster#10	3	11	+	-	+	+	0
DB_040	Basalis	Cluster#2	3	11	+	-	+	+	0
DB_042	Basalis	Cluster#2	3	11	+	-	+	+	0
DB_043	Basalis	Cluster#2	3	11	+	-	+	+	0
DB_044	Basalis	Cluster#2	3	11	+	-	+	+	0.3
DB_045	Basalis	Cluster#2	3	11	+	-	+	+	0
DB_046	Basalis	Cluster#2	3	11	+	-	+	+	0
DB_047	Basalis	Cluster#2	3	11	+	-	+	+	0
DB_048	Basalis	Cluster#2	3	11	+	-	+	+	0
DB_049	Basalis	Cluster#2	3	11	+	-	+	+	0
DB_050	Basalis	Cluster#2	3	11	+	-	+	+	0
DB_052	Basalis	Cluster#2	3	11	+	-	+	+	0
DB_053	Basalis	Cluster#2	3	11	+	-	+	+	0
DB_054	Basalis	Cluster#2	3	11	+	-	+	+	0
DB_055	Basalis	Cluster#2	3	11	+	-	+	+	0
DB_056	Basalis	Cluster#2	3	11	+	-	+	+	0
DB_057	Basalis	Cluster#2	3	11	+	-	+	+	0
DB_062	Basalis	Cluster#2	3	11	+	-	+	+	0.12
DB_063	Basalis	Cluster#2	3	11	+	-	+	+	0
DB_064	Basalis	Cluster#2	3	11	+	-	+	+	0
DP_044	Parietalis	Cluster#2	3	11	+	-	+	+	0
DP_051	Parietalis	Cluster#2	3	11	+	-	+	+	0
DP_052	Parietalis	Cluster#2	3	11	+	-	+	+	0
DP_053	Parietalis	Cluster#2	3	11	+	-	+	+	0.44
DP_055	Parietalis	Cluster#2	3	11	+	-	+	+	0
DP_057	Parietalis	Cluster#2	3	11	+	-	+	+	0
DP_064	Parietalis	Cluster#2	3	11	+	-	+	+	0
DB_040	Basalis	cNK	3	11	+	-	+	+	0
DB_043	Basalis	cNK	3	11	+	-	+	+	0
DB_045	Basalis	cNK	3	11	+	-	+	+	0
DB_048	Basalis	cNK	3	11	+	-	+	+	0
DP_044	Parietalis	cNK	3	11	+	-	+	+	0
DP_051	Parietalis	cNK	3	11	+	-	+	+	0
DB_047	Basalis	cNK	3	11	+	-	+	+	0
DB_052	Basalis	cNK	3	11	+	-	+	+	0
DP_052	Parietalis	cNK	3	11	+	-	+	+	0
DP_053	Parietalis	cNK	3	11	+	-	+	+	0.29
DB_056	Basalis	cNK	3	11	+	-	+	+	0
DB_055	Basalis	cNK	3	11	+	-	+	+	0
DB_054	Basalis	cNK	3	11	+	-	+	+	0
DP_055	Parietalis	cNK	3	11	+	-	+	+	0
DB_057	Basalis	cNK	3	11	+	-	+	+	0
DB_053	Basalis	cNK	3	11	+	-	+	+	0
DB_050	Basalis	cNK	3	11	+	-	+	+	0
DP_057	Parietalis	cNK	3	11	+	-	+	+	0
DB_042	Basalis	cNK	3	11	+	-	+	+	0
DB_044	Basalis	cNK	3	11	+	-	+	+	0
DB_049	Basalis	cNK	3	11	+	-	+	+	0
DB_064	Basalis	cNK	3	11	+	-	+	+	0
DB_063	Basalis	cNK	3	11	+	-	+	+	0
DB_062	Basalis	cNK	3	11	+	-	+	+	0
DB_046	Basalis	cNK	3	11	+	-	+	+	0
DP_064	Parietalis	cNK	3	11	+	-	+	+	0
DB_040	Basalis	Cluster#10	3	14	-	+	+	+	0
DB_042	Basalis	Cluster#10	3	14	-	+	+	+	0
DB_043	Basalis	Cluster#10	3	14	-	+	+	+	0
DB_044	Basalis	Cluster#10	3	14	-	+	+	+	0
DB_045	Basalis	Cluster#10	3	14	-	+	+	+	0
DB_046	Basalis	Cluster#10	3	14	-	+	+	+	0
DB_047	Basalis	Cluster#10	3	14	-	+	+	+	0
DB_048	Basalis	Cluster#10	3	14	-	+	+	+	0
DB_049	Basalis	Cluster#10	3	14	-	+	+	+	0
DB_050	Basalis	Cluster#10	3	14	-	+	+	+	0
DB_052	Basalis	Cluster#10	3	14	-	+	+	+	0
DB_053	Basalis	Cluster#10	3	14	-	+	+	+	0
DB_054	Basalis	Cluster#10	3	14	-	+	+	+	0
DB_055	Basalis	Cluster#10	3	14	-	+	+	+	0
DB_056	Basalis	Cluster#10	3	14	-	+	+	+	0
DB_057	Basalis	Cluster#10	3	14	-	+	+	+	0
DB_062	Basalis	Cluster#10	3	14	-	+	+	+	0
DB_063	Basalis	Cluster#10	3	14	-	+	+	+	0
DB_064	Basalis	Cluster#10	3	14	-	+	+	+	0
DP_044	Parietalis	Cluster#10	3	14	-	+	+	+	0
DP_051	Parietalis	Cluster#10	3	14	-	+	+	+	0
DP_052	Parietalis	Cluster#10	3	14	-	+	+	+	0
DP_053	Parietalis	Cluster#10	3	14	-	+	+	+	0
DP_055	Parietalis	Cluster#10	3	14	-	+	+	+	0
DP_057	Parietalis	Cluster#10	3	14	-	+	+	+	0
DP_064	Parietalis	Cluster#10	3	14	-	+	+	+	0
DB_040	Basalis	Cluster#2	3	14	-	+	+	+	0
DB_042	Basalis	Cluster#2	3	14	-	+	+	+	0
DB_043	Basalis	Cluster#2	3	14	-	+	+	+	0
DB_044	Basalis	Cluster#2	3	14	-	+	+	+	0
DB_045	Basalis	Cluster#2	3	14	-	+	+	+	0
DB_046	Basalis	Cluster#2	3	14	-	+	+	+	0
DB_047	Basalis	Cluster#2	3	14	-	+	+	+	0
DB_048	Basalis	Cluster#2	3	14	-	+	+	+	0
DB_049	Basalis	Cluster#2	3	14	-	+	+	+	0
DB_050	Basalis	Cluster#2	3	14	-	+	+	+	0
DB_052	Basalis	Cluster#2	3	14	-	+	+	+	0
DB_053	Basalis	Cluster#2	3	14	-	+	+	+	0
DB_054	Basalis	Cluster#2	3	14	-	+	+	+	0
DB_055	Basalis	Cluster#2	3	14	-	+	+	+	0
DB_056	Basalis	Cluster#2	3	14	-	+	+	+	0
DB_057	Basalis	Cluster#2	3	14	-	+	+	+	0
DB_062	Basalis	Cluster#2	3	14	-	+	+	+	0
DB_063	Basalis	Cluster#2	3	14	-	+	+	+	0
DB_064	Basalis	Cluster#2	3	14	-	+	+	+	0
DP_044	Parietalis	Cluster#2	3	14	-	+	+	+	0
DP_051	Parietalis	Cluster#2	3	14	-	+	+	+	0
DP_052	Parietalis	Cluster#2	3	14	-	+	+	+	0
DP_053	Parietalis	Cluster#2	3	14	-	+	+	+	0
DP_055	Parietalis	Cluster#2	3	14	-	+	+	+	0
DP_057	Parietalis	Cluster#2	3	14	-	+	+	+	0
DP_064	Parietalis	Cluster#2	3	14	-	+	+	+	0
DB_040	Basalis	cNK	3	14	-	+	+	+	0
DB_043	Basalis	cNK	3	14	-	+	+	+	0
DB_045	Basalis	cNK	3	14	-	+	+	+	0
DB_048	Basalis	cNK	3	14	-	+	+	+	0
DP_044	Parietalis	cNK	3	14	-	+	+	+	0
DP_051	Parietalis	cNK	3	14	-	+	+	+	0
DB_047	Basalis	cNK	3	14	-	+	+	+	0
DB_052	Basalis	cNK	3	14	-	+	+	+	0
DP_052	Parietalis	cNK	3	14	-	+	+	+	0
DP_053	Parietalis	cNK	3	14	-	+	+	+	0
DB_056	Basalis	cNK	3	14	-	+	+	+	0
DB_055	Basalis	cNK	3	14	-	+	+	+	0
DB_054	Basalis	cNK	3	14	-	+	+	+	0
DP_055	Parietalis	cNK	3	14	-	+	+	+	0
DB_057	Basalis	cNK	3	14	-	+	+	+	0
DB_053	Basalis	cNK	3	14	-	+	+	+	0
DB_050	Basalis	cNK	3	14	-	+	+	+	0
DP_057	Parietalis	cNK	3	14	-	+	+	+	0
DB_042	Basalis	cNK	3	14	-	+	+	+	0
DB_044	Basalis	cNK	3	14	-	+	+	+	0
DB_049	Basalis	cNK	3	14	-	+	+	+	0
DB_064	Basalis	cNK	3	14	-	+	+	+	0
DB_063	Basalis	cNK	3	14	-	+	+	+	0
DB_062	Basalis	cNK	3	14	-	+	+	+	0
DB_046	Basalis	cNK	3	14	-	+	+	+	0
DP_064	Parietalis	cNK	3	14	-	+	+	+	0
DB_040	Basalis	Cluster#10	4	15	+	+	+	+	0
DB_042	Basalis	Cluster#10	4	15	+	+	+	+	0
DB_043	Basalis	Cluster#10	4	15	+	+	+	+	0
DB_044	Basalis	Cluster#10	4	15	+	+	+	+	0
DB_045	Basalis	Cluster#10	4	15	+	+	+	+	0
DB_046	Basalis	Cluster#10	4	15	+	+	+	+	0
DB_047	Basalis	Cluster#10	4	15	+	+	+	+	0
DB_048	Basalis	Cluster#10	4	15	+	+	+	+	0
DB_049	Basalis	Cluster#10	4	15	+	+	+	+	0
DB_050	Basalis	Cluster#10	4	15	+	+	+	+	0
DB_052	Basalis	Cluster#10	4	15	+	+	+	+	0
DB_053	Basalis	Cluster#10	4	15	+	+	+	+	0
DB_054	Basalis	Cluster#10	4	15	+	+	+	+	0
DB_055	Basalis	Cluster#10	4	15	+	+	+	+	0
DB_056	Basalis	Cluster#10	4	15	+	+	+	+	0
DB_057	Basalis	Cluster#10	4	15	+	+	+	+	0
DB_062	Basalis	Cluster#10	4	15	+	+	+	+	0
DB_063	Basalis	Cluster#10	4	15	+	+	+	+	0
DB_064	Basalis	Cluster#10	4	15	+	+	+	+	0
DP_044	Parietalis	Cluster#10	4	15	+	+	+	+	0
DP_051	Parietalis	Cluster#10	4	15	+	+	+	+	0
DP_052	Parietalis	Cluster#10	4	15	+	+	+	+	0
DP_053	Parietalis	Cluster#10	4	15	+	+	+	+	0
DP_055	Parietalis	Cluster#10	4	15	+	+	+	+	0
DP_057	Parietalis	Cluster#10	4	15	+	+	+	+	0
DP_064	Parietalis	Cluster#10	4	15	+	+	+	+	0
DB_040	Basalis	Cluster#2	4	15	+	+	+	+	0
DB_042	Basalis	Cluster#2	4	15	+	+	+	+	0
DB_043	Basalis	Cluster#2	4	15	+	+	+	+	0
DB_044	Basalis	Cluster#2	4	15	+	+	+	+	0
DB_045	Basalis	Cluster#2	4	15	+	+	+	+	0
DB_046	Basalis	Cluster#2	4	15	+	+	+	+	0
DB_047	Basalis	Cluster#2	4	15	+	+	+	+	0
DB_048	Basalis	Cluster#2	4	15	+	+	+	+	0
DB_049	Basalis	Cluster#2	4	15	+	+	+	+	0
DB_050	Basalis	Cluster#2	4	15	+	+	+	+	0
DB_052	Basalis	Cluster#2	4	15	+	+	+	+	0
DB_053	Basalis	Cluster#2	4	15	+	+	+	+	0
DB_054	Basalis	Cluster#2	4	15	+	+	+	+	0
DB_055	Basalis	Cluster#2	4	15	+	+	+	+	0
DB_056	Basalis	Cluster#2	4	15	+	+	+	+	0
DB_057	Basalis	Cluster#2	4	15	+	+	+	+	0
DB_062	Basalis	Cluster#2	4	15	+	+	+	+	0
DB_063	Basalis	Cluster#2	4	15	+	+	+	+	0
DB_064	Basalis	Cluster#2	4	15	+	+	+	+	0
DP_044	Parietalis	Cluster#2	4	15	+	+	+	+	0
DP_051	Parietalis	Cluster#2	4	15	+	+	+	+	0
DP_052	Parietalis	Cluster#2	4	15	+	+	+	+	0
DP_053	Parietalis	Cluster#2	4	15	+	+	+	+	0
DP_055	Parietalis	Cluster#2	4	15	+	+	+	+	0
DP_057	Parietalis	Cluster#2	4	15	+	+	+	+	0
DP_064	Parietalis	Cluster#2	4	15	+	+	+	+	0
DB_040	Basalis	cNK	4	15	+	+	+	+	0
DB_043	Basalis	cNK	4	15	+	+	+	+	0
DB_045	Basalis	cNK	4	15	+	+	+	+	0
DB_048	Basalis	cNK	4	15	+	+	+	+	0
DP_044	Parietalis	cNK	4	15	+	+	+	+	0
DP_051	Parietalis	cNK	4	15	+	+	+	+	0
DB_047	Basalis	cNK	4	15	+	+	+	+	0
DB_052	Basalis	cNK	4	15	+	+	+	+	0
DP_052	Parietalis	cNK	4	15	+	+	+	+	0
DP_053	Parietalis	cNK	4	15	+	+	+	+	0
DB_056	Basalis	cNK	4	15	+	+	+	+	0
DB_055	Basalis	cNK	4	15	+	+	+	+	0
DB_054	Basalis	cNK	4	15	+	+	+	+	0
DP_055	Parietalis	cNK	4	15	+	+	+	+	0
DB_057	Basalis	cNK	4	15	+	+	+	+	0
DB_053	Basalis	cNK	4	15	+	+	+	+	0
DB_050	Basalis	cNK	4	15	+	+	+	+	0
DP_057	Parietalis	cNK	4	15	+	+	+	+	0
DB_042	Basalis	cNK	4	15	+	+	+	+	0
DB_044	Basalis	cNK	4	15	+	+	+	+	0
DB_049	Basalis	cNK	4	15	+	+	+	+	0
DB_064	Basalis	cNK	4	15	+	+	+	+	0
DB_063	Basalis	cNK	4	15	+	+	+	+	0
DB_062	Basalis	cNK	4	15	+	+	+	+	0
DB_046	Basalis	cNK	4	15	+	+	+	+	0
DP_064	Parietalis	cNK	4	15	+	+	+	+	0
