# Supplementary material for: Transcriptional and Functional Programming of Decidual Innate Lymphoid Cells
Source: Front Immunol. 2020 Jan 24;10:3065. doi: 10.3389/fimmu.2019.03065 (PMC6992589; doi:10.3389/fimmu.2019.03065)
Supplement: Supplementary file 2 [file Data_Sheet_2.xlsx]

## Sheet: Data sheet 2
Data sheet 2: Contains raw RNA-seq data used to contrsuct Figures 3-4.

## Sheet: LEGEND
RNA-SEQ ANALYSIS
RSEM_expected_counts	Expected counts for each sample, produced by RSEM. Includes all genes, all samples.
	Genes on rows, samples on columns.
DESeq2_variance_stabilized_log_counts	Variance-stabilized log counts for expressed genes after removing the outlier (Decidua-062-Cluster-10).
	Genes on rows, samples on columns.
DE_analysis	Differential expression analysis by DESeq2, EBSeq, and EdgeR. Original expected counts for expressed genes were provided as input to each method (see Methods).
	Column name	Description
	ENSG	Ensembl ID
	symbol.x	Official gene symbol
	Entrez	Entrez gene ID
	logFC.C10.deseq2	Log fold change between C10 and C2/NK (may differ between DE algos)
	logFC.C10.ebseq	Log fold change between C10 and C2/NK(may differ between DE algos)
	logFC.C10.edger	Log fold change between C10 and C2/NK(may differ between DE algos)
	logFC.C2.deseq2	Log fold change between C2 and C10/NK(may differ between DE algos)
	logFC.C2.ebseq	Log fold change between C2 and C10/NK(may differ between DE algos)
	logFC.C2.edger	Log fold change between C2 and C10/NK(may differ between DE algos)
	logFC.NK.deseq2	Log fold change between NK and C2/C10(may differ between DE algos)
	logFC.NK.ebseq	Log fold change between NK and C2/C10(may differ between DE algos)
	logFC.NK.edger	Log fold change between NK and C2/C10(may differ between DE algos)
	p.val.C10.deseq2	significance of DE test between C10 and others
	p.val.C10.ebseq	significance of DE test between C10 and others
	p.val.C10.edger	significance of DE test between C10 and others
	p.val.C2.deseq2	significance of DE test between C2 and others
	p.val.C2.ebseq	significance of DE test between C2 and others
	p.val.C2.edger	significance of DE test between C2 and others
	p.val.NK.deseq2	significance of DE test between NK and others
	p.val.NK.ebseq	significance of DE test between NK and others
	p.val.NK.edger	significance of DE test between NK and others
	q.val.C10.deseq2	BH-corrected p.val for this test
	q.val.C10.ebseq	BH-corrected p.val for this test
	q.val.C10.edger	BH-corrected p.val for this test
	q.val.C2.deseq2	BH-corrected p.val for this test
	q.val.C2.ebseq	BH-corrected p.val for this test
	q.val.C2.edger	BH-corrected p.val for this test
	q.val.NK.deseq2	BH-corrected p.val for this test
	q.val.NK.ebseq	BH-corrected p.val for this test
	q.val.NK.edger	BH-corrected p.val for this test
	sign.C10.deseq2	if DE, "up" if fold change > 0 and "down" if fold change < 0
	sign.C10.ebseq	if DE, "up" if fold change > 0 and "down" if fold change < 0
	sign.C10.edger	if DE, "up" if fold change > 0 and "down" if fold change < 0
	sign.C2.deseq2	if DE, "up" if fold change > 0 and "down" if fold change < 0
	sign.C2.ebseq	if DE, "up" if fold change > 0 and "down" if fold change < 0
	sign.C2.edger	if DE, "up" if fold change > 0 and "down" if fold change < 0
	sign.NK.deseq2	if DE, "up" if fold change > 0 and "down" if fold change < 0
	sign.NK.ebseq	if DE, "up" if fold change > 0 and "down" if fold change < 0
	sign.NK.edger	if DE, "up" if fold change > 0 and "down" if fold change < 0
	Symbol.y	Repeat of gene symbol for reading ease
	Gene.name	Longer gene name
	Summary	RefSeq summary of gene information
The following pages include enriched pathways and gene sets.
To prioritize results, we took the top 5 from each gene set by q-value and then filtered for terms captured by at least two cell types or algorithms.
CC	GO Cellular Component
BP	GO Biological Process
MF	GO Molecular Function
KEGG	Kyoto Encylopedia of Genes and Genomes
c7.immune	MsigDB gene set 7, immune cell responses
c3.tft	MsigDB gene set 3, transcription factor motif targets
	Column	Description
	algo	DE algorithm
	contrast	which comparison for the DE (eg, C2 indicates specific to C2 compared to C10 or cNK)
	sign	direction of DE gene set
	ontology	ontology being tested
	direction	direction of enrichment test (all are overrepresentation)
	term	category name
	category	category identifier
	numDEInCat	number of DE genes in the category
	numInCat	number of genes in this category
	numDE	number of DE genes for this contrast/algorithm
	fracOfDE	fraction of DE genes in this category
	foldEnrich	(fraction of DE genes in category)/(fraction of DE genes in all expressed genes)
	over_represented_pvalue	uncorrected p-value from enrichment test
	over.qval	BH-corrected p-value
	genes	list of DE genes in the category

## Sheet: RSEM_expected_counts
ENSG	symbol	Decidua.053.Cluster.10.EC	Decidua.056.Cluster.10.EC	Decidua.053.Cluster.2.EC	Decidua.056.Cluster.2.EC	Decidua.062.Cluster.2.EC	Decidua.053.cNK.EC	Decidua.056.cNK.EC	Decidua.062.cNK.EC
ENSG00000000003	TSPAN6	18	9	2	13	0	11	8	3
ENSG00000000005	TNMD	0	2	0	0	0	0	0	0
ENSG00000000419	DPM1	539	364	591	344	954	712	633	1132
ENSG00000000457	SCYL3	418.57	317.48	628.44	243.18	604.66	532.53	451.5	529.31
ENSG00000000460	C1orf112	97.43	75.52	125.56	93.82	170.34	204.47	202.5	263.69
ENSG00000000938	FGR	6573	7391	11134	6608	13826	19690	17213	22929
ENSG00000000971	CFH	243	57	53	30	94	73	10	18
ENSG00000001036	FUCA2	1323.74	788.16	1324.88	735.94	1676.73	1385.27	780.46	1233.72
ENSG00000001084	GCLC	220	333	530	247	727	565	416	378
ENSG00000001167	NFYA	370	360	624	342	636	1091	922	1306
ENSG00000001460	STPG1	35	77	49.3	86.09	151.01	65.02	47.06	55.04
ENSG00000001461	NIPAL3	656	686	967.7	566.91	1756.99	1349.98	1111.94	1430.96
ENSG00000001497	LAS1L	903	709	1084	563	1268	1547	1245	1568
ENSG00000001561	ENPP4	270	129	251	140	664	1085	1120	1768
ENSG00000001617	SEMA3F	2	3	5	15	2	0	1	0
ENSG00000001626	CFTR	3	1	2	13	0	2	2	1
ENSG00000001629	ANKIB1	243	294	508	274	759	413	413	575
ENSG00000001630	CYP51A1	633.5	492	1205.93	379.99	2247.93	1152.99	883	1442.94
ENSG00000001631	KRIT1	353.72	276.87	392.5	241.34	460	445.23	605.59	824.08
ENSG00000002016	RAD52	113	79	142	74.55	205	229	154	278
ENSG00000002079	MYH16	2	4	4	2	0	0	0	0
ENSG00000002330	BAD	440.8	282.6	417.93	221.49	1299.7	562.2	429.54	823.77
ENSG00000002549	LAP3	2093	1656	2705.99	1704	4623	2876	1705	2642
ENSG00000002586	CD99	4815	3461	5480	3272	17771	9481	8927	14504
ENSG00000002587	HS3ST1	24	37	15	50	0	8	13	4
ENSG00000002726	AOC1	6	7	2	22	0	1	3	8
ENSG00000002745	WNT16	4	5	5	6	0	3	1	12
ENSG00000002746	HECW1	8	28	15	41	0	7	2	2
ENSG00000002822	MAD1L1	512	509	522.99	316	2045	1537	1419.99	2408
ENSG00000002834	LASP1	3605.54	3197.35	10490.5	3395.26	7262.45	5211.5	3664.82	3835.18
ENSG00000002919	SNX11	452	434	506	407	788	1055	1149	1436
ENSG00000002933	TMEM176A	6	22	10	31	0	1	0	6
ENSG00000003056	M6PR	3462.06	2237.69	2998.19	1703.53	5821.68	7466.45	7616.86	9673.24
ENSG00000003096	KLHL13	226	73	252	72	327	92	25	24.04
ENSG00000003137	CYP26B1	1	5	2	14	0	0	1	1
ENSG00000003147	ICA1	13	25	10	9	7	67	55	86
ENSG00000003249	DBNDD1	10	10	8	21	16	5	2	2
ENSG00000003393	ALS2	176	150	313	109	245	435	294	426
ENSG00000003400	CASP10	562	506	696	452	905	1411	1462	1370
ENSG00000003402	CFLAR	4084.54	3125.46	5276.08	2627	8595.33	10293.3	7418.94	11746.4
ENSG00000003436	TFPI	27.24	23	7	42	0	18	2	5
ENSG00000003509	NDUFAF7	301.92	239.6	344.13	132.23	365.02	478.32	373.03	639.17
ENSG00000003756	RBM5	1928.81	1585.53	2289.29	1221.68	3322.25	3002.69	2824.48	3686.95
ENSG00000003987	MTMR7	18.69	11.56	11.31	3.38	7	12.49	12.14	10.25
ENSG00000003989	SLC7A2	5	9	1	14	0	0	3	0
ENSG00000004059	ARF5	2279.96	1324.89	2279.32	979.96	6279.36	3699.1	2625	4633.27
ENSG00000004139	SARM1	161.44	135.11	297	129.1	603.02	276.85	119.31	171.28
ENSG00000004142	POLDIP2	1034	830	1492	818	3162	1953	1570	2258
ENSG00000004399	PLXND1	30	71	32	65	125	103	72	160
ENSG00000004455	AK2	2389.73	1023.63	2819.7	1007.11	5452.84	4065.65	3461.14	3966.49
ENSG00000004468	CD38	3957	3386	6933	3315	3775	7772	4667	6992
ENSG00000004478	FKBP4	505	359	631	270	1586.81	1067.99	838	1403
ENSG00000004487	KDM1A	801	589	1266	539	1401	1810	1239	1721
ENSG00000004534	RBM6	1239	744	1524.41	567	2361	2355	2288	2884
ENSG00000004660	CAMKK1	54.27	53	43	64.09	25	49	25	36
ENSG00000004700	RECQL	1347.16	976.01	1770.75	849.62	2346.32	2720.83	2382.73	3459.12
ENSG00000004766	VPS50	244	246	454	228	323	482	516	497
ENSG00000004776	HSPB6	0	9	9	6	3	6	8	1
ENSG00000004777	ARHGAP33	33	30	128.73	48.87	59	46	21	12
ENSG00000004779	NDUFAB1	799	692	857	695	1567	983	880	1346
ENSG00000004799	PDK4	13	4	7	7	28	0	0	49
ENSG00000004809	SLC22A16	3	9	0	12	0	0	1	0
ENSG00000004838	ZMYND10	55	68	64	99	20	51	65	57
ENSG00000004846	ABCB5	17	10	3	11	0	8	2	0
ENSG00000004848	ARX	0	4	3	8	0	3	0	0
ENSG00000004864	SLC25A13	129	105	154	97	128	196	177	278
ENSG00000004866	ST7	278	130.96	550	149	438.94	324.93	167	454.98
ENSG00000004897	CDC27	716.97	485	814.98	431.64	1481.98	1084	1153	1245.93
ENSG00000004939	SLC4A1	10	13	5	22	2	0	4	2
ENSG00000004948	CALCR	6	3	3	5	0	2	0	1
ENSG00000004961	HCCS	232	168	204	130	486	452	387	523
ENSG00000004975	DVL2	330	339	710	351	1261	811	560	802
ENSG00000005001	PRSS22	4	9	8	12	9	0	3	3
ENSG00000005007	UPF1	265	364	1756	447	1865	914	407	831
ENSG00000005020	SKAP2	1424	1079	1490	927	2404	1811	2479	3450
ENSG00000005022	SLC25A5	3029.92	2666.84	3397.89	2213.85	6753.63	4731.69	4400.75	6991.4
ENSG00000005059	MCUB	501	386	334	232	1037	1726	1337	2465
ENSG00000005073	HOXA11	25	13	70.28	27	9	28	0	29
ENSG00000005075	POLR2J	787.52	661.31	815.52	568.49	2624.73	1203.64	1121.47	1999.5
ENSG00000005100	DHX33	77	85	95	70	65	96	101	132
ENSG00000005102	MEOX1	1	10	3	11	0	3	0	1
ENSG00000005108	THSD7A	48.69	26	8	53	0	7	9	5
ENSG00000005156	LIG3	377.78	339.55	578.8	372.94	1045.12	905.48	808.36	1071.93
ENSG00000005175	RPAP3	259	188	335	153	495	518	458	1049
ENSG00000005187	ACSM3	29.22	40.09	26.17	35.55	21.43	59.27	24.47	57.71
ENSG00000005189	REXO5	58	61	113	95	27	74.7	66	67
ENSG00000005194	CIAPIN1	719.99	701	872	624.99	1553	1638	1492	2070
ENSG00000005206	SPPL2B	463	326	571	340	926	707	600	771
ENSG00000005238	FAM214B	198	191	289	204	487	559	427	467
ENSG00000005243	COPZ2	48	74	87	87	352	238	177	344
ENSG00000005249	PRKAR2B	99	63	934	86	998	108	5	3
ENSG00000005302	MSL3	507	359	650	320	1020	954	898	1282
ENSG00000005339	CREBBP	592	594.4	1148	484	1788	1235	985	1670
ENSG00000005379	TSPOAP1	172	343	324	260	382.47	2208.48	2249	3089.63
ENSG00000005381	MPO	5	4	5	19	0	0	0	0
ENSG00000005421	PON1	6	7	3	4	0	0	4	0
ENSG00000005436	GCFC2	179	94	243.87	138	393	399	376	541.73
ENSG00000005448	WDR54	710	497	561	467	1776	1003	883	910
ENSG00000005469	CROT	177	119	209	123	106	239	188	378
ENSG00000005471	ABCB4	27	22.02	4	28.01	0	8	5.01	2
ENSG00000005483	KMT2E	6447.93	3961.56	5438.72	2531.81	10983.3	8604.69	6846.72	12798
ENSG00000005486	RHBDD2	1783	1244	1701	915	4981	2940	1995	3502
ENSG00000005513	SOX8	7	14	7	31	29	6	4	4
ENSG00000005700	IBTK	770	467	1030	473	1093	1115	1088	1339
ENSG00000005801	ZNF195	465	376	526	296	912	798	781	832
ENSG00000005810	MYCBP2	1314.53	1049.46	1984.35	901.07	3172.71	2018.43	1392.13	2185
ENSG00000005812	FBXL3	550.54	314.32	940.34	324.19	1084.8	1035.85	826.66	1386.54
ENSG00000005844	ITGAL	3468.97	4791	6089	3590.98	13615	18399.8	14419	16828.9
ENSG00000005882	PDK2	417.5	478.65	584	337.72	918	1164.99	1084	1374
ENSG00000005884	ITGA3	61.03	47.13	61	88	166	65	24	10
ENSG00000005889	ZFX	814	398	1038	422	1223	1448	968.75	1070.74
ENSG00000005893	LAMP2	1791	1277	2061	1036	3101	2827	2310	3000
ENSG00000005961	ITGA2B	26	44	9	42	15	15	10	13
ENSG00000005981	ASB4	31	20	2	28	0	6	7	5
ENSG00000006007	GDE1	1114	708	1289.7	629	1978.81	1699	1200	1818
ENSG00000006015	REX1BD	1585	1099	1597	870	4557	2813	1859	3570
ENSG00000006016	CRLF1	6.69	29.43	17.88	8.71	24.79	34.42	44.62	53.84
ENSG00000006025	OSBPL7	345	428	779	426	876	884	601	611
ENSG00000006042	TMEM98	0	16	2	17	0	0	4	0
ENSG00000006047	YBX2	11	15	4	30	1	2	0	0
ENSG00000006059	KRT33A	0	0	1	2	0	0	0	0
ENSG00000006062	MAP3K14	118.66	110.67	238.29	114.79	404.6	409.52	344.8	475.53
ENSG00000006071	ABCC8	33	51	23	116	0	8	13	3
ENSG00000006116	CACNG3	4	4	3	12	0	0	0	0
ENSG00000006118	TMEM132A	7	32	9	33	5	1	7	0
ENSG00000006125	AP2B1	1685.99	1202.98	3446.99	1263	2712.99	3617	2726.99	2883.99
ENSG00000006128	TAC1	7	1	1	6	0	0	0	0
ENSG00000006194	ZNF263	532.32	476	732.54	363.79	1522.59	1421.71	1399.43	2106.88
ENSG00000006210	CX3CL1	17	46	14	34	0	5	0	1
ENSG00000006282	SPATA20	751	237	1284	247	1539	1214	329	603
ENSG00000006283	CACNA1G	17.01	29.15	8	47.35	0	8	6	1
ENSG00000006327	TNFRSF12A	59	47	53	41	168	54	43	116
ENSG00000006377	DLX6	1	6	0	7	0	0	0	2
ENSG00000006432	MAP3K9	42	74	44	118.45	128	67	46	61
ENSG00000006451	RALA	597	428	682.97	447.97	1664	759	726	1186
ENSG00000006453	BAIAP2L1	21.7	15	16.93	21.5	1	17	16.76	8
ENSG00000006459	KDM7A	198	138	227	65	551	591	434	906
ENSG00000006468	ETV1	43	40	8	60	0	4	9	7
ENSG00000006530	AGK	1366.51	1152.81	1308.9	824	2203.34	3467.9	2263	3859.06
ENSG00000006534	ALDH3B1	209	115	252	106.84	33	52	13	2
ENSG00000006555	TTC22	99	87	310	115	286	246	95	120
ENSG00000006576	PHTF2	594	300	748	194	845	615	575	726
ENSG00000006606	CCL26	0	0	0	0	0	0	0	0
ENSG00000006607	FARP2	170.13	159.19	270.97	132.09	221.23	267.67	338.08	234.23
ENSG00000006611	USH1C	2	6	1	8	0	0	2	0
ENSG00000006625	GGCT	339	216	445	289	606	347	336	466
ENSG00000006634	DBF4	454.38	354.96	604.21	266.22	1182.94	477.13	576.07	1078.16
ENSG00000006638	TBXA2R	6	14	8	22	0	163	89	141
ENSG00000006652	IFRD1	1995	1760	2412	992	4271	2236	3419	5327
ENSG00000006659	LGALS14	5	7	1	9	74	5	9	40
ENSG00000006695	COX10	329.99	297	461.98	249.97	831	849.92	671	855.98
ENSG00000006704	GTF2IRD1	12	18	9	28	0	0	0	1
ENSG00000006712	PAF1	777	629	1084	476	1642	1494	1324	1825
ENSG00000006715	VPS41	891	754	1394	718	1586	1750	1553	1870
ENSG00000006740	ARHGAP44	22	59	16	89	1	6	17	16.33
ENSG00000006744	ELAC2	1353	1209	1861	1146	2891	2580	2121	2034
ENSG00000006747	SCIN	53	24	17	65	6	12	7	17
ENSG00000006756	ARSD	451.91	196.62	373	247.72	734.03	727.34	334.77	206.86
ENSG00000006757	PNPLA4	155	145	162	157	174	173	103	217
ENSG00000006788	MYH13	0	2	1	6	0	1	1	0
ENSG00000006831	ADIPOR2	153	145	305	124	594	336	268	462
ENSG00000006837	CDKL3	2.08	5.08	2.04	3.24	4.33	3.13	10.21	13.06
ENSG00000007001	UPP2	0	3	2	1	0	0	0	0
ENSG00000007038	PRSS21	20	61	33	52	150	41	121	102
ENSG00000007047	MARK4	31	47	54	83	142	66.01	46	63
ENSG00000007062	PROM1	12	9	2	18	0	5	8	15
ENSG00000007080	CCDC124	712	472	648	389	2012	1133	782	1536
ENSG00000007129	CEACAM21	370	221	350	130	566	556	594	738
ENSG00000007168	PAFAH1B1	496.98	527.14	924.41	412	964.2	782	770	877
ENSG00000007171	NOS2	1	1	2	6	0	0	0	0
ENSG00000007174	DNAH9	25	25	8	40	0	3	5	0
ENSG00000007202	KIAA0100	1359.92	1305.86	2991.22	1217.38	1819.87	2447.85	1968.76	2064.67
ENSG00000007216	SLC13A2	6	15	2	9	0	0	0	0
ENSG00000007237	GAS7	701	811	2047	992	2079	1341	524	924
ENSG00000007255	TRAPPC6A	717	686	481	540	2219	1116	1423	1842
ENSG00000007264	MATK	3919	2848	4850	2581	16152	8273	5876	8568
ENSG00000007306	CEACAM7	0	1	0	10	0	2	0	0
ENSG00000007312	CD79B	234	246	97	131	1747	1285	1031	1565
ENSG00000007314	SCN4A	13	31	6	46	0	1	4	8
ENSG00000007341	ST7L	191.19	198.13	256.17	117.05	308.39	315.03	281.43	344.08
ENSG00000007350	TKTL1	15	206	12	16	142	954	4338	3013
ENSG00000007372	PAX6	26	35.37	14	69.51	1	10	18.05	8
ENSG00000007376	RPUSD1	490	468	535.99	461	1320.96	1013	869	1260
ENSG00000007384	RHBDF1	22	9	19	24	43	15	3	5
ENSG00000007392	LUC7L	1403	825	1561	519	1461	2019	2000	2709
ENSG00000007402	CACNA2D2	6	6.02	6.03	8	5.04	35	36.84	65
ENSG00000007516	BAIAP3	75.07	111.11	110.12	32.03	110.11	181.13	71.12	66.1
ENSG00000007520	TSR3	399.93	564.89	981.88	530.97	2683.89	1524.87	324.88	1593.9
ENSG00000007541	PIGQ	445.57	454	778	510.35	1180	811	543	633
ENSG00000007545	CRAMP1	199.49	456.56	510.22	453.7	494.42	594.09	833.29	705.34
ENSG00000007866	TEAD3	14	13	11	45	4	9	3	10
ENSG00000007908	SELE	13	10	1	13	0	1	0	0
ENSG00000007923	DNAJC11	447.01	463.8	717.21	432.27	699.22	1049.46	943.72	935.61
ENSG00000007933	FMO3	4	5	2	10	0	2	2	0
ENSG00000007944	MYLIP	1137	1125	746	682	2396	3338	4666	3293
ENSG00000007952	NOX1	0	0	0	1	0	0	0	0
ENSG00000007968	E2F2	59	77	98	88	127	96	84	23
ENSG00000008018	PSMB1	4585	3275	4303	2989	10081	5953	5090	7741
ENSG00000008056	SYN1	1	7	4	3	0	0	3	6
ENSG00000008083	JARID2	577	805	1627	855	1604	1281	1258	1883
ENSG00000008086	CDKL5	72	65	69	82	44	85	67	98
ENSG00000008118	CAMK1G	3	4	1	14	0	1	1	0
ENSG00000008128	CDK11A	341.01	370.17	356.16	251.82	884.4	555.47	588.87	1146.39
ENSG00000008130	NADK	259	243	760	218	996	1249	515	1148
ENSG00000008196	TFAP2B	5	10	0	13	2	1	2	2
ENSG00000008197	TFAP2D	3	1	4	7	0	0	0	0
ENSG00000008226	DLEC1	44.31	29.82	26.77	45.47	12	79.13	68.54	55.74
ENSG00000008256	CYTH3	123	127	181	93	389	525	353	574
ENSG00000008277	ADAM22	52	68	74	58	69	61	76	48
ENSG00000008282	SYPL1	1009	484	964	435	1430	695	429	439
ENSG00000008283	CYB561	37	68	14	50	44	166	149	183
ENSG00000008294	SPAG9	367	292	651	277	794	575	534	871
ENSG00000008300	CELSR3	47	130	138	178	66	49	41	25
ENSG00000008311	AASS	40	9	32	18	1	28	11	17
ENSG00000008323	PLEKHG6	2	6	3	7	0	3	4	1
ENSG00000008324	SS18L2	448	394	495	401	1195.03	663.07	653	954.1
ENSG00000008382	MPND	67	77.48	259.96	56.97	326.98	208.96	64.82	227.97
ENSG00000008394	MGST1	11	16	11	12	10	7	5	0
ENSG00000008405	CRY1	305	235	246	101	750	1148	1379	2716
ENSG00000008438	PGLYRP1	5	1	0	2	0	1	0	0
ENSG00000008441	NFIX	8	6	1	4	3	1	2	9
ENSG00000008513	ST3GAL1	3403	3130	3513	2413	6909	4970	4661	4183
ENSG00000008516	MMP25	126.03	98.07	198.79	81.54	204.4	95.17	82.91	90.1
ENSG00000008517	IL32	13088	2707.73	14974.7	2449	24882.8	19663.4	3214.2	3973
ENSG00000008710	PKD1	135.89	199.82	478.1	168.65	709.86	214.68	69.26	164.49
ENSG00000008735	MAPK8IP2	7	16	9	43	3	7	2	5
ENSG00000008838	MED24	988	855	1524	869	2234	2717	1825	2253
ENSG00000008853	RHOBTB2	282.12	340.48	842.59	320.71	1231.85	569.5	342.82	333.71
ENSG00000008869	HEATR5B	154	206	523	239	281	529	715	616
ENSG00000008952	SEC62	580.82	361	619	356	1314	768	824	1550
ENSG00000008988	RPS20	1541.99	1540.98	1268	1376.99	5638.94	2119.99	1551	2817.99
ENSG00000009307	CSDE1	3853	3129	5907.99	2468.98	8957.99	8142	6806	10069
ENSG00000009335	UBE3C	317	297	1245	354	1155	865	610	822
ENSG00000009413	REV3L	504	338.69	612.87	282	988.97	625.7	569.6	782
ENSG00000009694	TENM1	97	39	28	58	46	87.67	83.8	137
ENSG00000009709	PAX7	6	11	1	15	0	0	4	0
ENSG00000009724	MASP2	12	20	9	29	11	4	5	0
ENSG00000009765	IYD	17	27	11	38	0	2	0	1
ENSG00000009780	FAM76A	183.86	121	225	85	350	290.69	225	252
ENSG00000009790	TRAF3IP3	3742.55	2514.16	3561.39	2017.68	5191.55	7127.87	6686.92	8262.38
ENSG00000009830	POMT2	73	73	120	104	114	101	70	129
ENSG00000009844	VTA1	1072	712	1318	625	1788	1669	1370	2185
ENSG00000009950	MLXIPL	10	27	14	29	0	1	2	0
ENSG00000009954	BAZ1B	639	625	1573	609	1982	1648	635	1315
ENSG00000010017	RANBP9	180.03	124	451.9	105.54	561.57	226	176.35	482.56
ENSG00000010030	ETV7	62	152	32	87	386	141	70	73
ENSG00000010072	SPRTN	284.85	183.34	235.51	131.71	431.15	383.57	465.13	649.29
ENSG00000010165	METTL13	475	426	611	485	871	927	786	987
ENSG00000010219	DYRK4	280.13	230.25	248.26	230.55	702.9	349.55	344.8	498.73
ENSG00000010244	ZNF207	3974	2863	5470	2422	6486	6390	6352	8509
ENSG00000010256	UQCRC1	3057	2244	3156	2027	6429	5049	4037	6168
ENSG00000010270	STARD3NL	1444	1356	1527	1320	4451	2933	2445	4829
ENSG00000010278	CD9	1986	950	5007	2081	5446	2145	131	104
ENSG00000010282	HHATL	0	8	4	10.05	0	1	4	1
ENSG00000010292	NCAPD2	444.34	585.16	1081.91	639.45	1464.07	1387.12	1318.36	1103.91
ENSG00000010295	IFFO1	347	576	1118	498	1926	1371	511	1151
ENSG00000010310	GIPR	64	56	126	78	133	110	25	169
ENSG00000010318	PHF7	70	86	107	71	190	151	148	234
ENSG00000010319	SEMA3G	2	9	6	26	2	2	8	0
ENSG00000010322	NISCH	624	735	1257	659	2263	1666	1496	1949
ENSG00000010327	STAB1	11	17	8	26	0	2	12	1
ENSG00000010361	FUZ	28.01	31	71.16	52	136.74	108.05	72.85	84.7
ENSG00000010379	SLC6A13	3	5	10	15	0	2	12	4
ENSG00000010404	IDS	3714.98	2698.94	5934.57	1972.99	10180.5	7083.12	6795.01	9296.8
ENSG00000010438	PRSS3	14	28	11	34	22	2	2	0
ENSG00000010539	ZNF200	121	225	142	144	315	495	609	641
ENSG00000010610	CD4	7	22	4	16	30	1	6	2
ENSG00000010626	LRRC23	55.77	53.81	49.24	41.68	152.57	104.09	118.73	129.76
ENSG00000010671	BTK	8	11	1	6	0	4	18	5
ENSG00000010704	HFE	35	40	38	31	8	27	19	42
ENSG00000010803	SCMH1	112	115	206	100	516	136	156.95	142
ENSG00000010810	FYN	3207	3832	7971	3177	15718	10726	6423	12929
ENSG00000010818	HIVEP2	226	198.69	550	216	560.87	384.01	327.88	501
ENSG00000010932	FMO1	15	11	0	13	0	3	5	3
ENSG00000011007	ELOA	954.41	758.2	1100.73	711.27	1826.83	1409.24	1286.72	1898.46
ENSG00000011009	LYPLA2	1805	1339.97	1912.99	1119.99	3774.98	3151	2498	3182
ENSG00000011021	CLCN6	127	154	233	128.66	192	318	250.53	335.63
ENSG00000011028	MRC2	24	25	92	37	158	17	31	22
ENSG00000011052	NME1-NME2	62.65	37.92	104.27	39.15	104.43	96.14	39.36	97.07
ENSG00000011083	SLC6A7	11	17	5	31	0	5	9	3
ENSG00000011105	TSPAN9	3	9	5	22	0	0	3	1
ENSG00000011114	BTBD7	278	252	324.98	204	426	518	427	495
ENSG00000011132	APBA3	535	411	620	362.87	1276	1071	843	1372
ENSG00000011143	MKS1	188	202	211	138	201	295	270	354
ENSG00000011198	ABHD5	223	194	309	164	341.43	375	393	547
ENSG00000011201	ANOS1	39	9	4	15	0	9	1	0
ENSG00000011243	AKAP8L	1653.66	1667.77	2057.71	1166.15	4346.32	3319.17	2552.22	4027.28
ENSG00000011258	MBTD1	219	121	258	90	177	316	318	404
ENSG00000011260	UTP18	587	471	789	276	1124	924	764	1171
ENSG00000011275	RNF216	1110	1081.76	1284	758	3010.5	2671.61	2643.25	3282.13
ENSG00000011295	TTC19	927.57	963.06	1806.41	801.62	2775.04	2016.91	1088.66	1925.03
ENSG00000011304	PTBP1	2324	2490	4478	2275	6303	5416	4734	5735
ENSG00000011332	DPF1	4	19	10	20	0	4	1	0
ENSG00000011347	SYT7	11	16	4	26	0	1	4	1
ENSG00000011376	LARS2	373	231	522	371	634	584	428	471
ENSG00000011405	PIK3C2A	302	232	625	170	567	554	772	798
ENSG00000011422	PLAUR	16	23	13	17	29	37	71	171
ENSG00000011426	ANLN	36	67	132	147	89	85	101	24
ENSG00000011451	WIZ	39	53	117	79	203	108	42	81
ENSG00000011454	RABGAP1	355	290	638.78	307.99	582	913	720	783
ENSG00000011465	DCN	49	23	95	40	7	153	25	31
ENSG00000011478	QPCTL	51.67	52	56	45.11	34	90	83	140
ENSG00000011485	PPP5C	806.91	597.48	1379.68	568.73	3468	2468.45	1205	1905.92
ENSG00000011523	CEP68	439	501.82	479.61	483.78	1108.01	586	541.89	458.31
ENSG00000011566	MAP4K3	79	77	136	74	234	163	156	257
ENSG00000011590	ZBTB32	11	3	1	19	20	15	2	2
ENSG00000011600	TYROBP	9801	8013	10750	6866	24873	12791	9752	14417
ENSG00000011638	TMEM159	227	117	178	93	516	242	153	175
ENSG00000011677	GABRA3	20	21	3	15	0	2	0	0
ENSG00000012048	BRCA1	133	165	233.22	185	324	205.05	226	218
ENSG00000012061	ERCC1	1029.23	900.35	1030.59	689.49	2581.78	1938.11	1403.31	2424.57
ENSG00000012124	CD22	10	23	3	23	0	8	7	0
ENSG00000012171	SEMA3B	8	35	12	31	11	6	7	12
ENSG00000012174	MBTPS2	297.47	187.8	374.99	163	659.41	461.3	400.63	516.05
ENSG00000012211	PRICKLE3	60	53	154	67	77	72	43	45
ENSG00000012223	LTF	2	1	2	3	4	0	2	13
ENSG00000012232	EXTL3	182	238	489	226	459	826	728.07	870
ENSG00000012504	NR1H4	5	7	0	5	0	1	0	3
ENSG00000012660	ELOVL5	1146	711	1392	822	1970	1846	1532	1964
ENSG00000012779	ALOX5	2	19	3	7	0	8	0	1
ENSG00000012817	KDM5D	0	93	0	3	13	0	1374	838
ENSG00000012822	CALCOCO1	1699	1203	2307	935	3212	4345	3293	3831
ENSG00000012963	UBR7	661.98	670	1099	511.63	1316.57	1524	1329	1353
ENSG00000012983	MAP4K5	523	602	912.99	416	1368.99	1181.47	1219	1974
ENSG00000013016	EHD3	43	33	28	52	110	195	178	285
ENSG00000013275	PSMC4	1471	1217	1326	970	3724	2842	2617	4086
ENSG00000013288	MAN2B2	808	806	1306	816	3039	1979	1544	1702
ENSG00000013293	SLC7A14	28	29	9	40	2	3	7	1
ENSG00000013297	CLDN11	15	22	8	27	0	4	2	5
ENSG00000013306	SLC25A39	3238	2587	3558	2035	7313	3849	3035	3750
ENSG00000013364	MVP	4779	3645	5993.97	2954	10366.9	8865.78	5486	6639.93
ENSG00000013374	NUB1	1130.83	827.82	1252.89	805.9	2860.67	2070.82	1547.9	2918.97
ENSG00000013375	PGM3	126.25	138.28	205.53	107.99	229.91	224.77	185.79	301.17
ENSG00000013392	RWDD2A	15	18	18	4	36	17	26	31
ENSG00000013441	CLK1	3973	3443	5085	2659	8280	7078	7027	10414
ENSG00000013503	POLR3B	195	105	227	120	215.93	218	260	243
ENSG00000013523	ANGEL1	370.81	358.21	705.42	313.74	676.44	713.83	624.63	628.06
ENSG00000013561	RNF14	555	442	736	349	1006	1439	1171	1621
ENSG00000013563	DNASE1L1	323.51	335.3	472.96	285.93	482.61	442.62	294.65	256.98
ENSG00000013573	DDX11	428.32	519.34	933.82	514.31	957.9	744.82	380.29	541.2
ENSG00000013583	HEBP1	146	117	147	80	382	216	178	297
ENSG00000013588	GPRC5A	43	33	17	83	0	11	3	3
ENSG00000013619	MAMLD1	17	16	10	20	2	23	3	34
ENSG00000013725	CD6	97	131	92	115	736	1333	434	2652
ENSG00000013810	TACC3	320	467	422	408	1282	916	593	467
ENSG00000014123	UFL1	676	487	728	348	1221	1082	1088	1357
ENSG00000014138	POLA2	363.25	314.96	402.83	355.16	734.18	640	611.07	704.13
ENSG00000014164	ZC3H3	239	195	512	226	543	530	441	353
ENSG00000014216	CAPN1	2372	2360	3823	2265	6951	5142	3407	4134
ENSG00000014257	ACPP	11	4	2	10	0	3	0	0
ENSG00000014641	MDH1	2210	1652.95	2593	1541	4734.96	3131	2870	4503
ENSG00000014824	SLC30A9	680	413	1063	380	1288	983	805	1223
ENSG00000014914	MTMR11	18	29	18	30	25	24	25	28
ENSG00000014919	COX15	355.12	375.1	584.07	363.47	629.83	640.23	611.01	783.98
ENSG00000015133	CCDC88C	1229	1234	2463	1137	3429	2392	1936	2675.04
ENSG00000015153	YAF2	143	111	232	87	187	199	185	406
ENSG00000015171	ZMYND11	592	480	1080	549	1368	1560	1526	2133
ENSG00000015285	WAS	141	100	479	122	379	294	257	248
ENSG00000015413	DPEP1	1	4	1	2	0	0	1	1
ENSG00000015475	BID	1022	790	964	672	2337	1709	1413	2253
ENSG00000015479	MATR3	4961	3743.13	7976.49	3306.39	9351.21	8865.35	7705.94	10940
ENSG00000015520	NPC1L1	3	13	4	27	0	6	6	0
ENSG00000015532	XYLT2	275.53	230.5	317	261	635	645	429	324
ENSG00000015568	RGPD5	242.04	241.51	374.34	275.11	689.78	285.77	213.62	524.36
ENSG00000015592	STMN4	12	10	1	16	5	5	2	0
ENSG00000015676	NUDCD3	1239	1274	1864	979	3399	2407	1795	1933
ENSG00000016082	ISL1	5	2	2	6	0	1	2	0
ENSG00000016391	CHDH	32.59	62.2	38	92.67	0	10	11	2
ENSG00000016402	IL20RA	12	9	6	15	0	2	4	5
ENSG00000016490	CLCA1	3	4	0	2	0	4	1	0
ENSG00000016602	CLCA4	0	1	0	3	0	1	0	0
ENSG00000016864	GLT8D1	838.59	633.88	1028.33	559	1607.49	1317.93	1292.55	1674
ENSG00000017260	ATP2C1	278.68	258.67	721.53	205.62	777.37	383.81	326	516.58
ENSG00000017427	IGF1	66.58	31.91	18.63	66.85	41	15.86	27.81	5.89
ENSG00000017483	SLC38A5	357	253	581	252	983	652	300	524
ENSG00000017797	RALBP1	552	505	802.17	419	1554	1100	810.22	1644
ENSG00000018189	RUFY3	212	219	358	176	474	338	141	349
ENSG00000018236	CNTN1	9	3	2	9	0	6	3	0
ENSG00000018280	SLC11A1	108.86	43	51	47	45	55	47	61
ENSG00000018408	WWTR1	18	9.4	15.37	19	16	12	3	14
ENSG00000018510	AGPS	652	479	1129	416	863	1049	965.23	1154.21
ENSG00000018607	ZNF806	0	11	4.68	12	0	0	0	0
ENSG00000018610	CXorf56	207	138.94	234.98	157.96	419.03	292	290	508.8
ENSG00000018625	ATP1A2	13	23	6	45	0	7	5	3
ENSG00000018699	TTC27	366	237	512	204	997	693	520	702
ENSG00000018869	ZNF582	64	41	56	46	132	103	120	190
ENSG00000019102	VSIG2	2	4	3	7	7	0	0	0
ENSG00000019144	PHLDB1	165.34	179.62	198.64	376.01	178.52	83	68	193
ENSG00000019169	MARCO	0	8	0	5	0	1	0	0
ENSG00000019186	CYP24A1	22	22	2	29	0	6	6	0
ENSG00000019485	PRDM11	40	58	132	73	80	68	53	53
ENSG00000019505	SYT13	12	6	6	15	0	1	4	0
ENSG00000019549	SNAI2	2	4	2	1	1	1	0	0
ENSG00000019582	CD74	5507	4048	4182	2502	20297	13142	9610	20373
ENSG00000019991	HGF	11	5	5	9	0	0	2	0
ENSG00000019995	ZRANB1	165.54	196.64	558.47	175.32	541.25	449.79	191.83	358.72
ENSG00000020129	NCDN	169	156	412	165	287	337	200	231
ENSG00000020181	ADGRA2	3.3	8.66	1.1	12.23	6.53	23.32	22.54	68.91
ENSG00000020219	CCT8L1P	2	18	5	17	0	0	1	1
ENSG00000020256	ZFP64	125	170	172	166	263	456	403	459
ENSG00000020426	MNAT1	589	599	641	533	1286	593	515	836.97
ENSG00000020577	SAMD4A	13	14	14	71	6	1	1	20
ENSG00000020633	RUNX3	1665	2001	2992	1647	6503	5513	3294	6210
ENSG00000020922	MRE11	412.66	330.94	645	286	691	894.97	927	1122
ENSG00000021300	PLEKHB1	43	49	59	39	79	95	83	120
ENSG00000021355	SERPINB1	1621	1228	2083	1100	2837	3272	2066	3290
ENSG00000021461	CYP3A43	6	1	1	5	0	0	0	0
ENSG00000021488	SLC7A9	10	11	6	41	1	8	6	2
ENSG00000021574	SPAST	275	209	496	243	367	343	313	456
ENSG00000021645	NRXN3	40.43	33	26	76	0	18	1	4
ENSG00000021762	OSBPL5	412	390	416	201	571	1991	3214	2274
ENSG00000021776	AQR	552	470	926	551	955	1113	950	938
ENSG00000021826	CPS1	45	21	6	48	0	13.03	9	7
ENSG00000021852	C8B	3	2	8	1	17	3	0	1
ENSG00000022267	FHL1	220	159	143	99	215	174	103	149
ENSG00000022277	RTF2	2531.94	1898	2701	1551	5610.62	4059	3399.87	4767
ENSG00000022355	GABRA1	1	2	0	7	0	1	3	0
ENSG00000022556	NLRP2	818.44	524.63	1321.61	500.41	458.81	873.15	802.69	263.61
ENSG00000022567	SLC45A4	24	57	91	41	163	63	61	95
ENSG00000022840	RNF10	2489	1867	4084	1454	5648	4995	3146	4695
ENSG00000022976	ZNF839	69.06	106.69	188.25	91.3	448.62	176.6	63.21	144.54
ENSG00000023041	ZDHHC6	744.05	605	954.07	614	2188.19	1390	1369	2071.31
ENSG00000023171	GRAMD1B	273	172	288	165	345	203	152	177
ENSG00000023191	RNH1	2579	2056	2360	1398	6220	4052	3944	4950
ENSG00000023228	NDUFS1	813.28	690.21	1115.9	603.75	1439	1358.83	1429.44	1696.42
ENSG00000023287	RB1CC1	709	702	1006	406	1763	1737	1715	2288
ENSG00000023318	ERP44	2238	1415	2702	1376	4152	2980	2400	4423
ENSG00000023330	ALAS1	2359	598	1692	468	981	1220	958	1011
ENSG00000023445	BIRC3	1188	746	855	421	1470	841	1281	1960
ENSG00000023516	AKAP11	413	272	518	182	568	472	433	549
ENSG00000023572	GLRX2	143.91	109.18	167.4	119	246.48	180.59	239.6	320.36
ENSG00000023608	SNAPC1	156.28	116.85	183.56	130.49	297.24	236.44	222.81	421.16
ENSG00000023697	DERA	499	345	593	348	1193	847	854	1176
ENSG00000023734	STRAP	1413	1028	2233	891	3158	2143	2042	3153
ENSG00000023839	ABCC2	14	17	14	21	9	23	22	48
ENSG00000023892	DEF6	3255	2710	4195	2253	9603	7737	5629	8011
ENSG00000023902	PLEKHO1	584	319	1123	414	2724	1149	395	1579
ENSG00000023909	GCLM	61	86	212	96	457	308	107	432
ENSG00000024048	UBR2	827	667	1219	422	1311	1324	1403	1528
ENSG00000024422	EHD2	3	5	2	9	0	11	0	0
ENSG00000024526	DEPDC1	22.8	52	55	81	60	31	31.8	19
ENSG00000024862	CCDC28A	522	394	545	291	1336	848	664	1136
ENSG00000025039	RRAGD	93	16	95	21	6	14	8	7
ENSG00000025156	HSF2	179	144	244	104	387	354	435	553
ENSG00000025293	PHF20	1268.63	1010	1143	751	2143	2342	1901	2968.09
ENSG00000025423	HSD17B6	5	6.42	14	5.03	3	6	17	3
ENSG00000025434	NR1H3	95.22	151	90	111	119	202.1	251.62	219.38
ENSG00000025708	TYMP	1249.7	1638.04	1925.67	1636.75	11417.6	2568.96	531.16	1496.72
ENSG00000025770	NCAPH2	828	690	1036	621	2616	1646	1328	1782
ENSG00000025772	TOMM34	341	304	372	263	1021	639	577	1075
ENSG00000025796	SEC63	801.7	526.34	1077.81	451.8	1072.41	1056.21	1125.31	1639.11
ENSG00000025800	KPNA6	799.46	533.55	1162.69	576	1812.23	1759.51	1384.02	1749.18
ENSG00000026025	VIM	16415.5	6904.7	15989.2	6050.91	32463.1	14522	6138.61	7835.03
ENSG00000026036	RTEL1-TNFRSF6B	24.44	66.8	89.06	52.53	123.82	80.07	74.59	26.65
ENSG00000026103	FAS	316	149	428.25	202.53	482	492.88	206	488.9
ENSG00000026297	RNASET2	1361	900.5	1313.07	880	3990.78	1938.88	1677.44	2499.72
ENSG00000026508	CD44	12779	5664	18291	4543	28849	16396	5373.95	11023
ENSG00000026559	KCNG1	6	22	7	34.57	3	0	2	0
ENSG00000026652	AGPAT4	166	188	239	178	391	536	267	542
ENSG00000026751	SLAMF7	1891	1873	752	775	10263	8869	10059	18994
ENSG00000026950	BTN3A1	1447.27	1453.53	2585.63	1189.46	4132.68	3733.44	2956.97	5545.32
ENSG00000027001	MIPEP	192	126	178	129	486	326	348	344
ENSG00000027075	PRKCH	5225.64	5782	9885	4846	15197	19379.9	20874.8	27248.8
ENSG00000027644	INSRR	0	7	6	12	0	1	6	0
ENSG00000027697	IFNGR1	1305	683	910	329	3530	4944	2489	6276
ENSG00000027847	B4GALT7	368	452	458	372	792	547	452	591
ENSG00000027869	SH2D2A	1624	1515	3821	1375	4190	3853	3543	4259
ENSG00000028116	VRK2	394.4	320.29	481.15	314.82	809.76	602.71	461.06	780.73
ENSG00000028137	TNFRSF1B	6018	2955	8471	2564	19265	18584	15020	29936
ENSG00000028203	VEZT	722	475	1054	475	1012	929	752	1052
ENSG00000028277	POU2F2	86	101	79	98	186	211	237	387
ENSG00000028310	BRD9	378.3	404	519.85	409.66	1111.71	841.7	641.46	1022.66
ENSG00000028528	SNX1	1146	1009	1561	904	2330	2244	1836	2930
ENSG00000028839	TBPL1	450.81	276.76	450.64	213.15	1039	757.56	728.76	1482
ENSG00000029153	ARNTL2	125	158	445	151.21	106	87	3	13
ENSG00000029363	BCLAF1	5337.05	2713.13	5413.54	1999.54	6750.23	7459.33	8476.54	9148.62
ENSG00000029364	SLC39A9	384	308	699.01	235	659.02	814	586	780.04
ENSG00000029534	ANK1	2	26.36	7.31	29.86	0	1	4	5
ENSG00000029559	IBSP	4	4	2	0	0	1	3	0
ENSG00000029639	TFB1M	198	121	138	86	368	206	216	295
ENSG00000029725	RABEP1	654.79	561.31	910.84	459.33	1610.89	1449.63	1551.22	2068.06
ENSG00000029993	HMGB3	186	106	287	132	262	141	45	46
ENSG00000030066	NUP160	632	514	1197	515	1180	1304	1300	1419
ENSG00000030110	BAK1	929	930	1639.98	861	2938.92	1860	1745.95	2148.97
ENSG00000030304	MUSK	4	5	0	15	0	6	0	0
ENSG00000030419	IKZF2	131	84	181	77	99	337	379	752
ENSG00000030582	GRN	945	407	649	280	1760	1450	999	1401
ENSG00000031003	FAM13B	760.59	773.89	1569.89	642	1121.98	1063	1298.92	1311.98
ENSG00000031081	ARHGAP31	150	132	254	98	310	219	152	260
ENSG00000031691	CENPQ	67	37	62	27	113	86	84	186
ENSG00000031698	SARS	2283	1887	2241	1663	4441	3985	3285	4283
ENSG00000031823	RANBP3	103	112	229	121	225	149	128	166
ENSG00000032219	ARID4A	959	799	900	528	1514	1245	1238	1790
ENSG00000032389	EIPR1	583	434	646	337	1365	916	872	1145
ENSG00000032444	PNPLA6	322	265	932	218	333	524	371	311
ENSG00000032742	IFT88	250	128	205	146	367	296	224	349
ENSG00000033011	ALG1	609.67	434.87	605.57	332.84	938.71	979.24	791.6	1022.86
ENSG00000033030	ZCCHC8	307	356	431	225	572	506	536.94	740
ENSG00000033050	ABCF2	708.97	614.39	937.51	376.14	1110.41	1206.69	1160.64	1469.87
ENSG00000033100	CHPF2	507	424	1172	425	1486.53	1261	884.44	1089.76
ENSG00000033122	LRRC7	26	35	9	32	1	11	7	4
ENSG00000033170	FUT8	688.22	460.33	1001.91	500.61	565.09	400.66	307.04	313.32
ENSG00000033178	UBA6	643	464	1203	379	795	987	699	1021
ENSG00000033327	GAB2	114	73	212	78	424	78	5	11
ENSG00000033627	ATP6V0A1	23	44	23	57	83	45	29	29
ENSG00000033800	PIAS1	1444.92	1168.06	1741.45	1103.91	3257.99	2917.89	2924.09	3513.46
ENSG00000033867	SLC4A7	516	587	1036	432	665	753	557	798
ENSG00000034053	APBA2	1372	1687	1813	1236	2460	2816	2748	3026
ENSG00000034152	MAP2K3	2603	1668	4368	1560	5689	5352	3286	8217
ENSG00000034239	EFCAB1	4	14	6	24	0	2	0	0
ENSG00000034510	TMSB10	6202	5181	5660	3931	21092	13333	9993	23322
ENSG00000034533	ASTE1	413.32	385.33	318.47	256.38	697.63	845.19	1162	1356.42
ENSG00000034677	RNF19A	2209	1133	2897	714	3991.61	3336	2367	7359.37
ENSG00000034693	PEX3	312	255	332	252	578	467	477	521.9
ENSG00000034713	GABARAPL2	1329	867	1639	725	2786	1810	1659	3149
ENSG00000034971	MYOC	1	4	4	20	0	0	2	0
ENSG00000035115	SH3YL1	223	152.4	204	123	427.63	417	322	572
ENSG00000035141	FAM136A	1132	937.98	1529	708.98	2455.88	1363	1200.79	1659
ENSG00000035403	VCL	343.59	284.37	939.67	241.53	216.45	1973.03	2118.46	2461.21
ENSG00000035499	DEPDC1B	49	45	88	71	97	93	101	30
ENSG00000035664	DAPK2	399	861	1388	1095	2052	730	62	19
ENSG00000035681	NSMAF	659	478	1155	511	1457	1288	1075	1355
ENSG00000035687	ADSS	720	520	1023	462	1354	1465	1420	2697.99
ENSG00000035720	STAP1	914	593	1110	696	1078	568	390	394
ENSG00000035862	TIMP2	31	39	79	47.46	69	15.72	8	7
ENSG00000035928	RFC1	584	530	771	416	1389	811	857	1343
ENSG00000036054	TBC1D23	434	359	571	307	818	845	919	1102
ENSG00000036257	CUL3	267	203	1680.35	244	1809.17	790.59	300.41	641.97
ENSG00000036448	MYOM2	177	18	7	18	37	25375	180	15265
ENSG00000036473	OTC	0	2	0	1	0	0	0	0
ENSG00000036530	CYP46A1	34	65	22	105	2	5	8	2
ENSG00000036549	AC118549.1	545	370	864	425	877	953	902	993
ENSG00000036565	SLC18A1	10	3	6	8	0	1	1	0
ENSG00000036672	USP2	4	22	15	32.91	27	3	6	4
ENSG00000036828	CASR	10	59	15	52	0	4	6	3
ENSG00000037042	TUBG2	124.2	97.54	149.14	120.18	319.72	99.66	162.05	124.83
ENSG00000037241	RPL26L1	149.78	134.94	136.9	132.4	461.84	210.96	195.82	261.72
ENSG00000037280	FLT4	14	31	24	35	32	44	4	3
ENSG00000037474	NSUN2	1367	1327	1876	1172	2398	2664	2361	2506
ENSG00000037637	FBXO42	808	823	1039	701	2258	1708	1562	1898
ENSG00000037749	MFAP3	90	76	116	42	87	164.38	169	185
ENSG00000037757	MRI1	587	448.52	682.14	362.78	842.18	850.66	641.39	826.65
ENSG00000037897	METTL1	214.95	165	204	139	428	208	255.94	398.9
ENSG00000037965	HOXC8	6	1	2	6	0	1	0	3
ENSG00000038002	AGA	442	294	345	210	894	680	633	1064
ENSG00000038210	PI4K2B	195.1	191.69	456	188.07	438.92	297.06	395.53	496.08
ENSG00000038219	BOD1L1	426	419	929	402	1025	722	646	778
ENSG00000038274	MAT2B	2842	1814	2667	1604	5437	6312	6003	10488
ENSG00000038295	TLL1	23	24	6	13	0	2	0	3
ENSG00000038358	EDC4	777.19	865.77	1845.36	819.2	1903.72	1733.42	1514.89	1267.13
ENSG00000038382	TRIO	58	75	95	79	84	146	156	164
ENSG00000038427	VCAN	143.49	25.47	100	75.71	2.06	12.1	11.08	3
ENSG00000038532	CLEC16A	721	463	1065	468	755	1154	935	1134
ENSG00000038945	MSR1	21	19	4	15	0	2	4	3
ENSG00000039068	CDH1	3	9	1	20	0	0	5	11
ENSG00000039123	MTREX	674	658.01	1279.93	497.71	1088.2	1212.05	1219.43	1350.7
ENSG00000039139	DNAH5	12	19	9	20	1	3	6	1
ENSG00000039319	ZFYVE16	233	170	387	147	220	315	420	477
ENSG00000039523	RIPOR1	94	105	111	92	316	283	253	196
ENSG00000039537	C6	5	3	1	4	0	2	0	0
ENSG00000039560	RAI14	23	15	9	21	0	98	76	56
ENSG00000039600	SOX30	4	2	3	9	2	1	8	7
ENSG00000039650	PNKP	922	764	816.05	516	1983.13	1507	1573	2344.75
ENSG00000039987	BEST2	4	3	0	6	0	0	1	0
ENSG00000040199	PHLPP2	96.49	107.6	172.72	132	91	144.21	132	172.85
ENSG00000040275	SPDL1	61	113	82	85	105	193	154	285
ENSG00000040341	STAU2	1324.03	916.35	1832	1000	2000.83	1627.12	1519.19	1769.07
ENSG00000040487	PQLC2	126	95	116	125	416	212	201	240
ENSG00000040531	CTNS	148	121	159	74	252	381	285	451
ENSG00000040608	RTN4R	13	6	24	19	176	46	62	88
ENSG00000040633	PHF23	89	91	109	95	251	278	231	336
ENSG00000040731	CDH10	7	1	2	16	0	4	2	0
ENSG00000040933	INPP4A	1132	1333	3061	1194	3066	3667	2337	3317
ENSG00000041353	RAB27B	239	150.67	372	135	276	309	236	488
ENSG00000041357	PSMA4	2257	1632	2397	1722	4172	3231	2962	4541
ENSG00000041515	MYO16	12	14	7	22	0	3	5	4
ENSG00000041802	LSG1	801	616	858	533	1177	1443	1265	1511
ENSG00000041880	PARP3	356	380	490	359	699	281	147	182
ENSG00000041982	TNC	117	31	21	29	28	10	4	3
ENSG00000041988	THAP3	163.99	192.2	174.79	156.73	545.75	313.54	290.28	568.39
ENSG00000042062	RIPOR3	32	32	32	25	21	20	19	10
ENSG00000042088	TDP1	493	502	705	438	1276	1079	1081	1609
ENSG00000042286	AIFM2	262	312	468	280	747	298	133	169
ENSG00000042304	C2orf83	15	10	1	1	0	0	0	0
ENSG00000042317	SPATA7	53	39	60	53	56	43	39	61
ENSG00000042429	MED17	625.97	457	633	327	1156.31	893	786	975.99
ENSG00000042445	RETSAT	257	251	477	186	535	623	372	552
ENSG00000042493	CAPG	19102	10554	21855	9658	30703	9833	497	101
ENSG00000042753	AP2S1	277	228	424	225	794	424	324	536
ENSG00000042781	USH2A	36	32	3	69	0	10	4	1
ENSG00000042813	ZPBP	0	4	0	0	0	1	0	0
ENSG00000042832	TG	1	20	4	25	19	6	5	7
ENSG00000042980	ADAM28	523	382	681	335	1069	665	599	441
ENSG00000043039	BARX2	25	21	4	37	0	0	4	1
ENSG00000043093	DCUN1D1	827	500	1088.99	520	966	984.99	1082.7	1353.99
ENSG00000043143	JADE2	547	580	929	453	1856	1365	959	1629
ENSG00000043355	ZIC2	2	2	4	6	0	2	0	0
ENSG00000043462	LCP2	3000	2906	6275	2798	7424	4764	3516.99	4235
ENSG00000043514	TRIT1	135	128	154	145	151	217	164	229
ENSG00000043591	ADRB1	32	36	238	51	216	23	6	4
ENSG00000044012	GUCA2B	0	0	0	2	0	0	0	0
ENSG00000044090	CUL7	168	176	430	111	406.97	377.85	232.85	194.78
ENSG00000044115	CTNNA1	478	364	1281	456	1203	774	558	704
ENSG00000044446	PHKA2	215.45	297	570.4	282	579.96	482	303	437.42
ENSG00000044459	CNTLN	66	64	89	84	126	68	52	55
ENSG00000044524	EPHA3	15	19	8	20	0	1	0	4
ENSG00000044574	HSPA5	16033	12842	18152	10204	36261	32049.9	33695	57869
ENSG00000046604	DSG2	29	37	16	63	0	10	3	0
ENSG00000046647	GEMIN8	227	167	255	152	486	333	201	379
ENSG00000046651	OFD1	1237.98	1330.98	987	849	2062	1834	2282	3270
ENSG00000046653	GPM6B	41	30	27	25	31	18	39	44
ENSG00000046774	MAGEC2	2	3	2	7	0	2	1	0
ENSG00000046889	PREX2	37	11	7	38	0	5	0	7
ENSG00000047056	WDR37	298	337	458	182	732	1058	1146	1256
ENSG00000047188	YTHDC2	595	421	671	269	772	831	759	1011
ENSG00000047230	CTPS2	120	153	224	112	352	204	223	188
ENSG00000047249	ATP6V1H	595	476	778	386	1096	1041	814	1141
ENSG00000047315	POLR2B	1435.04	1230.65	2121.78	892.23	2040.02	2582.08	3017.96	3281.96
ENSG00000047346	FAM214A	434	278	689	212	1121	728	646	622
ENSG00000047365	ARAP2	2662	2682	6196	2144	5257	4330	2674	5151
ENSG00000047410	TPR	1702.98	1409	2367	1283.86	3676	2734	2463.99	3621
ENSG00000047457	CP	6.38	17.46	5.02	9	0	2	3.08	2
ENSG00000047578	KIAA0556	138	136	278	114.6	145	215.71	186.57	202
ENSG00000047579	DTNBP1	474	400	399	253	1314	1079	984	1339
ENSG00000047597	XK	3	14	26	21	7	8	1	9
ENSG00000047617	ANO2	5	6	4	7	0	0	1	0
ENSG00000047621	C12orf4	196	198	351	144	488	392	368	432
ENSG00000047634	SCML1	89	52	73	12	73	27	15	21
ENSG00000047644	WWC3	323	327	332	227	1180	692	938	1793
ENSG00000047648	ARHGAP6	19	20	21	20	0	0	1	5
ENSG00000047662	FAM184B	0	0	1.08	6.4	1.22	1.12	0	0
ENSG00000047849	MAP4	3999	3012	4809	2630	7383	4408	2208	3298
ENSG00000047932	GOPC	585	510	806	415	1229	1029.99	1065	1202
ENSG00000047936	ROS1	3	1	0	8	0	0	1	0
ENSG00000048028	USP28	579	1039	1051	841	1795	3072	3243	3934
ENSG00000048052	HDAC9	410	170	486	185	191	274	580	392
ENSG00000048140	TSPAN17	830	657	1518	651	4530	1950	1070	2896
ENSG00000048162	NOP16	441.88	349.37	456.19	334.62	863.63	591.57	415.55	671.89
ENSG00000048342	CC2D2A	3	4	6	7	0	23	5	14
ENSG00000048392	RRM2B	163	186	412	142	351	375	427	382
ENSG00000048405	ZNF800	879	992	1586	687	2211	1572	1078	2187
ENSG00000048462	TNFRSF17	0	4	0	0	0	0	0	0
ENSG00000048471	SNX29	372	294.89	299.93	318.77	511.97	469	549	592.97
ENSG00000048540	LMO3	32	17	7	25	0	8	5	8
ENSG00000048544	MRPS10	707	548	786	482	1337	1073	1209	1721
ENSG00000048545	GUCA1A	0	3.8	0	4.01	0	0	1	0
ENSG00000048649	RSF1	768	641.22	729.45	498.47	1220.93	984.42	1005.41	1525.18
ENSG00000048707	VPS13D	595	559	1004	336	1133	1150	905	1056
ENSG00000048740	CELF2	4020	3249	4650	2746	7332	7529	7430	9309
ENSG00000048828	FAM120A	847.86	675.43	1416.94	606.41	1999.36	1075.18	859.25	1470.29
ENSG00000048991	R3HDM1	412	311	863	365	678	551	410	457
ENSG00000049089	COL9A2	612	393	627	318	322	237	55	21
ENSG00000049130	KITLG	0	0	1	8	0	1	0	0
ENSG00000049167	ERCC8	186.62	157.9	268.3	133.28	231	267.7	216	371.65
ENSG00000049192	ADAMTS6	8	8	3	7	3	3	8	1
ENSG00000049239	H6PD	442	390	1069	425	1331	850	545	846
ENSG00000049245	VAMP3	442	431	752	376	1333	896	754	1154
ENSG00000049246	PER3	98.24	57.55	128.55	38.26	151.1	158.81	193.98	209.88
ENSG00000049247	UTS2	527.31	14.45	564.45	12.74	62.9	998.19	113.02	199.12
ENSG00000049249	TNFRSF9	267	135	200	107	1917	872	1455	14683
ENSG00000049283	EPN3	3	5	3	12	0	0	0	0
ENSG00000049323	LTBP1	8	5.33	7	10	1	6	5	9
ENSG00000049449	RCN1	398.71	251.54	516.29	203.75	705.72	588.17	705.04	1074.89
ENSG00000049540	ELN	3	5	3	16	3	4	6	5
ENSG00000049541	RFC2	642	563	705	477	1404	1250	1234	1786
ENSG00000049618	ARID1B	699	661	1246	530	1562	1032.86	796	1137.15
ENSG00000049656	CLPTM1L	160	101	2047	190	2165	515	222	403
ENSG00000049759	NEDD4L	54	41	30.59	63	154	44	19	49
ENSG00000049768	FOXP3	1	5.01	0	6	9.01	0	2	0
ENSG00000049769	PPP1R3F	57	49	216	41	248	126	19	30
ENSG00000049860	HEXB	788.68	632.06	984.68	461	2363.4	1787.97	1509.54	2851.12
ENSG00000049883	PTCD2	179	139	150	179	130	240	146	208
ENSG00000050030	NEXMIF	35	20	15	40	0	5	0	6
ENSG00000050130	JKAMP	1119	647	1217	722	1431	1456	1295	1591
ENSG00000050165	DKK3	22	69	14	46	375	64	37	52
ENSG00000050327	ARHGEF5	28.41	17.2	48.89	19.64	39.74	21.53	23.56	23.01
ENSG00000050344	NFE2L3	81.61	139	87	100	332	100	47	68
ENSG00000050393	MCUR1	163	157	277.98	128	450	354	139	401
ENSG00000050405	LIMA1	75	87	52	68	210	290	333	526
ENSG00000050426	LETMD1	289	311	438	189	625	541	487	687
ENSG00000050438	SLC4A8	227	147.39	247	212.64	202.75	224.32	194.42	167
ENSG00000050555	LAMC3	5	13	4	13	0	0	5	0
ENSG00000050628	PTGER3	1448	104	1694	42	493	486	5	1
ENSG00000050730	TNIP3	73	36	29	66	107.49	37	25	27
ENSG00000050748	MAPK9	156	240	1042	282	1147	680	218	574
ENSG00000050767	COL23A1	466	139	827	168	150	299	22	5
ENSG00000050820	BCAR1	10.82	12	19.18	62.55	21	12	6	3
ENSG00000051009	FAM160A2	699	795	1281	647	1135	1234	740	910
ENSG00000051108	HERPUD1	3936	2893	4283	2049	6918	5265	6041	7611
ENSG00000051128	HOMER3	0	1	1	8	18	1	2	32
ENSG00000051180	RAD51	170	159	217	196	252	266	231	215
ENSG00000051341	POLQ	64	119	103	151	77	69	92	72
ENSG00000051382	PIK3CB	245	151	371	175	455	283	159	139
ENSG00000051523	CYBA	3207	2324	2596	1470	19607	13110	13152	19767
ENSG00000051596	THOC3	536.89	352.93	510.48	334.25	843.72	715.38	749.17	762.54
ENSG00000051620	HEBP2	340	324	597	372	832	670	243	405
ENSG00000051825	MPHOSPH9	857	745.72	1449.67	647	1238.36	1212.46	1410.13	1745.67
ENSG00000052126	PLEKHA5	145	89	217	139	139	79	95	308
ENSG00000052344	PRSS8	3	4	2	22	0	5	3	3
ENSG00000052723	SIKE1	606	445	706	390	899	879	882	1501
ENSG00000052749	RRP12	397	525	762	336	859	705	985	623
ENSG00000052795	FNIP2	132	140	255	129	361	267	172	336
ENSG00000052802	MSMO1	363	269	397	218	840	601	529	836
ENSG00000052841	TTC17	1511	1287	2278	1178	3373	2863	2380	2671
ENSG00000052850	ALX4	4	27	2	21	0	0	2	0
ENSG00000053108	FSTL4	2	7	0	25	0	0	1	0
ENSG00000053254	FOXN3	1232.75	1003.77	1631.78	873.45	3629.87	2607.69	2424.19	3614.99
ENSG00000053328	METTL24	13	6	19	7	0	8	3	12
ENSG00000053371	AKR7A2	1028.97	1008.98	1317.99	815.95	2910.98	2005.99	1140	2231.93
ENSG00000053372	MRTO4	507	349	536	331	823	631	588	766
ENSG00000053438	NNAT	17	9	8	14	36	18	4	10
ENSG00000053501	USE1	222	181	164	105	581	412	400	655
ENSG00000053524	MCF2L2	138	120.89	151.58	186.26	282.16	142.39	33.19	83.84
ENSG00000053702	NRIP2	27	38	29	33	42.51	22.36	41.61	52
ENSG00000053747	LAMA3	18	12	11	30	1	3	8	1
ENSG00000053770	AP5M1	786	538	1048	586	1159	1293	1266	1646
ENSG00000053900	ANAPC4	774	570	1019	480	1288	1121	1018	1318
ENSG00000053918	KCNQ1	2	5	7	7	0	1	1	0
ENSG00000054116	TRAPPC3	850	448	719	394	1690	1464	1206	1588
ENSG00000054118	THRAP3	4015	2629.99	3873.62	2349	7909	6506	5772	8237
ENSG00000054148	PHPT1	1098	1109.99	1070	995	3150	1661.99	1312	1767.95
ENSG00000054179	ENTPD2	1	1	2	1	5	0	0	1
ENSG00000054219	LY75	736	553	1200	413	1331	1092.06	781.87	907.9
ENSG00000054267	ARID4B	1985	1488	2185.56	1169	3334	3105	2688	5172
ENSG00000054277	OPN3	115.53	140.16	274.84	148.52	563.81	394.25	109.54	282.58
ENSG00000054282	SDCCAG8	368.83	285.87	353.75	208.9	555.18	385.74	424.87	528.64
ENSG00000054356	PTPRN	16	21	11	35	14	4	10	27
ENSG00000054392	HHAT	141	73	126	95	0	88	15	17
ENSG00000054523	KIF1B	137.06	125.32	336.08	128.72	333.46	202.15	103.41	233.38
ENSG00000054598	FOXC1	1	23	32	16	9	1	1	1
ENSG00000054611	TBC1D22A	799	630	833	422	1736	1674	1378	1862
ENSG00000054654	SYNE2	2356	1744	2491	1256.18	8143	8095	6632	10490
ENSG00000054690	PLEKHH1	19.02	25.02	6	21.03	1	6.01	4	3.01
ENSG00000054793	ATP9A	21	39	19	25	0	143	216	273
ENSG00000054796	SPO11	0	1	0	0	0	0	0	0
ENSG00000054803	CBLN4	2	2	3	2	0	2	0	0
ENSG00000054938	CHRDL2	1	1	0	8	0	0	0	0
ENSG00000054965	FAM168A	134	140	246	113	605	277	280	320
ENSG00000054967	RELT	315	320.18	445.63	244.04	1110.14	699.94	724	942.96
ENSG00000054983	GALC	550.35	457	726	341	785	1834	2137	2700
ENSG00000055044	NOP58	2192	1475	2827	1253	4286	2469	2596	3936
ENSG00000055070	SZRD1	541.79	515.5	1083.75	460.57	1883.56	1431.9	1194.59	1754.53
ENSG00000055118	KCNH2	12	21	15	34	35	1	10	2
ENSG00000055130	CUL1	2323	2024	4110	2434	3935	3281	2830	3360
ENSG00000055147	FAM114A2	346	226	376	274	645	628	588	705
ENSG00000055163	CYFIP2	4322.99	5000.99	9520.08	4733.94	16870	17151	11125.9	11924.5
ENSG00000055208	TAB2	374	257	684	252	1065	427	281	630
ENSG00000055211	GINM1	329	265	438.99	159	856	454	464	867
ENSG00000055332	EIF2AK2	2840.63	2345.32	4137.18	2182.09	5920.94	3278.78	1594.65	1855.64
ENSG00000055483	USP36	980	1285	1602	963	2147	1771	2014	2019
ENSG00000055609	KMT2C	2383.37	2393.95	4089.72	1862.53	4284.92	3442.84	3059.99	3027.91
ENSG00000055732	MCOLN3	23	36	10	31	0	4	8	9
ENSG00000055813	CCDC85A	3	0	1.79	8	0	0	0	1
ENSG00000055917	PUM2	646	517	1279	432	1354	1087	1101	1387
ENSG00000055950	MRPL43	780.96	536	886.83	455.86	1989	1331.96	1019	1670
ENSG00000055955	ITIH4	29.68	52.47	46.53	66.51	136.92	73.34	41.84	49.63
ENSG00000055957	ITIH1	0	9	3	9	0	0	1	0
ENSG00000056050	HPF1	150	104	153	73	234	252	212	363
ENSG00000056097	ZFR	1735	1242	2052	966	3534	2700	2546	3504
ENSG00000056277	ZNF280C	81	77	111	50	53	90	147	133.29
ENSG00000056291	NPFFR2	2	2	3	3	0	0	0	0
ENSG00000056487	PHF21B	1	5	4	13	0	0	6	0
ENSG00000056558	TRAF1	585	471	794	382	1994	1189	1199	3753
ENSG00000056586	RC3H2	1159	934	1774	770	2417.97	1947	1500	1816
ENSG00000056736	IL17RB	9	5	5	12	6	17	10	7
ENSG00000056972	TRAF3IP2	132	126	131	92	319	126	159	135
ENSG00000056998	GYG2	0	2	2	4	0	4	1	0
ENSG00000057019	DCBLD2	79	34	19	93	0	20	18	22
ENSG00000057149	SERPINB3	1.12	3	0	1	0	1	0	0
ENSG00000057252	SOAT1	2560	1398	2847	1195.83	2736	3549	2393	3085
ENSG00000057294	PKP2	35	35	34.5	48	0	18	4	1
ENSG00000057468	MSH4	3	1	0	1	0	1	1	1
ENSG00000057593	F7	7	9	3	25	0	9	13	14
ENSG00000057608	GDI2	2719.23	2119.99	3341.99	2017.86	5130.98	4466.98	4055.96	5085.87
ENSG00000057657	PRDM1	2414	1442	2753	1457	4572	9314	4293	6182
ENSG00000057663	ATG5	664	565	868	424	1895	1308	1137	2005
ENSG00000057704	TMCC3	98	61	15	66	79	565	478	632
ENSG00000057757	PITHD1	601	532	811	394	1723	1226	937	1847
ENSG00000057935	MTA3	107	126	165	93	253	217	188	266
ENSG00000058056	USP13	27	50	171	66	421	90	56	83
ENSG00000058063	ATP11B	1143.33	1222.54	2832.25	925.17	2798.41	2460.82	1775.05	2598.42
ENSG00000058085	LAMC2	30	33	4	34	0	11	5	8
ENSG00000058091	CDK14	3	6	4	9	1	0	4	0
ENSG00000058262	SEC61A1	2873.99	2949.66	5421.91	2898.54	6801.68	7148.75	5794.78	7140.12
ENSG00000058272	PPP1R12A	2501.55	2150.56	3031.71	1591.38	4914.78	4652.67	4038.43	6302.6
ENSG00000058335	RASGRF1	14	21.9	9.32	45.49	1	3	8	0
ENSG00000058404	CAMK2B	29	15	6	18	1	4	7	0
ENSG00000058453	CROCC	151	170.78	575.31	187.86	762.26	372.12	149.96	287.49
ENSG00000058600	POLR3E	680	530	916	525	1317	978	1073	1089
ENSG00000058668	ATP2B4	946	739	1993	780	1667	1846	1707	2469
ENSG00000058673	ZC3H11A	873.66	818.31	1698.39	711.03	1623.03	1944.58	1777.22	1975.91
ENSG00000058729	RIOK2	320	216	302	192	633	492	593	849
ENSG00000058799	YIPF1	376	389	430	371	991	629	587	627
ENSG00000058804	NDC1	202	207	313	193	459	334	313	357
ENSG00000058866	DGKG	3	18	2	32	1	1	1	0
ENSG00000059122	FLYWCH1	473	547	886	447	975	864	887.22	913
ENSG00000059145	UNKL	133.34	159.97	215.75	170.1	316.45	303.77	283.83	384.06
ENSG00000059377	TBXAS1	143	207	124	185	225	1248	1171	2111
ENSG00000059378	PARP12	315	486	2115	452	3873	1581	157	594
ENSG00000059573	ALDH18A1	878	687	1412	784	1993	2036	1535	1708
ENSG00000059588	TARBP1	215	204	792	156	446	241	128	287
ENSG00000059691	GATB	195.13	182.73	245	125.01	415	338	273	330
ENSG00000059728	MXD1	763	561	1185	487	1208.14	1187.7	1357	1455.39
ENSG00000059758	CDK17	785	777	1550	636	2372	2825	2416	4230
ENSG00000059769	DNAJC25	93.57	104.54	74.15	97.44	252	164.7	162.1	349.67
ENSG00000059804	SLC2A3	11245	11194	13720.9	8626.42	23146	19025	23948.4	23640.3
ENSG00000059915	PSD	19.08	30.11	40.51	26.12	83.18	78.38	51.81	68.52
ENSG00000060069	CTDP1	433	637	1591	651	2810	1055	237	765
ENSG00000060138	YBX3	196	142	510	136	517	319	55	99
ENSG00000060140	STYK1	504	773	1017	757	872	233	27	12
ENSG00000060237	WNK1	833	846	2266	932	2712	1622	1188	1572
ENSG00000060303	RPS17P5	6	0	1	6	0	5	0	0
ENSG00000060339	CCAR1	1610	1340	1831.91	1044	2098	2422	2503	2852
ENSG00000060491	OGFR	782	805	1360	733	2436	1750	1697	2230
ENSG00000060558	GNA15	122	37	222.82	89	214	111	6	7
ENSG00000060566	CREB3L3	10	14	49	14	1	11	3	3
ENSG00000060642	PIGV	232	281	259	257	415	777	741	1029
ENSG00000060656	PTPRU	3	16	9	10	3	0	10	1
ENSG00000060688	SNRNP40	962	833	977	726	2136	1593	1599	2312
ENSG00000060709	RIMBP2	7	13	12	41	0	0	3	0
ENSG00000060718	COL11A1	16	11	0	10	0	2	1	2
ENSG00000060749	QSER1	111	131	151	196	226	144	112	107
ENSG00000060762	MPC1	549	333	748	284	937	713	529	1020
ENSG00000060971	ACAA1	1862.69	1386.18	1958.23	1220.53	3085	3233.87	2305.46	3209.26
ENSG00000060982	BCAT1	59	99	78	119	127	19	15	20
ENSG00000061273	HDAC7	341.17	399.64	944.44	396.04	1164.31	1099.83	1303.97	1312.26
ENSG00000061337	LZTS1	80	25	298	29	9	66	0	6
ENSG00000061455	PRDM6	9	9	5	33	0	0	4	3
ENSG00000061492	WNT8A	2	6	3	6	0	6	0	2
ENSG00000061656	SPAG4	32	23	27	21	67	52	57	101
ENSG00000061676	NCKAP1	98	42	20	34	19	60	42	107.1
ENSG00000061794	MRPS35	616	482	689	469	1162	858	881	1301
ENSG00000061918	GUCY1B1	13	5	5	1	0	142	68	209
ENSG00000061936	SFSWAP	631	571	763	425	1348	1074	952	1181
ENSG00000061938	TNK2	178.17	193	242	147.26	625.25	268.63	172.36	329.37
ENSG00000061987	MON2	676	557	1301	593	810	1236	1324	1395
ENSG00000062038	CDH3	6	20	3	36	0	7.33	7	1
ENSG00000062096	ARSF	3	1	3	4	0	0	0	0
ENSG00000062194	GPBP1	2030	1231	2377	1200	4171	3501	3004	4938
ENSG00000062282	DGAT2	10.19	21	7	45.2	0	1	3	1
ENSG00000062370	ZNF112	1	17	9	27.95	0	33	10	4
ENSG00000062485	CS	1486.99	1225.93	2265.95	1408.88	2742.97	3055.98	2374.92	2607.9
ENSG00000062524	LTK	23	20	21	16	32	20	6	2
ENSG00000062582	MRPS24	438	339	484.39	294	1354	687	655	1136
ENSG00000062598	ELMO2	1487	1233	2358	1099	3862	3567	3200	4122
ENSG00000062650	WAPL	1305	994	1855	729	2197	2708	2444	3135
ENSG00000062716	VMP1	987	732.94	1183.92	782	1945.91	1793.95	1695.89	2453.83
ENSG00000062725	APPBP2	331.05	263	508	273	347	497	607	719
ENSG00000062822	POLD1	483	526	859	679	1767	1115	874	876
ENSG00000063015	SEZ6	15	36	11	31	0	14	12	9
ENSG00000063046	EIF4B	1332.63	970.32	1858.58	844.44	2794.24	2376.69	1989.11	2955.74
ENSG00000063127	SLC6A16	17	21	26	21	30	69	58	99
ENSG00000063169	BICRA	19	37	48	37	62	22	11	60
ENSG00000063176	SPHK2	273.33	259.92	379.95	251.15	528.57	483.57	380.64	515.96
ENSG00000063177	RPL18	4084.92	3173	4124	2635	11376.3	5621.73	4572.59	8089.77
ENSG00000063180	CA11	18	12	21	12	45	47	101	144
ENSG00000063241	ISOC2	338	425	497	449	796	485	377	601
ENSG00000063244	U2AF2	185	218	360	203	389	280	302	522
ENSG00000063245	EPN1	101	157	204	162.82	184	175.04	104	170
ENSG00000063322	MED29	1311.99	1180	1658	871	2833	2456	2364	2557
ENSG00000063438	AHRR	9	28	13	68	13	8	12	4
ENSG00000063515	GSC2	0	0	0	1	0	0	0	0
ENSG00000063587	ZNF275	117	216	244	172	450	290	244	282
ENSG00000063601	MTMR1	160	139	898	137	855	502	223	253
ENSG00000063660	GPC1	28	55	113	57	209	58	9	4
ENSG00000063761	ADCK1	101	110	115	109	133	234	224	274
ENSG00000063854	HAGH	548	673	765	493	1876.84	1273.17	846	1425.12
ENSG00000063978	RNF4	1752.38	1717.85	2392.42	1375	3767.97	4075.4	4031	4464.25
ENSG00000064012	CASP8	2296	1222	2215	888	3291	5159	4695	5169
ENSG00000064042	LIMCH1	75	42	20	47	0	11	21	12
ENSG00000064102	INTS13	327	323	454	274	705	489	398	631
ENSG00000064115	TM7SF3	1602	1162	2443	1012	3191	3139	1421	2825
ENSG00000064195	DLX3	5	6	2	15	17	0	1	3
ENSG00000064199	SPA17	15	10	35	38	34	20.75	20	23
ENSG00000064201	TSPAN32	1490.93	895	1478.94	695	2602.99	2616	2223.98	2761.95
ENSG00000064205	WISP2	12	24	8	56	0	11	8	6
ENSG00000064218	DMRT3	2	10	0	6	0	0	1	0
ENSG00000064225	ST3GAL6	9	4	2	13	0	2	2	4
ENSG00000064270	ATP2C2	13	12	6.14	64.62	0.74	0	7	2
ENSG00000064300	NGFR	1	14	7	9.41	30	26	12	20
ENSG00000064309	CDON	16.95	13.28	9.63	41.98	0	7	5	13
ENSG00000064313	TAF2	952	622	1120	482	1167	1229	1159	1411
ENSG00000064393	HIPK2	405	664	522	575	952	1909	1913	2999
ENSG00000064419	TNPO3	1457	1454	2193	1366	3081	3094	2489	2853
ENSG00000064489	BORCS8-MEF2B	32.87	49.85	46.53	26.31	155.53	84.34	74.44	65.21
ENSG00000064490	RFXANK	361.82	328.28	454.15	260.95	1043.87	645.93	535.07	1025.1
ENSG00000064545	TMEM161A	584	386	568	365	1051	1020	916	1042
ENSG00000064547	LPAR2	272	249	445	244	779	375	166	117
ENSG00000064601	CTSA	14344.1	6143.86	14959.6	5394.73	18957.3	8599.32	2591.69	4318.97
ENSG00000064607	SUGP2	897.56	844.42	1689.3	611.01	1199.55	1658	1557.25	1722.26
ENSG00000064651	SLC12A2	182	175	491	157	399	336	156	297
ENSG00000064652	SNX24	64	24	32	51	40	50	7	46
ENSG00000064655	EYA2	1	9	3	3	0	0	0	0
ENSG00000064666	CNN2	4375.8	4971.72	5858.44	4968.83	11354.2	7297.71	5588.72	3864.09
ENSG00000064687	ABCA7	394	624	1234	557	1242	690	505	526
ENSG00000064692	SNCAIP	3	13	5	29	0	1	3	0
ENSG00000064703	DDX20	325	358	437	237	388	672	644.88	795.78
ENSG00000064726	BTBD1	1161	892	2114	878	2330	2164	1936	2993
ENSG00000064763	FAR2	330.5	200.87	409.03	216	642.44	287.83	58	65
ENSG00000064787	BCAS1	60	54	9.04	90.26	53	79	327.55	259.44
ENSG00000064835	POU1F1	0	0	0	0	0	0	0	1
ENSG00000064886	CHI3L2	42	31	34	12	99	422	238	880
ENSG00000064932	SBNO2	57	58	198	55	152	119	66	89
ENSG00000064933	PMS1	375	349.05	553	313	691.07	690	777	994
ENSG00000064961	HMG20B	819	597	939	577	2653.99	1387	1154	1805
ENSG00000064989	CALCRL	10	16	8	23	10	15	18	43.31
ENSG00000064995	TAF11	380	386	411	308	814	562	661	1033
ENSG00000064999	ANKS1A	189	155	292	171	340	336	177	308
ENSG00000065000	AP3D1	816	918	2674	875	3546	2745	627	1766
ENSG00000065029	ZNF76	703	640	1035	572	1296	1490	1398	1836
ENSG00000065054	SLC9A3R2	13	4	52	8	112	17	5	20
ENSG00000065057	NTHL1	305	193	263	163.72	462	337	409	542
ENSG00000065060	UHRF1BP1	111	108	282	128	187	273	308	268
ENSG00000065135	GNAI3	2472.93	1690	3287.98	1559	4014.61	3576	3572	4182.01
ENSG00000065150	IPO5	666	523	1560	536	1289	1295	920	1203
ENSG00000065154	OAT	1183	1059	1422	828	3002	1986	2696	3268
ENSG00000065183	WDR3	343.42	318.8	497.97	261.64	518	652	606	521
ENSG00000065243	PKN2	355	320	604	221	806	564	570	682
ENSG00000065268	WDR18	782	701	857	680	2201	1342	1131	1418
ENSG00000065308	TRAM2	111	187	68	152	351	569	654	703.95
ENSG00000065320	NTN1	6	28	13	30	1	1	2	5
ENSG00000065325	GLP2R	28	12	8	20	0	4	12	1
ENSG00000065328	MCM10	113	89	100	149	279	231	171	123
ENSG00000065357	DGKA	1192	841	1244	680	2328	2051	1890	1654
ENSG00000065361	ERBB3	31	43	13	74	16	3	11	9
ENSG00000065371	ROPN1	4	8	4.38	8.23	0	1.7	0	0
ENSG00000065413	ANKRD44	2856	1955	3904	1607	3738	4856	4635	4646
ENSG00000065427	KARS	2909.73	2161.43	3440.04	1889.2	6268.33	4533.2	3750.33	5608.38
ENSG00000065457	ADAT1	368	424	472	345	954	793	802	824
ENSG00000065485	PDIA5	77	54	98	76.03	164	72.14	62	22
ENSG00000065491	TBC1D22B	137.31	129.55	248.97	168.12	311.85	266.03	212.02	318.64
ENSG00000065518	NDUFB4	771	621	989	615	2044.99	1045.99	1036	1810.95
ENSG00000065526	SPEN	954	935	1965	787	3462	3034	1445	3155
ENSG00000065534	MYLK	38	69.56	31	102.11	0	13	9	24.1
ENSG00000065548	ZC3H15	1039	739	970	664	2020	1435	1333	2364
ENSG00000065559	MAP2K4	466	453	755.97	343	1253	808.91	816.97	1144.99
ENSG00000065600	TMEM206	115	84	148	52	365	373	433	576
ENSG00000065609	SNAP91	1	3	0	3	0	3	0	0
ENSG00000065613	SLK	375	329	2683	300	2528	806	438	633
ENSG00000065615	CYB5R4	424	358	726	311.41	1144	779	738	1255
ENSG00000065618	COL17A1	1	6	4	23	0	0	1	0
ENSG00000065621	GSTO2	81	100	36	94	34	72	229	163
ENSG00000065665	SEC61A2	48	39	68.06	63	86.66	107	140	163.01
ENSG00000065675	PRKCQ	840	465	733	327	2987	3249	2329	2442
ENSG00000065717	TLE2	4	4	10	10	34	10	17	42
ENSG00000065802	ASB1	472	430	640	391	1180	1010	700	1200
ENSG00000065809	FAM107B	1035	505	2099	422	3711	4759	3019	6037
ENSG00000065833	ME1	109	15	49	20	63	32	8	14
ENSG00000065882	TBC1D1	342	346	1039	359	1412	731	464	641
ENSG00000065883	CDK13	592.21	691	1839	719	2591	1560	596	1650
ENSG00000065911	MTHFD2	754.49	592.08	1309.68	676.52	1113.68	897.58	742.19	976.69
ENSG00000065923	SLC9A7	51	44	48	46	8	39	20	39
ENSG00000065970	FOXJ2	303	318	658	409	507	714	533	612
ENSG00000065978	YBX1	544	491.07	1063.82	563.69	1847.17	761.62	562.7	1250.45
ENSG00000065989	PDE4A	995	713	2779	698	3172	1589	612	905
ENSG00000066027	PPP2R5A	669	511	1918	597	1849	1587	1028	2456
ENSG00000066032	CTNNA2	3	3	1	12	0	1	0	0
ENSG00000066044	ELAVL1	322	455	1315	505	1988	1173	446	1106
ENSG00000066056	TIE1	256	289	479	361	1113	406	860	254
ENSG00000066084	DIP2B	368	279	511	173	208	560	646	561
ENSG00000066117	SMARCD1	169	149	426	134	508	351	206	331
ENSG00000066135	KDM4A	323.04	298.3	548.73	349.93	606.91	746.73	823.99	786.23
ENSG00000066136	NFYC	751.2	720.55	806.66	595.24	1647.81	1631.2	1692.31	2128.57
ENSG00000066185	ZMYND12	12	13	9	6	16	11	20	16
ENSG00000066230	SLC9A3	25.4	44.2	81.94	22.42	82.75	47.78	50.74	64.02
ENSG00000066248	NGEF	11	3	1	10	3	3	0	1
ENSG00000066279	ASPM	166	166	303	222	219	153	189	67
ENSG00000066294	CD84	454	174	318	159	732	474	218	792
ENSG00000066322	ELOVL1	1358	920	1957	858	3383	2300	1729	2175
ENSG00000066336	SPI1	16	14	9	8	0	3	6	7
ENSG00000066379	ZNRD1	523.03	545.15	505.1	353.16	1360.64	908	1033.69	1471.09
ENSG00000066382	MPPED2	41	46	15	36	6	21	13	34
ENSG00000066405	CLDN18	4	9	1	7	0	0	0	0
ENSG00000066422	ZBTB11	510.46	353.59	720.89	297.69	520.15	819.62	986.38	930.53
ENSG00000066427	ATXN3	277	214	335	175	453	366	343	578
ENSG00000066455	GOLGA5	377	405	574	269	985	896	829	1028
ENSG00000066468	FGFR2	4	17	2	11	0	5	2	2
ENSG00000066557	LRRC40	187	105	279	123	179	360	307	399
ENSG00000066583	ISOC1	892	518	948	457	1479	1137	1070	1721
ENSG00000066629	EML1	23.01	30	9	22	16	8	2	12
ENSG00000066651	TRMT11	150	112	208	129	307	222	270	290
ENSG00000066654	THUMPD1	1078	984.99	1218	727	2006	2142	1924	2595
ENSG00000066697	MSANTD3	50	55	183	50	175	82	80	102
ENSG00000066735	KIF26A	9	11	4	5	0	0	4	0
ENSG00000066739	ATG2B	331.03	291	487.63	144.31	373.88	447.35	527.26	630.42
ENSG00000066777	ARFGEF1	672	459	993	400	853	1250	1005	1321
ENSG00000066813	ACSM2B	51.33	37.28	14.92	48.71	0	2	5	4
ENSG00000066827	ZFAT	79	108	128	69	75	197	124	144.8
ENSG00000066855	MTFR1	19	24.04	42.03	22	36.04	55.05	38	60.19
ENSG00000066923	STAG3	111.12	131.64	118.53	96.03	311.4	237.06	132.19	252.13
ENSG00000066926	FECH	947	702	1420	766	1748	1268	1075	1152
ENSG00000066933	MYO9A	477.05	346	828	327.16	913	776	690	787.76
ENSG00000067048	DDX3Y	0	261.04	0	20	45.01	0	4560.21	3474.34
ENSG00000067057	PFKP	2010	1289	2492.99	1317	5969	3272	1169	1811.99
ENSG00000067064	IDI1	2337.87	2231.08	2583.02	1548	5464.05	4697.95	7231.24	9230.92
ENSG00000067066	SP100	6323.13	5291.05	7121.05	4178.25	12306.2	8578.79	6112.8	8220.87
ENSG00000067082	KLF6	40584	14853	29445	10081	65701	63318	37704	61519
ENSG00000067113	PLPP1	4994	656.99	5592.07	833.29	1801.8	1405.95	176.57	297.3
ENSG00000067141	NEO1	84	34	59	41	77	244	59	202
ENSG00000067167	TRAM1	2113	1714	2806	1605	5912	4105	4193	7122
ENSG00000067177	PHKA1	5	0	2	5.26	0	2	0	0
ENSG00000067182	TNFRSF1A	276	309	289	330	968	1203	1278	1458
ENSG00000067191	CACNB1	242	194	469	148	558.97	209	129	97.04
ENSG00000067208	EVI5	37	27	11	39	47	36	50	118
ENSG00000067221	STOML1	176	191	197	186	350	311	213	407
ENSG00000067225	PKM	5548	4188	10001	4204	27546	8088	4248	13778
ENSG00000067248	DHX29	372	298	465	288	907	509	526	881
ENSG00000067334	DNTTIP2	2118	1782	2327	1454	4679	3873	3786	7232
ENSG00000067365	METTL22	226	239	241	170	419	440	412	489
ENSG00000067369	TP53BP1	465.69	467.32	867.28	407.31	978.08	661.26	503.16	616.45
ENSG00000067445	TRO	28	35	20.04	43	234.14	101.22	80	116.2
ENSG00000067533	RRP15	169	111	203	126	439	194	230	288
ENSG00000067560	RHOA	12327	8366	15669	8381	28982	23018	16518	25592
ENSG00000067596	DHX8	490	487	811	492	1349	1083	966	1004
ENSG00000067601	PMS2P4	55.31	36.67	65.07	34.34	112.02	99.07	93.34	128.08
ENSG00000067606	PRKCZ	263.6	264.84	443.39	170.18	966.28	522.75	392.54	605.71
ENSG00000067646	ZFY	0	30	0	3	0	0	530.25	481.26
ENSG00000067704	IARS2	848	647	1433	498	1620	1790	1416	1777
ENSG00000067715	SYT1	10	9	3	14	0	3	1	5
ENSG00000067798	NAV3	63	39	7	40	0	5	8	4
ENSG00000067829	IDH3G	1586.97	1163.99	1474.95	963	3825.93	2943.88	2677.95	4003.87
ENSG00000067836	ROGDI	225	173	313	161	546	310	336.9	327
ENSG00000067840	PDZD4	5	19	10	24	52	88	63	66
ENSG00000067842	ATP2B3	13	6	4	32	0	7	2	1
ENSG00000067900	ROCK1	2280.91	1805.79	3270.79	1370.54	4614	3945	3500.97	4787.97
ENSG00000067955	CBFB	992	781	2988	735	5030	2381	980	2722
ENSG00000067992	PDK3	467	411	508	230	822	1551	1879	3767
ENSG00000068001	HYAL2	370	117	429	165	240	345	214	200
ENSG00000068024	HDAC4	106	181	261	147	258	683	509	812
ENSG00000068028	RASSF1	4187.57	4891.31	7088.61	3777.95	11834.1	8141.63	7607.66	8930.77
ENSG00000068078	FGFR3	2	3	6	11	4	1	4	0
ENSG00000068079	IFI35	1657	1468	1678	1160	4938	2722	1509	2641
ENSG00000068097	HEATR6	198	174	345	182	473	374	330	285
ENSG00000068120	COASY	1100	767	1404	681	2843	2124	1549	2419
ENSG00000068137	PLEKHH3	11	18	12	24	0	0	3	0
ENSG00000068305	MEF2A	1082.64	735.27	2132.67	735.57	1017.89	827.83	569.99	654.83
ENSG00000068308	OTUD5	820	525	2141	492	3368	1543	462	1365
ENSG00000068323	TFE3	113	107	352	90	405	282	201	279
ENSG00000068354	TBC1D25	493	356	575	310	997	1306	1091	1244
ENSG00000068366	ACSL4	326	162	449	198	515	451	329	534
ENSG00000068383	INPP5A	55.92	35.43	309	46.11	103.94	62.34	28.66	34.81
ENSG00000068394	GPKOW	587	456	502	350	1170	1370	1345	1702
ENSG00000068400	GRIPAP1	501	564	856.22	339	1479	1165	1007	1317
ENSG00000068438	FTSJ1	844	704	945	534	2067	1812	1722	2588
ENSG00000068489	PRR11	102.21	74	122.99	114	139	113	67	76
ENSG00000068615	REEP1	17	12	7	30	0	1	5	0
ENSG00000068650	ATP11A	82	89	304	131	101	195	184	200
ENSG00000068654	POLR1A	261	345	824	355	583	504	398	425
ENSG00000068697	LAPTM4A	2119	1376	2226	1065	4947	2689	2190	3685
ENSG00000068724	TTC7A	220	266	764.7	249.27	1182.55	786.64	192	353
ENSG00000068745	IP6K2	1193	850	1363	793	2588	2320	1796	2676
ENSG00000068781	STON1-GTF2A1L	0	0	0	0	0	2.75	0	0.07
ENSG00000068784	SRBD1	305	287	356	167	467	577	416	600
ENSG00000068796	KIF2A	800	945	966	792	1844	1786	1598	2593
ENSG00000068831	RASGRP2	222	202	344	133	1111	2774	2334	2671
ENSG00000068878	PSME4	409	268	582	197	628	569	618	780
ENSG00000068885	IFT80	198.97	185.97	413.14	98.56	265.59	290.27	244.92	357.59
ENSG00000068903	SIRT2	1150	1011	1233	761.12	3764	3823	4028	5182
ENSG00000068912	ERLEC1	780	606	1073	500	1760	1351	1113	1955
ENSG00000068971	PPP2R5B	248	164	434	122	609	491	434	448
ENSG00000068976	PYGM	103	87	194	158	235	98	22	55
ENSG00000068985	PAGE1	0	0	0	1	0	0	0	0
ENSG00000069011	PITX1	5	12	5	21	0	0	1	1
ENSG00000069018	TRPC7	0	3	4	0	0	0	2	0
ENSG00000069020	MAST4	246	181	268	142	135	316	119	140
ENSG00000069122	ADGRF5	2	12	2	21	0	2	3	1
ENSG00000069188	SDK2	25	51	30	29	17	7	5	1
ENSG00000069206	ADAM7	4	4	0	1	0	1	0	3
ENSG00000069248	NUP133	466	384	762	340	665	1054	994	962
ENSG00000069275	NUCKS1	490	526	989	502	1088.96	756.91	705	1104
ENSG00000069329	VPS35	1508	1127	1748	1040	3346	2479	1941	2553
ENSG00000069345	DNAJA2	1157	832	1563	785	2616	2079	1884	2616
ENSG00000069399	BCL3	264	429	1626	541	2655	933	128	543
ENSG00000069424	KCNAB2	377	315	891	225	1382	1034	1195	1229
ENSG00000069431	ABCC9	38	26	16	34	2	7	6	3
ENSG00000069482	GAL	1	0	0	3	0	0	0	0
ENSG00000069493	CLEC2D	411.47	184.42	538.62	151.64	1188.74	1203.95	1112.06	2369.07
ENSG00000069509	FUNDC1	98	132	161	92	330	226	186	310
ENSG00000069535	MAOB	179	16	97	15	151	74	10	0
ENSG00000069667	RORA	1261.52	850	759.91	376.12	2558.7	4124.84	4030	7104.34
ENSG00000069696	DRD4	0	2	0	2	0	0	0	0
ENSG00000069702	TGFBR3	252	417	43	65	413	5734	7886	9374
ENSG00000069764	PLA2G10	3	5	0	6	0	0	2	0
ENSG00000069812	HES2	7	24	12	60	4	1	5	4
ENSG00000069849	ATP1B3	2610	1202	2754	1098	4511	4664	3498	9661
ENSG00000069869	NEDD4	75	37	65	33	90	126	133	133
ENSG00000069943	PIGB	210.74	247.12	264.97	156.84	472.75	320.7	370.54	480.67
ENSG00000069956	MAPK6	300	170	406	212.96	598	386	355.96	558
ENSG00000069966	GNB5	509	503	686	436.95	1362	628	721	381
ENSG00000069974	RAB27A	1484.05	915.18	1792.06	706.09	2841.14	3100.2	2665.23	3906.95
ENSG00000069998	HDHD5	433	396	817	314	1707	1172	603	1133
ENSG00000070010	UFD1	1005.98	749	1042	649.51	2621	1815.89	1451	2546.97
ENSG00000070018	LRP6	47	30	5	35	0	20	13	3
ENSG00000070019	GUCY2C	2	2	3	1	0	2	0	0
ENSG00000070031	SCT	0	2	0	3	5	2	0	1
ENSG00000070047	PHRF1	384	390	1034	449	1190	966	671	663
ENSG00000070061	ELP1	441	436	962	422	800	1054	889	764
ENSG00000070081	NUCB2	1937	1909	2464	1769.68	3291	1785	1394	3645.73
ENSG00000070087	PFN2	33	24	47	47	24	20	16	18
ENSG00000070159	PTPN3	6	5	8	14	0	5	2	4
ENSG00000070182	SPTB	12.08	33.78	15.07	56.24	0	7.02	5.52	9.43
ENSG00000070190	DAPP1	455	220	441	162	50	155	47	20
ENSG00000070193	FGF10	15	13	3	3	0	2	3	2
ENSG00000070214	SLC44A1	622	1047	2342	1046	1494	619	162	322
ENSG00000070269	TMEM260	276	295	372	254	778	600	504	771
ENSG00000070366	SMG6	361.65	321.93	653.82	351.04	660.23	718.25	688.37	826.44
ENSG00000070367	EXOC5	726.96	629	1444.99	648.98	1342.99	1390.99	1225.96	1609.97
ENSG00000070371	CLTCL1	16	35	28	52	44	11	11	22
ENSG00000070388	FGF22	73	49	156	60	62	57	13	47
ENSG00000070404	FSTL3	26	67	68	58	113	98	84	63
ENSG00000070413	DGCR2	859	811	1423	900	2032	2153	1709	1706
ENSG00000070423	RNF126	874	768	1091	676	2269	2533	2162	3554
ENSG00000070444	MNT	88	62	99	56.28	123.19	88.69	71	90
ENSG00000070476	ZXDC	113	142	963	161	695	495	142	264
ENSG00000070495	JMJD6	2525	2164	3520	1727	6379	3689	3750	4963
ENSG00000070501	POLB	258	202	287	177	474	415	456	815
ENSG00000070526	ST6GALNAC1	7	3	1	11	0	0	3	0
ENSG00000070540	WIPI1	417.69	538.65	554.93	454.39	1025.49	981.74	909.24	1279.31
ENSG00000070601	FRMPD1	4	25	8	23.87	0	2	3	1
ENSG00000070610	GBA2	1248.04	1307.06	1798.54	872.7	2742.46	2903.75	2556.4	3085.88
ENSG00000070614	NDST1	15	42	11	43	0	6	9	22
ENSG00000070669	ASNS	281.83	184.23	507.98	239.87	801.37	515.42	205.58	249.49
ENSG00000070718	AP3M2	286	280	449	236	511	481	432	557
ENSG00000070729	CNGB1	3	20	5	22	6	2	10	4
ENSG00000070731	ST6GALNAC2	0	5	3.34	3	0	0.93	1	4.54
ENSG00000070748	CHAT	0	1	0	9	0	0	0	0
ENSG00000070756	PABPC1	4637.98	3882.19	9720.71	3729.95	15485.9	5966.94	4409.95	7461.79
ENSG00000070759	TESK2	109	119	191	110	419	212	176.22	205
ENSG00000070761	CFAP20	1257	768	1454	569	2335	1880	1680	2190
ENSG00000070770	CSNK2A2	186	205	241	195	694	276	370	527
ENSG00000070778	PTPN21	3	9	2	11	0	2	1	1
ENSG00000070785	EIF2B3	443	335	483	226	884	738	685	992
ENSG00000070808	CAMK2A	18	18	12	19	0	0	2	4
ENSG00000070814	TCOF1	663	785	1267	700	1945	1603	1396	1333
ENSG00000070831	CDC42	6184.03	2884.32	7753.71	2324.8	7893.02	9970.02	8706.64	8715.27
ENSG00000070882	OSBPL3	897	762	1522	731	1624	1736	1863	2352
ENSG00000070886	EPHA8	3	12	7	25	0	0	4	0
ENSG00000070915	SLC12A3	8	6	1	8	0	3	0	0
ENSG00000070950	RAD18	236	139	276	164	254	349	329	510
ENSG00000070961	ATP2B1	1248	654	1125	440	2269	2151	1522	2812.68
ENSG00000070985	TRPM5	1	5	0	2	0	0	1	0
ENSG00000071051	NCK2	86.49	100.88	611.43	78.77	1159.2	325.22	139.48	250.57
ENSG00000071054	MAP4K4	252	239	1268	232	1051	464	256	414
ENSG00000071073	MGAT4A	1191	762	1527	564	1318	2541	1757	3539
ENSG00000071082	RPL31	4276.79	3571.7	3916.83	3117.81	15746	5073.62	3867.89	7182.49
ENSG00000071127	WDR1	7535	6620	12132	6790	19217	16621	13653	16644
ENSG00000071189	SNX13	356	286	531	259	707	676	803	853
ENSG00000071203	MS4A12	8	0	0	0	0	0	2	1
ENSG00000071205	ARHGAP10	363	204	401	208	773	293	113	139
ENSG00000071242	RPS6KA2	1017	413	1921	420	1086	574	40	38
ENSG00000071243	ING3	431	356	568	317	898	748	880	1482
ENSG00000071246	VASH1	47.96	43.32	116.74	44.12	303.92	155.52	43.06	109.56
ENSG00000071282	LMCD1	63	30	19.65	81.65	9	26	14	3
ENSG00000071462	BUD23	1678.22	1262.52	1546.32	840.26	3672.62	2670.87	2096.07	3405.49
ENSG00000071537	SEL1L	763	628	1725	492	1168	1572	1426	1460
ENSG00000071539	TRIP13	80.7	77	121.15	105.34	158.29	109.3	83.54	109.34
ENSG00000071553	ATP6AP1	1628	1552	2350	1218	5867	3940	2697	4178
ENSG00000071564	TCF3	121	137	347	106	711	281	151	288
ENSG00000071575	TRIB2	427	347	840	253	1994	1597	963	1539
ENSG00000071626	DAZAP1	71	139	586	170	441	234	122	140
ENSG00000071655	MBD3	172.48	230.68	519.56	237	982.92	504.04	272.96	601
ENSG00000071677	PRLH	0	0	0	0	0	0	0	0
ENSG00000071794	HLTF	573	499	747	444.95	1093	776	723	843
ENSG00000071859	FAM50A	308	464	1414	486	2567	1191	242	887
ENSG00000071889	FAM3A	353	340	442	373	991	750	593	908
ENSG00000071894	CPSF1	1840	1142	3912	1257	3737	2307	1232.01	1842
ENSG00000071909	MYO3B	12	18	9	46	0	4	5	3
ENSG00000071967	CYBRD1	20	33	7	7	10	453	220	851
ENSG00000071991	CDH19	15	14	3	16	0	7	1	1
ENSG00000071994	PDCD2	769	713	1229	606	2270	1744	985	2025
ENSG00000072041	SLC6A15	17	11	8	12	0	7	9	1
ENSG00000072042	RDH11	1305	795.82	1138	727.94	2636.64	2128	1774	2818.89
ENSG00000072062	PRKACA	44	86	131	46	74	33	34	43
ENSG00000072071	ADGRL1	42.82	34.67	98.23	66.39	147.3	72.11	46.11	134.49
ENSG00000072080	SPP2	1	0	0	3	0	0	0	0
ENSG00000072110	ACTN1	476.51	852.61	1365.03	1229	2162.06	537.01	265	154.17
ENSG00000072121	ZFYVE26	146	118	270.79	155	200	181	191	195
ENSG00000072133	RPS6KA6	12	32	6	44	0	7	11	1
ENSG00000072134	EPN2	54.59	39	25	84	278	76	65	92
ENSG00000072135	PTPN18	2333	2402	4611	2282	3901	5245	5601	5777
ENSG00000072163	LIMS2	17	29	32	42	24	22	6	7
ENSG00000072182	ASIC4	18	64	14	76	0	14	13	4
ENSG00000072195	SPEG	20	57	6	83.62	0	3	7	3
ENSG00000072201	LNX1	18.52	7	13.38	9.23	11.62	18.1	5.53	14.68
ENSG00000072210	ALDH3A2	1026	770	1728	720	2528	1203	1086	1090
ENSG00000072274	TFRC	611	472	1071	452	928	756	754	856
ENSG00000072310	SREBF1	258.92	301.26	645.18	253.25	674.16	686.71	354.33	569.16
ENSG00000072315	TRPC5	4	11	0	17	0	1	1	0
ENSG00000072364	AFF4	1408	851	1364	612	1468	1970	1770	2169
ENSG00000072401	UBE2D1	320	194	508	157	548	421	399	811
ENSG00000072415	MPP5	94	50	78	70	63	102	90	82
ENSG00000072422	RHOBTB1	9	13	10	22	0	12	6	1
ENSG00000072501	SMC1A	1370	1208	2545	1217	3367	2847	2175	2334
ENSG00000072506	HSD17B10	1235	900	1232	940	2902	1771	1457	2381
ENSG00000072518	MARK2	583	698	2116	877	3613	2321	606	1810
ENSG00000072571	HMMR	54	78	108	61	62	87	76	59
ENSG00000072609	CHFR	910	854	1585	857	2163.27	2018	1765.61	2220.05
ENSG00000072657	TRHDE	56	42	18	34.68	0	10	9	6
ENSG00000072682	P4HA2	269.26	99	173	129	67.39	66.77	30.45	12
ENSG00000072694	FCGR2B	25.29	19	26.08	30	37.48	104.39	95.94	418.29
ENSG00000072736	NFATC3	2696.54	2080.89	4221.5	1724.79	7453.64	8988.74	6581.72	9122.67
ENSG00000072756	TRNT1	207.25	207.15	221.66	136.52	326.64	408.76	469.82	648.43
ENSG00000072778	ACADVL	4510	3842	5979	2739	11896	7674	6585	11387
ENSG00000072786	STK10	2484	2789	4574	1867	8714	11863	10693	9296
ENSG00000072803	FBXW11	426	301	662	240	604	872	806	933
ENSG00000072818	ACAP1	6099	5472	7418	4545	15328	8113	6658	6324
ENSG00000072832	CRMP1	11	13	3	33	0	1	3	1
ENSG00000072840	EVC	6	19	8	32	40	0	3	2
ENSG00000072849	DERL2	696	572	801	575	1403.21	1177.33	1214.1	2066.75
ENSG00000072858	SIDT1	401	724	844	545	1204	1864	1123	1800
ENSG00000072864	NDE1	585.99	578.99	576.77	416.99	1160.84	1428.12	1592.97	1732.93
ENSG00000072952	MRVI1	12	23	5	40	0	4	3	0
ENSG00000072954	TMEM38A	37	34	19	13	4	18	5	14
ENSG00000072958	AP1M1	1569.18	1456.03	1850	1215.09	3915	4282.01	3308.01	4592
ENSG00000073008	PVR	111	109	201	92	124	227	298	360
ENSG00000073050	XRCC1	672	473	700	336	1846.76	1321	829.4	1073
ENSG00000073060	SCARB1	16	26	23	41	56	9	24	21
ENSG00000073067	CYP2W1	0	3	2	9	0	0	0	0
ENSG00000073111	MCM2	781.3	946.12	1625.75	1160.33	2419.26	1700.72	1432.23	1310
ENSG00000073146	MOV10L1	0	10	8	27	0	9	54	55
ENSG00000073150	PANX2	5	17	4	4	16	5	0	7
ENSG00000073169	SELENOO	39.92	76	351	68	445.9	130	77.83	132
ENSG00000073282	TP63	32	13	8	21	0	4	5	1
ENSG00000073331	ALPK1	76	29	20	34	0	12	7	2
ENSG00000073350	LLGL2	1740	1239	1825	780	4228	4391	3638	5444
ENSG00000073417	PDE8A	135	102	278	58	180	160	64	208
ENSG00000073464	CLCN4	3	9	8	27	0	4	1	0
ENSG00000073536	NLE1	95	82	116	106.9	118	109	143.78	182
ENSG00000073578	SDHA	2475.03	1997.47	2909.7	1580.24	5214.74	4674.42	3903.46	5378.71
ENSG00000073584	SMARCE1	2284.9	1582.98	2906.98	1419.42	4431.25	3701.28	3238.87	4854.86
ENSG00000073598	FNDC8	1	2	0	7.1	0	0	1.22	0
ENSG00000073605	GSDMB	75	95	61	137	197	106	105	214
ENSG00000073614	KDM5A	1609.96	2094	2820.92	1884	4551.7	4042.87	4291.5	5133.54
ENSG00000073670	ADAM11	10	8	5	25	0	3	0	2
ENSG00000073711	PPP2R3A	46	30	27	36	6	14	20	21
ENSG00000073712	FERMT2	21	11.04	11	16.18	3	11	22	52
ENSG00000073734	ABCB11	11	15	8	30	0	3	0	0
ENSG00000073737	DHRS9	7	1	1	4	0	7	0	0
ENSG00000073754	CD5L	3	2	0	5	0	0	0	0
ENSG00000073756	PTGS2	181	223	206	188	746	149	35	11
ENSG00000073792	IGF2BP2	35	20	13	11	3	50	58	106
ENSG00000073803	MAP3K13	254	181.09	215	179	487	273	323	492.67
ENSG00000073849	ST6GAL1	446	399	361	177	1140	2450	2245	3504
ENSG00000073861	TBX21	394	597	714	481	3623	5669	2023	4024
ENSG00000073905	VDAC1P1	6.04	5.04	3.04	9.11	7.09	3.05	1.01	2.02
ENSG00000073910	FRY	127.54	79.5	96.23	86	12	164.42	117.2	174.16
ENSG00000073921	PICALM	320	226	835	216	957	863	763	959
ENSG00000073969	NSF	555.69	484	891.31	558	1085	1049.42	955	1136
ENSG00000074047	GLI2	8	18	4	33	0	1	0	0
ENSG00000074054	CLASP1	788	857	1617	563	1574	1398.91	1284.93	985
ENSG00000074071	MRPS34	927	703	951	541	2129	1243	1030	1701
ENSG00000074181	NOTCH3	3	29	5	46	0	2	2	2
ENSG00000074201	CLNS1A	960	673	1047	670	1949	1471	1145	1650
ENSG00000074211	PPP2R2C	14	15	9	41	0	4	2	0
ENSG00000074219	TEAD2	2	1	0	3	0	3.05	2	0
ENSG00000074266	EED	253	203	316	227	489	398	384	532
ENSG00000074276	CDHR2	2	7	7	5	0	5	7	4
ENSG00000074317	SNCB	1	10	7	9	8	1	0	22
ENSG00000074319	TSG101	865	801	1096.51	613	1964	1673	1633	2336
ENSG00000074356	NCBP3	514	525	697	481	1278.27	1090.21	1009	1646
ENSG00000074370	ATP2A3	323	511	1483	491	2642	2124	1201	1298
ENSG00000074410	CA12	48	40	5	90	0	20	14	0
ENSG00000074416	MGLL	175	88	223	137	1078	151	22	13
ENSG00000074527	NTN4	1	0	1	3	0	0	0	5
ENSG00000074582	BCS1L	521.33	349.04	594.43	328.56	1089.88	719.63	557.44	824.64
ENSG00000074590	NUAK1	9	46	9	38	9	39	46	98
ENSG00000074603	DPP8	953	952	1274	715	1831	2115	2052	2676
ENSG00000074621	SLC24A1	75	78	106.09	52	104.94	95.13	110	55.32
ENSG00000074657	ZNF532	62	88.74	73	134	50	50	48	50
ENSG00000074660	SCARF1	12	22	39	9	7	16	2	6.02
ENSG00000074695	LMAN1	792	778	1319	662	1520	1490	1235	2050
ENSG00000074696	HACD3	634	521	777	611	1398	1112	1044	1799
ENSG00000074706	IPCEF1	731	596	617	542	1641	1513.99	1507.93	1914
ENSG00000074755	ZZEF1	539.58	547	1145	473	1192	1025	882	879
ENSG00000074771	NOX3	1	0	0	3	0	0	1	0
ENSG00000074800	ENO1	24524	17833	27776	17545	52994	31080	19723.9	27835
ENSG00000074803	SLC12A1	10	16	9	21	0	5	6	0
ENSG00000074842	MYDGF	1688	1640	1539	1370	4397	3245	2897	4707
ENSG00000074855	ANO8	16	26	26	11	41	32	15	24
ENSG00000074935	TUBE1	232	184	206.98	149	364.96	370	413	572
ENSG00000074964	ARHGEF10L	4	16	2	26	0	1	3	0
ENSG00000074966	TXK	3033	3050	3668	2122	7656	7622	7865	7918
ENSG00000075035	WSCD2	9	10	4	26	0	6	0	0
ENSG00000075043	KCNQ2	16	37	12	41	0	2	4	1
ENSG00000075073	TACR2	4	4	0	17	0	2	3	4
ENSG00000075089	ACTR6	353	220	392	206	572	583	548	846
ENSG00000075131	TIPIN	90.84	97.01	105.04	98.02	141.73	102	129	162.03
ENSG00000075142	SRI	2667.98	1994.98	3220.98	1854.99	5444.97	2737.99	2014	3741.95
ENSG00000075151	EIF4G3	375	335	1386	485	1519	1118	594	1836
ENSG00000075188	NUP37	218	184	252	199	409	358	346	401
ENSG00000075213	SEMA3A	80	37	23	38	10	20	8	15
ENSG00000075218	GTSE1	84	80	124	180	147	112	111	61
ENSG00000075223	SEMA3C	6	11	9	2	0	31	18	10
ENSG00000075234	TTC38	873	1042	1134	675	2545	5539	7216	9053
ENSG00000075239	ACAT1	402.99	331	520.99	278	512.98	480	706	511
ENSG00000075240	GRAMD4	199	224	824	274	565	416	307	215
ENSG00000075275	CELSR1	25	85	56	76	63	40	16	3
ENSG00000075290	WNT8B	3	5	3	6	2	0	0	0
ENSG00000075292	ZNF638	798	767	1113	537	1443	1345	1331	1680
ENSG00000075303	SLC25A40	283.62	242	474.77	212	447	477.87	528.93	667.82
ENSG00000075336	TIMM21	326	226	250	223	481	386	409	580
ENSG00000075340	ADD2	61	42	11	86	0	9	8	0
ENSG00000075388	FGF4	4	8	2	22	0	0	0	0
ENSG00000075391	RASAL2	70.81	69	19	74	3	13	44	11.17
ENSG00000075399	VPS9D1	39	61	137	51	282	141	58	120
ENSG00000075407	ZNF37A	370.24	290.96	441.45	292.96	582.54	379.75	481.25	471.27
ENSG00000075413	MARK3	1318	1166	1786	850	2961	2321	2148	3221
ENSG00000075415	SLC25A3	4962.35	4060.69	5772	3259.46	9285	6982	7480	9254
ENSG00000075420	FNDC3B	1600	1683	2435	1305.23	2261	3406	2195	2629
ENSG00000075426	FOSL2	8082	5533	19707	4742	21199	14234	10487	13038
ENSG00000075429	CACNG5	0	1	1	1	0	1	0	0
ENSG00000075461	CACNG4	2	7	2	11	0	0	1	1
ENSG00000075539	FRYL	698	577	1149	378	1053	1198	1411	1560
ENSG00000075568	TMEM131	696	741	1976	929	1279	1010	1018	838
ENSG00000075618	FSCN1	2	8	11	11	5	6	13	18
ENSG00000075624	ACTB	306522	223208	289890	208133	575240	569564	476267	606724
ENSG00000075643	MOCOS	38.28	54	49.57	56	1	19	2	12.37
ENSG00000075651	PLD1	154	117	208	123	105	174	64	50
ENSG00000075673	ATP12A	2	5	4	2	0	0	1	9
ENSG00000075702	WDR62	63	109	138	176	107	80	89	56
ENSG00000075711	DLG1	392	360	915	249	783	651.68	516	843
ENSG00000075785	RAB7A	3499	2825	4072	2293	7634	7326	7109	10013
ENSG00000075790	BCAP29	444	332	670	280	835.67	525.25	531.29	838.44
ENSG00000075826	SEC31B	592.5	426.02	922.37	310.07	510.95	735.19	483.73	374.63
ENSG00000075856	SART3	758	681	913	533	1425	1499	1379	1718
ENSG00000075884	ARHGAP15	2025	1174	1840	815	3101	3079	2335	3361
ENSG00000075886	TUBA3D	6	4	2	3.42	0	7	1	0
ENSG00000075891	PAX2	3	3	2	17	1	1	0	4
ENSG00000075914	EXOSC7	629	494	589	296	951	936	896	1199
ENSG00000075945	KIFAP3	645	629	877	549	1119	1321	1422	1157
ENSG00000075975	MKRN2	645	522.36	830.32	400	1334.77	1462	1302	1725
ENSG00000076003	MCM6	919	698	1496	998	2323	1501	1447	1380
ENSG00000076043	REXO2	462	353	416	262	808	612	587	1040
ENSG00000076053	RBM7	449.42	359.71	586.2	292.34	795.26	850.77	891.67	1255.42
ENSG00000076067	RBMS2	84.27	63.53	154.4	69.86	212.24	106.4	31.03	111.49
ENSG00000076108	BAZ2A	1067.75	1000.92	2137.34	858	2334.11	2348.04	1808.97	2058.46
ENSG00000076201	PTPN23	149	128	252	84	248	197	126	171
ENSG00000076242	MLH1	561	506	780	497	876	1074	818	1006
ENSG00000076248	UNG	566	581	736	506	1696	1261	1125	1079
ENSG00000076258	FMO4	28	16	22	17	86	64	41	48
ENSG00000076321	KLHL20	575	392	495	363	1026	917	844	1029
ENSG00000076344	RGS11	16.56	16.33	17.62	29.67	24.46	9.2	4.18	1
ENSG00000076351	SLC46A1	32.24	71.67	143	79.9	104.34	50.47	33.77	18.72
ENSG00000076356	PLXNA2	32	94	26	121	21	7	10	24
ENSG00000076382	SPAG5	114.37	217.51	335.84	375.76	203.98	253	331.8	204.73
ENSG00000076513	ANKRD13A	695.91	841.69	2646.32	1089.74	3263.65	2044.82	887.44	1702.1
ENSG00000076554	TPD52	1364.74	887	1841.76	817.36	1801	739	1301.38	949.21
ENSG00000076555	ACACB	32	54	27	66	35	50	32	14
ENSG00000076604	TRAF4	17	25	75	36.8	105	62.54	50	37
ENSG00000076641	PAG1	239	201	212	194	1087	868	553	1156
ENSG00000076650	GPATCH1	217	176	267	127	282	325	403	455
ENSG00000076662	ICAM3	4434.28	2981.86	4574.05	2451.84	11957.5	6967.62	4908.12	6496.9
ENSG00000076685	NT5C2	1082.78	1110.62	2108.69	878.13	2088.38	2352.57	2650.86	3096.99
ENSG00000076706	MCAM	39.72	19.64	31.16	29.93	11	16.3	26.18	4
ENSG00000076716	GPC4	29	34	2	29	0	2	8	2
ENSG00000076770	MBNL3	443	252	470	182	955	1045	777	1171
ENSG00000076826	CAMSAP3	6	7	7	17	0	1	2	0
ENSG00000076864	RAP1GAP	3	4	0	13	0	0	1	0
ENSG00000076924	XAB2	63	108	312	80	197	140	113	136
ENSG00000076928	ARHGEF1	5639	7230	10567	6605	14884	14187	11443	12629
ENSG00000076944	STXBP2	1767	1329	2958	1365	4391	3071	2313	2930
ENSG00000076984	MAP2K7	97	95	87	54.79	191	131	157	204
ENSG00000077009	NMRK2	2	1	0	1	0	0	0	0
ENSG00000077044	DGKD	864	1189	1905	790	3319	2599	3873	3544
ENSG00000077063	CTTNBP2	7	4	0	18	0	2	0	0
ENSG00000077080	ACTL6B	3	1	2	16	0	0	1	4
ENSG00000077092	RARB	0	1	3	12	0	14	5	1
ENSG00000077097	TOP2B	677	667	3441	676	2984	2012	966	1984
ENSG00000077147	TM9SF3	957	866	3216	1021	3168	2726	1109	3026
ENSG00000077150	NFKB2	293	380	586	227	864	682	667	937
ENSG00000077152	UBE2T	95	144	185	190	281	185	147	93
ENSG00000077157	PPP1R12B	394.84	304.2	345.11	266.79	389	503	434.86	558.44
ENSG00000077232	DNAJC10	1014	868.94	1740	620	2083	1619.41	1491	1945
ENSG00000077235	GTF3C1	807	624	1303	662	1491	3105	4023	4977
ENSG00000077238	IL4R	1145	596.25	2304	614.89	2179.78	1575.51	985	1304.49
ENSG00000077254	USP33	937	854	1592	690	1683	1752	1897	2353
ENSG00000077264	PAK3	43	22	11	29	5	5	2	6
ENSG00000077274	CAPN6	0	1	2	20	16	4	12	20
ENSG00000077279	DCX	44	32	3	40	0	6	2	0
ENSG00000077312	SNRPA	565	457	608.98	443	1215	802	716.97	1122.98
ENSG00000077327	SPAG6	4	7	10	7	31	13	2	0
ENSG00000077348	EXOSC5	636	469	561	378	1368	738	542	794
ENSG00000077380	DYNC1I2	510.59	336.9	580.85	268.67	754.78	577.31	516.9	731.77
ENSG00000077420	APBB1IP	1717	831	1700	528	3701	2854	2820	3906
ENSG00000077454	LRCH4	1177.87	896	1651.19	871.71	2978.41	2290.67	1912.18	2316.47
ENSG00000077458	FAM76B	348	293	527	204	788	625	723	1083
ENSG00000077463	SIRT6	21	11	44	16	22	45	35	51
ENSG00000077498	TYR	0	1	2	2	0	1	0	0
ENSG00000077514	POLD3	357	306	364.88	312	509.56	558	495	611.65
ENSG00000077522	ACTN2	8	6	1	12	0	1	0	2
ENSG00000077549	CAPZB	2526	1689	3099	1368	7771.09	5738.85	4809	7335
ENSG00000077585	GPR137B	123	60	148	68	251	226	169	602
ENSG00000077616	NAALAD2	15.01	4	14	13	5	1	7	3
ENSG00000077684	JADE1	1309	1078	1835	961	2815	3084	2451	2979.37
ENSG00000077713	SLC25A43	383	289	434	204	1261	574	527	480
ENSG00000077721	UBE2A	1038	714	1371	657	2318	1690	1446	2271
ENSG00000077782	FGFR1	106	96	100	135	422	553.28	92	619
ENSG00000077800	FKBP6	13	8	2	18	0	1	0	0
ENSG00000077935	SMC1B	10	8	5	4	0	14	9	14
ENSG00000077942	FBLN1	15	21	32	26	92	34	3	32
ENSG00000077943	ITGA8	8	8	4	12	0	1	7	8
ENSG00000077984	CST7	5699	6711	5134	5603	25385	22957	24966	41223
ENSG00000078018	MAP2	24	39	21	50	0	4	1	0
ENSG00000078043	PIAS2	212	287	112	176	285	512	536	693
ENSG00000078053	AMPH	28	15	18	41	20	8	16	11
ENSG00000078061	ARAF	1429	1085	1568	971	3089	3358	2904	3580
ENSG00000078070	MCCC1	437	376	598	260	682	715	610	808
ENSG00000078081	LAMP3	53	108	56	105	504	70	32	66
ENSG00000078098	FAP	16	7.1	1.97	16	0	8	0	0
ENSG00000078114	NEBL	43	20	18	77	0	6	10	3
ENSG00000078124	ACER3	171	134	277	118.75	157	219	175	250
ENSG00000078140	UBE2K	513	317	618	228	1013	808	616	1045
ENSG00000078142	PIK3C3	488	420	635	312	785	721	810	1075
ENSG00000078177	N4BP2	694	429	1107	406	731	787	746	1022
ENSG00000078237	TIGAR	32.69	51.3	106.53	36.79	74.97	58.61	87.1	154.01
ENSG00000078246	TULP3	190	174	264	181	325	426	388	475
ENSG00000078269	SYNJ2	204	211	411	230	336	612	662	512
ENSG00000078295	ADCY2	18	59	27	80.17	0	10	12	1
ENSG00000078304	PPP2R5C	1301.99	964	1578.9	737	3180.93	4030.98	4357.86	6582.91
ENSG00000078319	PMS2P1	323.32	253.63	299.75	201.67	757.83	543.44	479.49	732.74
ENSG00000078328	RBFOX1	40	22	10	79	0	14	6	1.01
ENSG00000078369	GNB1	488	484	4127	560	5211	1698	475	1296
ENSG00000078399	HOXA9	603.9	103.52	670.25	163.57	264	237.29	14	11
ENSG00000078401	EDN1	1	3	0	8	0	7	2	2
ENSG00000078403	MLLT10	132	137	274	114	321	228	163	275
ENSG00000078487	ZCWPW1	84	82.47	117.23	125.9	155.26	116.13	139.22	189.69
ENSG00000078549	ADCYAP1R1	42	31	12	59	6	2	6	0
ENSG00000078579	FGF20	9	2	6	7	0	0	0	0
ENSG00000078589	P2RY10	932	424	971	251	1794	1194	858	1092
ENSG00000078596	ITM2A	4033	2965	4244	3064	9029	4970	2019	1678
ENSG00000078618	NRDC	1567.53	1374.94	2715.95	1319.85	3675.64	2855.8	3191.82	3800.76
ENSG00000078668	VDAC3	1680	1249	1665	1195	3740	3114	2818	3699
ENSG00000078674	PCM1	2823	2086	4060	1484	3693	3425	3181	3085
ENSG00000078687	TNRC6C	349.8	315.02	559.81	340.76	712.16	676.09	460.34	540.47
ENSG00000078699	CBFA2T2	624	575	838	516	1085	963	652	880
ENSG00000078725	BRINP1	7	16	4	34	0	5	3	1
ENSG00000078747	ITCH	732	598	1231	527	1477	1803	2022	2493
ENSG00000078795	PKD2L2	19.36	12.53	9.1	18	18.1	4.14	12.25	26
ENSG00000078804	TP53INP2	110	139	207	70	394	136	130	210
ENSG00000078808	SDF4	1522	2167	3356	1764	8071	5959	2216	6310
ENSG00000078814	MYH7B	6	32	9	25	19	3	8	7
ENSG00000078898	BPIFB2	0	2	0	3	0	3	0	0
ENSG00000078900	TP73	11	31.06	25.23	63.82	55.44	19.26	7.07	3
ENSG00000078902	TOLLIP	697	530	983	436	1982	1333	1317	1878
ENSG00000078967	UBE2D4	140.47	85.35	156.75	62.69	296.57	205.35	215.05	215.99
ENSG00000079101	CLUL1	7.58	8	2	5	0	1	1	0
ENSG00000079102	RUNX1T1	96	29	13.39	83	0	12	6	13
ENSG00000079112	CDH17	7	5	10	4	57	3	3	10
ENSG00000079134	THOC1	279	257	436	197	518	497	622	911
ENSG00000079150	FKBP7	47	20	43	34	129	41	33	49
ENSG00000079156	OSBPL6	19	21	7	39	0	3	8	9
ENSG00000079215	SLC1A3	20	14	4	18	0	6	0	2
ENSG00000079246	XRCC5	4741	3623	6138	3589	8201	8344	7809	10369
ENSG00000079257	LXN	66	49	83	75	228	92	123	134
ENSG00000079263	SP140	1011.22	708.92	1125.04	709.31	2105.95	1669.59	1495.44	2692.54
ENSG00000079277	MKNK1	1172.99	711	1695.99	756.96	1595	1073	676	818.01
ENSG00000079308	TNS1	22	63	25	99	9	21	11	1
ENSG00000079313	REXO1	315.53	191.64	303.73	144.5	1446.15	829.94	424.08	620.85
ENSG00000079332	SAR1A	2101	2002	3373	1617	3917	3242	3130	4224
ENSG00000079335	CDC14A	469	187	386.92	116	631	535	401.86	735
ENSG00000079337	RAPGEF3	28	42	26.37	59.37	46.76	22.2	16	19
ENSG00000079385	CEACAM1	343	69	109.86	68	182	140	19	2
ENSG00000079387	SENP1	288	282	460	251	457	617	513.6	495.32
ENSG00000079393	DUSP13	0	6	1	7	0	0	1	0
ENSG00000079432	CIC	62	94	300	106	286	132	107	141
ENSG00000079435	LIPE	56	56	80	71	87	44.58	53	43
ENSG00000079459	FDFT1	2002	1254	2255	1100	4818.18	3729	2457	4485
ENSG00000079462	PAFAH1B3	474	160.14	345.92	142.62	1104.4	432.55	259.94	260.96
ENSG00000079482	OPHN1	36	22	17	56	103	22	26	36
ENSG00000079557	AFM	0	0	0	0	0	0	0	0
ENSG00000079616	KIF22	1116	1013.88	1170	826.19	2918.67	2234.59	1766	2214
ENSG00000079689	SCGN	0	0	2	0	0	0	0	0
ENSG00000079691	CARMIL1	38	42	23	15	1	14	10	7
ENSG00000079739	PGM1	1066	835	1369	801	2905	2171.96	1440.97	2056.72
ENSG00000079785	DDX1	816	818	1239	605	1249	1547	1567	1883
ENSG00000079805	DNM2	2067.03	2400.67	4295.08	2008.33	7796.35	6727.27	4665.11	6009.7
ENSG00000079819	EPB41L2	136	58	132	119	150	111	122	123
ENSG00000079841	RIMS1	16	12	2	15	0	0	4	2
ENSG00000079931	MOXD1	30	2	22	5	0	17	1	16
ENSG00000079950	STX7	474	399	642	360	754	982	779	1311
ENSG00000079974	RABL2B	321.92	313.9	418.69	231.23	645.48	835.09	711.33	870.46
ENSG00000079999	KEAP1	964	920	1269	912	2478	2058	1716	2126
ENSG00000080007	DDX43	5	14.71	3.68	3	85	15	143.24	202.33
ENSG00000080031	PTPRH	6	7	3	9	0	0	0	0
ENSG00000080166	DCT	6	4	8	10	0	5	2	0
ENSG00000080189	SLC35C2	789	728	989	598	2245	1971	1572	2280
ENSG00000080200	CRYBG3	24.21	31.98	22.49	43.92	26.02	10.68	16.48	17.54
ENSG00000080224	EPHA6	0	5	0	3	0	3	1	2
ENSG00000080293	SCTR	3	8	1	0	2	0	3	0
ENSG00000080298	RFX3	198	186	159	118	292	341	261	407
ENSG00000080345	RIF1	947	801	1380	737	1879	1767	1369	1688
ENSG00000080371	RAB21	303.28	217	1152	260	843	618	292	608
ENSG00000080493	SLC4A4	149	102	120	77	728	496	273	426
ENSG00000080503	SMARCA2	1696.04	1403.8	5383.71	1280.45	3929.79	2137.15	1433.94	2068.93
ENSG00000080511	RDH8	1	2	4	7	0	0	0	0
ENSG00000080546	SESN1	1256.82	1193.43	1749.34	840.12	2711	3006.63	1527.64	3043.68
ENSG00000080561	MID2	29	10	14	16	19	27	3	15
ENSG00000080572	PIH1D3	6.33	0	0	2	0	3	0	0
ENSG00000080573	COL5A3	0	1	0	6	0	1	5	25
ENSG00000080603	SRCAP	602.24	662.23	1687.6	881.03	1305.52	1723.05	1165.18	1099.48
ENSG00000080608	PUM3	476	390	512	307	1035	692	693	947
ENSG00000080618	CPB2	0	0	1	1	1	0	4	1
ENSG00000080644	CHRNA3	5	12	7	20	1	0	1	0
ENSG00000080709	KCNN2	2	7	1	6	0	0	0	0
ENSG00000080802	CNOT4	518	482	501	330	1007	793	996	1202
ENSG00000080815	PSEN1	880	696	1088	627	2333	1752	1580	2006
ENSG00000080819	CPOX	87	95	295	125	551	324	81	264
ENSG00000080822	CLDND1	3845.7	2706	4280.63	2567.38	10481	5239.13	2816	2923
ENSG00000080823	MOK	78	61	61	79.52	151	90	132	94
ENSG00000080824	HSP90AA1	7613.75	6359.6	8369.54	4941.27	13624.5	12994.6	13527.4	23800.2
ENSG00000080839	RBL1	265	270	604	188	416.29	587.98	496.93	528.6
ENSG00000080845	DLGAP4	633	577.2	1196.96	526.92	1583	1012.91	659.06	875.76
ENSG00000080854	IGSF9B	3	10	6	17	1	0	2	2
ENSG00000080910	CFHR2	3	1.06	0	0	0	2	1	4
ENSG00000080947	CROCCP3	62.47	45.68	75.97	53.19	70	69.24	51.68	98.08
ENSG00000080986	NDC80	123	110	202	166	246	217	196	187
ENSG00000081014	AP4E1	130	120	258	112	254	297	311	330
ENSG00000081019	RSBN1	519	406	478	363	1168	734	728	1071
ENSG00000081026	MAGI3	74	30	109	19	18	34	22	30
ENSG00000081041	CXCL2	12	17	4	6	0	28	9	3
ENSG00000081051	AFP	0	1	0	0	0	0	0	0
ENSG00000081052	COL4A4	202	59	176	57	97	187	63	61
ENSG00000081059	TCF7	452	346	856	193	923	634	205	507
ENSG00000081087	OSTM1	974	632	1350	504	1665	1806	1669	2639
ENSG00000081138	CDH7	51	31	10	59	1	8	11	3
ENSG00000081148	IMPG2	11	7	9	19	40	3	6	4
ENSG00000081154	PCNP	1503	919.99	2082.99	844	2773	1896	1674	3572.99
ENSG00000081177	EXD2	93	119	110	94	55	140	103	91
ENSG00000081181	ARG2	51.63	139.22	114.4	291.08	128.34	44.24	75.46	49.32
ENSG00000081189	MEF2C	64	25	39	22	0	626	691	1496
ENSG00000081237	PTPRC	18766	11105	20955	9798	31605	38900	34573	48728
ENSG00000081248	CACNA1S	2	12	1	5	0	0	0	0
ENSG00000081277	PKP1	13	15	18	19	0	4	1	3
ENSG00000081307	UBA5	660.83	475.04	762.44	379.51	1014.72	1023.42	1108.09	1696.35
ENSG00000081320	STK17B	7731	4286	12238	3674	11865	8476	6170	10543
ENSG00000081377	CDC14B	38.31	33.69	38.46	32.79	61.25	46.42	35.74	55
ENSG00000081386	ZNF510	68	86	133	72	89	97	137	124
ENSG00000081479	LRP2	20	24	9	55	0	5	5	0
ENSG00000081665	ZNF506	423.94	323.81	519.39	237.95	539.81	705.92	729.58	1039.7
ENSG00000081692	JMJD4	666.44	634.56	728.54	636.63	1704.82	955.68	655.33	782.21
ENSG00000081721	DUSP12	430	307	513	270	1034	774	592	1121
ENSG00000081760	AACS	708	569	1021	537	1075.44	707	416	468
ENSG00000081791	DELE1	595	622	803	418	1396	1321	1500	1938
ENSG00000081800	SLC13A1	6	4	2	4	0	0	0	1
ENSG00000081803	CADPS2	28	14	4	13	0	12	4	0
ENSG00000081818	PCDHB4	2	3	7	8	0	0	0	0
ENSG00000081842	PCDHA6	0	6.66	5	20.04	0	0	0	2
ENSG00000081853	PCDHGA2	2	5.61	2.94	8.38	0	0	1.42	0
ENSG00000081870	HSPB11	432	387	499	407	1179	661	714.98	993
ENSG00000081913	PHLPP1	80	83	144	83	164	39	27	51
ENSG00000081923	ATP8B1	8	13	2	21	0	7	5	10
ENSG00000081985	IL12RB2	586	541	558	131	3317	3033	2351	4460
ENSG00000082014	SMARCD3	52	26.18	35.51	16	355	104.4	23	407
ENSG00000082068	WDR70	501	375	631	338	773.67	710	631.96	905.61
ENSG00000082074	FYB1	3629	2702	3018	1763	5998	5833	5364	8484
ENSG00000082126	MPP4	4	1	2	20	0	4.56	0	3
ENSG00000082146	STRADB	294.65	368.66	442.08	307.37	555.79	543.93	677.4	747.7
ENSG00000082153	BZW1	4585.19	3747.16	6852.95	3599	10367.1	8354.06	9283.02	15247.2
ENSG00000082175	PGR	67	29.33	10.59	66	0	18	8	0
ENSG00000082196	C1QTNF3	27.16	30	35	29	58	65.36	45	135
ENSG00000082212	ME2	1058	971	1513	770	2061	2248	2118	2956.06
ENSG00000082213	C5orf22	201	217	380	246	493	572	481	628
ENSG00000082258	CCNT2	762	510	1032	435	1281	975	930	1273
ENSG00000082269	FAM135A	44	80	22	51	42	44	84.4	99
ENSG00000082293	COL19A1	42	29	1	30	0	5	7	5
ENSG00000082397	EPB41L3	4	101	28	143	78	3	2	8
ENSG00000082438	COBLL1	24	16	6	23	66	1	9	15
ENSG00000082458	DLG3	232	262	558	210	688	573	408	371
ENSG00000082482	KCNK2	1	2	0	2	0	1	0	0
ENSG00000082497	SERTAD4	46	39	7	29	0	5	7	0
ENSG00000082512	TRAF5	2071	1770	4528	1644	3443	2047	1739	1519
ENSG00000082515	MRPL22	508	411	525	391	1578	689	629	1099
ENSG00000082516	GEMIN5	285	251	435	213	430	529	476	504
ENSG00000082556	OPRK1	6	21	2	24	0	1	1	7
ENSG00000082641	NFE2L1	331	245	659	260	714	615	292	528
ENSG00000082684	SEMA5B	34	30	57	51	94	5.07	7	7
ENSG00000082701	GSK3B	465	323	695	258	909	1001	832	1239
ENSG00000082781	ITGB5	4	151	33	126	178	15	4	3
ENSG00000082805	ERC1	461	372	553	271	782	839	397	512
ENSG00000082898	XPO1	615.8	571.86	1987.5	562.54	1009.9	1070.76	742.56	986.96
ENSG00000082929	LINC01587	0	0	0	2	0	0	0	0
ENSG00000082996	RNF13	923	689	879	540.91	1913	1480	1344.99	2234
ENSG00000083067	TRPM3	75	34	19	91	0	2	11	6
ENSG00000083093	PALB2	106	126	183	96	196	205	202	219
ENSG00000083097	DOP1A	202.75	244.72	407.47	179.01	698.09	340.23	260.21	276.83
ENSG00000083099	LYRM2	553.29	444.97	538.82	317.76	1131.07	807.82	858.69	1159.05
ENSG00000083123	BCKDHB	410	250	464.95	203	698	481	407	530
ENSG00000083168	KAT6A	1174	727	1258	526	1798	2225	2150	2800
ENSG00000083223	TUT7	1123	1192	1671	846	2096	2475	2326	3558
ENSG00000083290	ULK2	98	162	516	169	460	490	166	391.35
ENSG00000083307	GRHL2	21	16	13	27	5	5	6	10
ENSG00000083312	TNPO1	707	475	1169.91	455	1464.87	1524	1413	1518.86
ENSG00000083444	PLOD1	313	628	784	671	1433	1640	1972	2984
ENSG00000083454	P2RX5	128.83	71.3	91.14	55.53	1213.56	352.02	225	1914.13
ENSG00000083457	ITGAE	2078.36	1362	3139.32	1777.89	19022.1	4512.32	1005.89	1955.39
ENSG00000083520	DIS3	519.18	451.12	674.58	322.25	1064.07	754.55	758.81	1038.04
ENSG00000083535	PIBF1	315	259	377	167	598	495	545	705
ENSG00000083544	TDRD3	146	142	245	139	430	206	191	241
ENSG00000083622	AC000061.1	0	0	0	0	0	0	0	0
ENSG00000083635	NUFIP1	151.93	139	131	87	360	198	206.97	317.94
ENSG00000083642	PDS5B	721	582	1176	501	907	1398	1262	1279
ENSG00000083720	OXCT1	881	630	1448	652	1801	1145	854.96	939.87
ENSG00000083750	RRAGB	119	72	195	93	237	254	200	282
ENSG00000083782	EPYC	12	6	2	7	41	9	9	12
ENSG00000083799	CYLD	3281	2498	6126	2191	5899	4958	3708	5787
ENSG00000083807	SLC27A5	72.63	128.53	107.56	140.06	258.63	90.19	94.75	140.53
ENSG00000083812	ZNF324	380.47	416.33	350.2	362.38	700.41	655.03	722.9	690.2
ENSG00000083814	ZNF671	184	228	237	167	475	470	463	677
ENSG00000083817	ZNF416	24	35	37	67	5	97.92	72	107.87
ENSG00000083828	ZNF586	212.17	157.21	324.98	174.44	647.14	400.15	251.57	432.17
ENSG00000083838	ZNF446	130.2	120.31	147.15	98.45	176.73	250.82	176.91	283.86
ENSG00000083844	ZNF264	297	199	393	189	286	340	367	375
ENSG00000083845	RPS5	3048.93	2403.96	3084.98	2218.99	7247.85	3727.99	2813.98	5048.96
ENSG00000083857	FAT1	40	32	11	66	0	4	6	1
ENSG00000083896	YTHDC1	781	785	961	599	1777	1128	1367	2023
ENSG00000083937	CHMP2B	485	369	576	316	1288	647	598	1103
ENSG00000084070	SMAP2	4164	3648	4874	2760	6558	8269	6003	8838
ENSG00000084072	PPIE	961	921	1085.61	776	2375	1759	1546	2321
ENSG00000084073	ZMPSTE24	634	496	850	471	1195	1093	951	1203
ENSG00000084090	STARD7	1882.02	1964.88	3636.82	1844.04	6070.78	5754.91	3803.83	8092.32
ENSG00000084092	NOA1	355.73	256.8	403.99	292	542	634.63	489	824
ENSG00000084093	REST	1710	1056	2149	950	4126	2980	2033	3807
ENSG00000084110	HAL	45	34	8	8	1	10	12	3
ENSG00000084112	SSH1	583.34	560	1314.7	608	2366	1400	827.9	1388
ENSG00000084207	GSTP1	10871	13414	13628	13816	27197	11167	8141	9602
ENSG00000084234	APLP2	1841	1036	2671	901	3797	5096	3079	5725
ENSG00000084444	FAM234B	26	53	38	37	14	94	125	93
ENSG00000084453	SLCO1A2	4	10	4	16	1	2	1	0
ENSG00000084463	WBP11	1369.99	1134.98	1751.99	1013	3643	2831	2399	3448
ENSG00000084623	EIF3I	2416.99	1502	2371.98	1555.99	5601	3712.99	3324.99	5093.99
ENSG00000084628	NKAIN1	3	11	2	22	25	2	0	0
ENSG00000084636	COL16A1	13	16	4	33	8	9	3	1
ENSG00000084652	TXLNA	789	847	1506	716	2224	1791	1622	1389
ENSG00000084674	APOB	9	19	11	33	0	2	4	3
ENSG00000084676	NCOA1	443	742	1803	552	3187	1836	1157	2482
ENSG00000084693	AGBL5	228.92	232.02	309.96	180.01	459.01	371.96	292.01	337.96
ENSG00000084710	EFR3B	89	96	43	164	1	30	35	25
ENSG00000084731	KIF3C	48	35	91	50	124	95	26	36
ENSG00000084733	RAB10	1472	1136	2123	1150	2394	2614	2179	3038
ENSG00000084734	GCKR	6	16	18	14	5	6	2	1
ENSG00000084754	HADHA	2247	1844	2691	1752.99	4975	4154	3309	4452
ENSG00000084764	MAPRE3	8	20	21	25	38	21	18	35
ENSG00000084774	CAD	351	433	977	462	803	587	510	472
ENSG00000085063	CD59	1692	1366	3152	1480	2126	1271	409	677
ENSG00000085117	CD82	3877	2399	5494	2389	8515.44	2974	411	7452
ENSG00000085185	BCORL1	56	56	49	66	131	80	80	83
ENSG00000085224	ATRX	1950	1584	2537	1167	3159	3179	2936	4710
ENSG00000085231	AK6	300.01	212.38	256.41	214.54	506.99	312.25	442.95	562.34
ENSG00000085265	FCN1	10.12	5	5	27	0	3	3	3
ENSG00000085274	MYNN	516.9	490	598.48	315.55	999.59	829.8	993.71	1596.98
ENSG00000085276	MECOM	28	8	2	17	0	6	4	2
ENSG00000085365	SCAMP1	580	334	647	265	846	863	746	1191
ENSG00000085377	PREP	981	1223	2235	1310	2446	2393	978	2188
ENSG00000085382	HACE1	214	161	476	172	229	306	256	398
ENSG00000085415	SEH1L	371.78	345	489.95	298.94	530	564	634	577
ENSG00000085433	WDR47	323	256	560	239	768	651	705	1133
ENSG00000085449	WDFY1	1311	1169	2255	1034	2939	2310	2102	2545
ENSG00000085465	OVGP1	11	6	5	4	0	18	13	10
ENSG00000085491	SLC25A24	364.95	249.96	777.95	280.73	973.14	665.01	145	276.97
ENSG00000085511	MAP3K4	206	214.87	509.38	242.38	523.82	388.84	418.53	533.57
ENSG00000085514	PILRA	5.02	9.21	9.11	6.05	34.19	15.11	14.11	9.18
ENSG00000085552	IGSF9	5	31	12	23	7	5	9	8
ENSG00000085563	ABCB1	1666	1659.98	2591	1441.99	4199	2994	2351.99	2480
ENSG00000085644	ZNF213	52	97	164	124	191	138	101	121
ENSG00000085662	AKR1B1	1840	1400	1824	1407	4904	3896	3697	4567
ENSG00000085719	CPNE3	960	939	1669	959	2013	1557	1492	2095
ENSG00000085721	RRN3	548.35	630.41	832.43	478.08	1192.81	1172.81	1445.21	1416.92
ENSG00000085733	CTTN	20	49	7	63	5	9	5	12
ENSG00000085741	WNT11	19	31	85	22	86	31	167	61
ENSG00000085760	MTIF2	321	244	368	208	491	532	442	721
ENSG00000085788	DDHD2	835	566.26	1226.34	472	1346	1421	1030.91	1545
ENSG00000085831	TTC39A	12	28	14	35	2	2	5	6
ENSG00000085832	EPS15	899	763	1788	744	2414	1618	1461	1683
ENSG00000085840	ORC1	63	100	131	83	129	131	117	66
ENSG00000085871	MGST2	181.17	217.26	212.02	213	354	169.1	317	359
ENSG00000085872	CHERP	320	338.94	664.91	316.04	745.74	484.95	514.2	594
ENSG00000085978	ATG16L1	785	776	1201	713	2304	1344	1382	1344
ENSG00000085982	USP40	149	144	286	86	249	227	171	196
ENSG00000085998	POMGNT1	851.67	703	1182	662	2770.81	1683.62	1147.4	1519.69
ENSG00000085999	RAD54L	41.36	68.28	76.78	42.89	67.26	64.44	107.5	37.65
ENSG00000086015	MAST2	206.93	273.87	703	291	614	830.98	301	619
ENSG00000086061	DNAJA1	3951	3656	4239	2521	9033	6425	7969	11542
ENSG00000086062	B4GALT1	1487	1334	3212	1217	1440	3161.92	2332	2543
ENSG00000086065	CHMP5	984	772	1165	700	2161	1246	787	1362
ENSG00000086102	NFX1	919	741.83	1141	643	1591	1558	1503	1445
ENSG00000086159	AQP6	4	11	10	23	0	2	2	0
ENSG00000086189	DIMT1	416	315	474	233	667	530	625	792
ENSG00000086200	IPO11	382.56	313	539.73	316.93	676.18	528.62	492.67	606.74
ENSG00000086205	FOLH1	1	2	0	4.55	0	3.86	1	0
ENSG00000086232	EIF2AK1	2299.94	1800.71	3106.74	1691.02	4777.65	4776.72	3745.82	5376.17
ENSG00000086288	NME8	17	1	38	2	9	42	15	139
ENSG00000086289	EPDR1	296	224	739	291	341	298	115	105
ENSG00000086300	SNX10	1001	726	2182	831	2764	1230	596	1134
ENSG00000086475	SEPHS1	281.99	294	769.99	225	1053	663	476	579
ENSG00000086504	MRPL28	903.28	792	954	722.05	2146.75	1586.02	1459.93	1899.72
ENSG00000086506	HBQ1	1	0	0	2	0	17	12	57
ENSG00000086544	ITPKC	86	148	189	117	240	279	89	213
ENSG00000086548	CEACAM6	15	21	3	24	0	4	10	0
ENSG00000086570	FAT2	8	18	28	55.36	1	9	10	1
ENSG00000086589	RBM22	1201	1061	1576	963	3039	2078	2079	2932
ENSG00000086598	TMED2	3613.57	2887.61	3678.88	2482.51	8165.88	6662.85	5807.69	10636.7
ENSG00000086619	ERO1B	118	105	127	65	327	253	357	506
ENSG00000086666	ZFAND6	1280.99	899	1335.99	699	2128	1996	2181	2890
ENSG00000086696	HSD17B2	29	28	9	89	0	4	5	10
ENSG00000086712	TXLNG	323.04	202	456.14	168.01	636.03	485	368	550.03
ENSG00000086717	PPEF1	2	0	0	3	0	0	1	3
ENSG00000086730	LAT2	5569	3318	6445	2684	18275	10698	7763	10446
ENSG00000086758	HUWE1	1083	983	2063	909	2950	1996	1528	1462
ENSG00000086827	ZW10	233	195	279	133	326	533	428	435
ENSG00000086848	ALG9	239	214	331	206	460	373	362	383.95
ENSG00000086967	MYBPC2	0	0	0	3	0	0	6	0
ENSG00000086991	NOX4	10	14	2	14	0	7	5	0
ENSG00000087008	ACOX3	194	198	317	202	463	400	299	550
ENSG00000087053	MTMR2	680	585	1150	599	1022	1322	1144	1794
ENSG00000087074	PPP1R15A	8784	8656	10592	4861	23933	22899	24540	21591
ENSG00000087076	HSD17B14	0	0	1	2	0	4	0	1
ENSG00000087077	TRIP6	24	20	23	18	15	18	2	10
ENSG00000087085	ACHE	11	19	9	12	50	23	31	50
ENSG00000087086	FTL	7156.97	6289.95	6533.86	4749.98	32438.8	18266.9	18891.9	34610.7
ENSG00000087087	SRRT	886	973	1495	760	2646	1819	1838	1922
ENSG00000087088	BAX	870	937	1857	766	1979	1614	990	1144
ENSG00000087095	NLK	65	40	69	61	132	101	56	102
ENSG00000087111	PIGS	1372	1255	1797	1086	3801	2719	2082	2645
ENSG00000087116	ADAMTS2	8	14	16	41	0	0	4	3
ENSG00000087128	TMPRSS11E	1856	204	963	35	74	241	9	4
ENSG00000087152	ATXN7L3	107	116	294	126	412	213	156	239
ENSG00000087157	PGS1	497	400	939.99	400	792	1041	823	1057.99
ENSG00000087191	PSMC5	2565.24	1630.21	2426	1231.76	5035.29	4471.22	4056.78	5895.47
ENSG00000087206	UIMC1	373	316	428	249	837	665	552	779
ENSG00000087237	CETP	9	14	4	18	0	8	1	7
ENSG00000087245	MMP2	15	7	37	4	5	39	0	0
ENSG00000087250	MT3	0	5	7	19	6	1	3	0
ENSG00000087253	LPCAT2	37	11	12	12	0	2	11	2
ENSG00000087258	GNAO1	13	48	15	68	0	6	3	2
ENSG00000087263	OGFOD1	582	459	669	396	1170.78	995.89	949.85	1134.96
ENSG00000087266	SH3BP2	1026	556	1240	448	2601	2277	1803	2959
ENSG00000087269	NOP14	351.95	232.4	428.38	230.98	474.26	622.75	618.88	702.82
ENSG00000087274	ADD1	3939.92	2194.99	7533	2081	8958	8276.99	6870.99	6434.87
ENSG00000087299	L2HGDH	113.17	95	156.46	101.97	231	127.33	170	186
ENSG00000087301	TXNDC16	53	55	83	93	139	105	161	174
ENSG00000087302	RTRAF	942.96	771	1194	809	2363	1388	1205	2295.86
ENSG00000087303	NID2	20.04	15	13	16	40	5	7	8.14
ENSG00000087338	GMCL1	877	612	1417	513.98	1589	1758	1628	2032
ENSG00000087365	SF3B2	1413	1260	2458	1178	4397	2853.7	2120	3240
ENSG00000087448	KLHL42	295	314	531	301	681	622.33	387.49	514.03
ENSG00000087460	GNAS	1997	1955	4397	1951.15	10151	4046	2365	5988.99
ENSG00000087470	DNM1L	797	567.73	1254	671	1117	1035	1095	1280
ENSG00000087494	PTHLH	2	1	1	2	0	0	0	9
ENSG00000087495	PHACTR3	8	9	4	19	0	0	3	0
ENSG00000087502	ERGIC2	781	593	835.91	551	1679	998	977	1711
ENSG00000087510	TFAP2C	18	5	5	16	0	8	2	3
ENSG00000087586	AURKA	169	182	339.96	222	389.91	222	182	119
ENSG00000087589	CASS4	967	323	1211.49	203	1014.95	867	311	729.88
ENSG00000087842	PIR	1	2	2	3	0	3	0	2
ENSG00000087884	AAMDC	83.14	88.33	80.96	57.37	159	83.98	102.58	89.87
ENSG00000087903	RFX2	227	88	234	92	312	107	86	106
ENSG00000087995	METTL2A	228.03	237.47	221.5	217.8	478.58	336.3	329.98	425.7
ENSG00000088002	SULT2B1	11	13	5	15	5	5	7	3
ENSG00000088035	ALG6	319	274	472	243	663	613	666	877
ENSG00000088038	CNOT3	88.24	144.14	270.31	122.06	278.66	196.19	177	167.05
ENSG00000088053	GP6	19	29.97	17.9	23	16	21	29.91	16
ENSG00000088179	PTPN4	2606	2124	3228	1631	5542	7179	6453	8816
ENSG00000088205	DDX18	735	651	656	438	1454	1154	1248	1615
ENSG00000088247	KHSRP	28	60	345	54	196	115	70	71
ENSG00000088256	GNA11	6	25.86	9	20	9	1	2	1.1
ENSG00000088280	ASAP3	3	14	4	15	0	0	1	2
ENSG00000088298	EDEM2	746	485	815	566	1776	1483	1180	1848
ENSG00000088305	DNMT3B	73	38	146	71	59	64	13	7
ENSG00000088320	REM1	0	1	2	3	0	3	0	0
ENSG00000088325	TPX2	307	413	606	673	796	531	398	200
ENSG00000088340	FER1L4	4	23	3	20	5	1	2	3
ENSG00000088356	PDRG1	264.97	290.97	389.97	213.97	953	720	564.97	1050
ENSG00000088367	EPB41L1	30	41	146	47	19	13	9	1
ENSG00000088386	SLC15A1	15	9	5	12	0	2	0	6
ENSG00000088387	DOCK9	105.36	96	299	57	318	97	86	150
ENSG00000088448	ANKRD10	1272	859	1763	638	2016	1928	1890	2477
ENSG00000088451	TGDS	243	219	219	132	359	293	340	492
ENSG00000088538	DOCK3	16	16	18	15	13	26	25	48
ENSG00000088543	C3orf18	340	238	445	183	1104.41	523	337	202
ENSG00000088682	COQ9	619	480	626	408	1379	1111	928	1309
ENSG00000088726	TMEM40	6	10	4	32	1	3	2	3
ENSG00000088727	KIF9	89.03	71.62	95.88	65	173.08	106.17	187.22	218.47
ENSG00000088756	ARHGAP28	38	30	12	59	0	4	4	3
ENSG00000088766	CRLS1	178	171	558	219	786	622	128	636
ENSG00000088782	DEFB127	4	0	0	0	0	0	1	0
ENSG00000088808	PPP1R13B	62	87.5	225.31	72.38	259	118.46	87.69	71
ENSG00000088812	ATRN	151	189	359	152	407	482	263	456
ENSG00000088826	SMOX	31	9	127	16	128	38	8	5
ENSG00000088827	SIGLEC1	5	47	11	60	0	4	6	2
ENSG00000088832	FKBP1A	367.88	311.42	1476.69	385.57	1104.51	480.59	379.75	541.73
ENSG00000088833	NSFL1C	784	541.87	690	487	2124	1378	1071	1983
ENSG00000088836	SLC4A11	25	24	43	14	19	12	1	7
ENSG00000088854	C20orf194	97	90	36.01	39.01	265	79	43	58
ENSG00000088876	ZNF343	74	76	104.53	95	165	135.76	133.14	80
ENSG00000088881	EBF4	7	10	10	1	32	29	11	14
ENSG00000088882	CPXM1	15	10	33	6	22	82	49	170
ENSG00000088888	MAVS	824	765	1210	785.9	1190	1534	1485	1368
ENSG00000088899	LZTS3	10	15	26	24	40	16	6	13
ENSG00000088926	F11	1	3.54	1	1.09	0	0	1	0
ENSG00000088930	XRN2	1669.54	1179.7	1953.39	1017.01	2821.27	2599.28	2288.21	3348.54
ENSG00000088970	KIZ	283	255	353	203	409	577	554	885
ENSG00000088986	DYNLL1	2547	1853.99	2210	1828.49	5732	3359	2652	4026
ENSG00000088992	TESC	1196	1510	2244	1484	1693	753	523	579
ENSG00000089006	SNX5	1300	826.96	1546	843.95	2031	2000	1725	2854.98
ENSG00000089009	RPL6	1679.25	1175.34	1875.58	1065.09	5538.49	2364.61	1963.29	3811.97
ENSG00000089012	SIRPG	4147.99	527	2263.99	302	4993.99	1873.98	672	374
ENSG00000089022	MAPKAPK5	450.52	436.99	652.7	318.58	1234.58	1049.56	721.13	1479.53
ENSG00000089041	P2RX7	258	228	156	180	916	835	1105	1482
ENSG00000089048	ESF1	243	143	218	134	340	305	291	401
ENSG00000089050	RBBP9	156	138	284	83	197	306	213	358
ENSG00000089053	ANAPC5	3903	2674	4395	2353	7065	6714	5974	8451.18
ENSG00000089057	SLC23A2	236	243	344	191	632	575	637	646
ENSG00000089060	SLC8B1	556	538	878	449	862	684	527	541
ENSG00000089063	TMEM230	2585	1469.9	2762	1257	5654	4328	3134.99	6234
ENSG00000089091	DZANK1	53	38	58	37	97.04	60	71	58
ENSG00000089094	KDM2B	236.29	185.7	381.12	146.6	384.58	408.89	476.64	713.03
ENSG00000089101	CFAP61	1	6	0	5.2	0	10	12	10
ENSG00000089116	LHX5	3	6	3	16	0	0	0	1
ENSG00000089123	TASP1	277	157	243	137	456	442	445	731
ENSG00000089127	OAS1	2003.99	1652	2196	1589	5251	2806	666	1107
ENSG00000089154	GCN1	561	555	1504	541	1387	1174	996	843
ENSG00000089157	RPLP0	4660.24	4067.12	5016.68	3907.01	12534.1	5813.22	5167.25	9227.9
ENSG00000089159	PXN	1994.4	1819.6	4598.65	1428.92	2517.27	7613.39	7671.87	6780.99
ENSG00000089163	SIRT4	11	10	10	9	13	21	13	33
ENSG00000089169	RPH3A	12	14	1	22	0	4	0	0
ENSG00000089177	KIF16B	264	174	370	148	334	285	63	159
ENSG00000089195	TRMT6	245	212	238	203	546	366	390	584
ENSG00000089199	CHGB	30	8	7	63	2	4	13	3
ENSG00000089220	PEBP1	2556	1629	2536	1332.97	6266.99	2767	1923	2724.97
ENSG00000089225	TBX5	15	7	3	24	0	4	6	1
ENSG00000089234	BRAP	535	467	710	353	1105	1065	1048	1520
ENSG00000089248	ERP29	1656	1101	1451.3	985	4603	2379.11	1657	2946.18
ENSG00000089250	NOS1	54	55	11	63	0	13	13	5
ENSG00000089280	FUS	3857.05	2008.63	4192.71	1203.42	5722	6872.88	8211.11	6995.06
ENSG00000089289	IGBP1	449	360	537	318	896	683	512	954
ENSG00000089327	FXYD5	4137	2728	3596	2099	8054	4494	3841	3903
ENSG00000089335	ZNF302	282	255	353.81	215	598	470	558	533.81
ENSG00000089351	GRAMD1A	309	652	791	562	1253	572	287	305
ENSG00000089356	FXYD3	2	9	2	12	3	0	1	13
ENSG00000089472	HEPH	30	7	80	31	0	25	7	2
ENSG00000089486	CDIP1	471	565	1366	564	1225	924	684	694
ENSG00000089505	CMTM1	28.4	18	56	37	43.62	40.97	12.91	15.68
ENSG00000089558	KCNH4	7	6	2	7	38	2	3	6
ENSG00000089597	GANAB	2791	2470	5061	2442	6415	8074	5632	5999
ENSG00000089639	GMIP	587	745	1526	664	2217	2157	1762	1929
ENSG00000089682	RBM41	253	252	310	141	375	367	314	520
ENSG00000089685	BIRC5	231	283	323	404	218	286	374	116
ENSG00000089692	LAG3	49	55	69	77	2116	215	26	79
ENSG00000089693	MLF2	1848	1461	2087	1336	5798	3260	2505	4197
ENSG00000089723	OTUB2	53.33	46	183.85	69.01	180.25	43.07	18.36	22.98
ENSG00000089737	DDX24	2973.67	2476	4135.15	2199.99	6359.75	4322.93	3146.64	4479.02
ENSG00000089775	ZBTB25	607.09	449.88	783.45	342.96	840.52	888.32	713.08	979.42
ENSG00000089818	NECAP1	1140.12	735.43	1168.14	566.13	2161.63	1568.12	1801.34	2234.18
ENSG00000089820	ARHGAP4	2369.56	2390	4506.99	2156	6357.98	5799.99	3873	4683.28
ENSG00000089847	ANKRD24	9	17	15	15	21	9	9	6
ENSG00000089876	DHX32	192.59	176.15	468.12	204.23	414.12	541.95	233.52	533.28
ENSG00000089902	RCOR1	53	36	149	77	157	76	53	122
ENSG00000089916	GPATCH2L	612	470	835	392	1228	959	755.34	1031
ENSG00000090006	LTBP4	282	249	493	208	790	551	356	509
ENSG00000090013	BLVRB	262	201	237	112	858	416	305	329
ENSG00000090020	SLC9A1	227	238	488	186	632	523	409	457
ENSG00000090054	SPTLC1	733	435	1099	545	1131	1219	1083	1591.92
ENSG00000090060	PAPOLA	967	863	2126	875.73	2218	1777	1586	2229
ENSG00000090061	CCNK	427.93	355.44	526.67	260.2	753.55	536.15	500.5	816.59
ENSG00000090097	PCBP4	76	23	89	35	687	206	132	112
ENSG00000090104	RGS1	22332	14339	22475	13158	46464	25831	24677	29302
ENSG00000090238	YPEL3	1132	955	1286	680	3675	2982	2373	5177.61
ENSG00000090263	MRPS33	218	140.13	209	140	320	299	245	342
ENSG00000090266	NDUFB2	1639.23	1289.56	1487.07	1070.36	3975.55	3008.62	2514.42	4276.16
ENSG00000090273	NUDC	1971.97	1457	1828	1324	4641.02	3199	2728	4306
ENSG00000090316	MAEA	899	916	1210	671	1873	1905	1951	2431
ENSG00000090339	ICAM1	3020.52	4058.27	2736.28	3092.27	6062.01	4434.93	7030.84	4350.89
ENSG00000090372	STRN4	570	621	1375.99	606	1594	1369	742	965
ENSG00000090376	IRAK3	68	28	29	11	3	20.46	11	35
ENSG00000090382	LYZ	36	75.55	179.99	186	61	11	2	2.66
ENSG00000090402	SI	2	5	0	2	0	0	0	0
ENSG00000090432	MUL1	572	573	716	503	1399	1114	876	1125
ENSG00000090447	TFAP4	30	48	9	50	2	13	9	11
ENSG00000090470	PDCD7	119	105	385	153	932	399	106	286
ENSG00000090487	SPG21	912	882	1416	568	2601	2322	1187	2845
ENSG00000090512	FETUB	4	3	0	11	0	2	1	0
ENSG00000090520	DNAJB11	1738.02	1232.29	1927.01	975.68	3463.81	2939.23	3017.61	4704.71
ENSG00000090530	P3H2	23	4	2	19	0	4	0	0
ENSG00000090534	THPO	1	2	1	2	0	0	0	0
ENSG00000090539	CHRD	12	15	4	21	0	0	2	1
ENSG00000090554	FLT3LG	705.36	388.21	608.97	248.23	1135.09	749.62	349.86	508.45
ENSG00000090565	RAB11FIP3	69	75	339	67	504	180	129	218
ENSG00000090581	GNPTG	845.66	606.03	876.25	506.9	2043.55	1506.23	1091.17	2180.94
ENSG00000090612	ZNF268	312	293	411	278	343	383	360	312
ENSG00000090615	GOLGA3	488	416	1014	315	994	993	828	983.95
ENSG00000090621	PABPC4	484	428	1249	355	1645	444	283	453
ENSG00000090659	CD209	0	6	3	18	0	4	1	0
ENSG00000090661	CERS4	187	266	372	227	842	464	482	505
ENSG00000090674	MCOLN1	154	85	245	119	278	288	213	298
ENSG00000090686	USP48	830	744	1235	615	1919	1778	1460	2143
ENSG00000090776	EFNB1	28	48	45	23	122	136	86	116
ENSG00000090857	PDPR	239.46	431.88	435.88	378.47	1091.44	531.66	908.82	1004.98
ENSG00000090861	AARS	878	890	1296	882	1965	2124	1601	1812
ENSG00000090863	GLG1	3542	3008.52	4592	2266	7262	9584	8458	9794
ENSG00000090889	KIF4A	96.8	104	74	113	187	118	50	53
ENSG00000090905	TNRC6A	183	188	297	146	438	293	223	335
ENSG00000090924	PLEKHG2	80	100	302	119	240	218	162	153.9
ENSG00000090932	DLL3	0	7	2	9	20	3	4	9
ENSG00000090971	NAT14	29	28	50	23	192	77	42	55
ENSG00000090975	PITPNM2	270	247	700	348	1016	483	449	658
ENSG00000090989	EXOC1	484	455	532	409	797	704	623	719
ENSG00000091009	RBM27	522.54	322.01	473.35	223.06	525.25	738.46	593.58	706.79
ENSG00000091010	POU4F3	4	8	4	0	0	1	0	0
ENSG00000091039	OSBPL8	1716	1214	2833	996	2978	2461	2147	3560
ENSG00000091073	DTX2	232.84	221.02	326.94	195.92	622.57	556.39	402.54	526.62
ENSG00000091106	NLRC4	9	4	1	9	1	5	5	1
ENSG00000091127	PUS7	155	121	261	118	248	192	169	177
ENSG00000091128	LAMB4	2	10	1	18	0	1	3	0
ENSG00000091129	NRCAM	19	7	3	17	0	1	3	0
ENSG00000091136	LAMB1	7	24	16	36	11	13	5	2
ENSG00000091137	SLC26A4	13	7	2	14.71	1	2	2	1
ENSG00000091138	SLC26A3	6	5	1	2	0	0	1	0
ENSG00000091140	DLD	1045	777	1415	729	1816	1861	1736	2463
ENSG00000091157	WDR7	757.34	638.74	1192	579.15	1064.9	1528	1331.77	2573.37
ENSG00000091164	TXNL1	556.66	428.19	569	551.85	1143.1	721	598.05	1103.63
ENSG00000091181	IL5RA	35	25	8	39	0	7	11	2
ENSG00000091262	ABCC6	14	16	8	49.57	1	5	2	4
ENSG00000091317	CMTM6	3163	2198	4058	1982	5348.02	4553	3670	7203.26
ENSG00000091409	ITGA6	169	127	87	111.51	740.86	1057.97	640.84	616.89
ENSG00000091428	RAPGEF4	14	9	1	10	0	5	1	4
ENSG00000091436	MAP3K20	130.84	198	100	268.98	239.23	245.14	142	208.96
ENSG00000091482	SMPX	4	0	0	4	0	0	0	0
ENSG00000091483	FH	563	422	602	427	824	749	677	788
ENSG00000091490	SEL1L3	1553	1152	4954	1270	6635	2072	605	606
ENSG00000091513	TF	132	155	47	201	12.87	32	34	27
ENSG00000091527	CDV3	1653	704	5583	735	2936	1631	871	1351
ENSG00000091536	MYO15A	68	143	60	213	48	33	35	15
ENSG00000091542	ALKBH5	912.32	926.11	1973.35	976.48	4093.15	2615.38	1547.97	2453.01
ENSG00000091583	APOH	0	0	0	1	0	3	0	0
ENSG00000091592	NLRP1	1325	1190	2868	964	3884	4612	3807	3586
ENSG00000091622	PITPNM3	12	50	27	54	0	2	6	5
ENSG00000091640	SPAG7	1224	708	1022	590	2350	2001	1416	2183
ENSG00000091651	ORC6	101.89	113.61	105.21	121.75	173	103.45	137	143.18
ENSG00000091656	ZFHX4	56	41	7	110	2	18	13	3
ENSG00000091664	SLC17A6	1	3	0	4	0	0	0	1
ENSG00000091704	CPA1	1	10	5	15	0	0	1	1
ENSG00000091732	ZC3HC1	232	185	232	120	557	395	358	444
ENSG00000091831	ESR1	64	55	13	53	12	20	22	13
ENSG00000091844	RGS17	59	75	37	24	73	36	10	9
ENSG00000091879	ANGPT2	33	64	17	29	4	16	11	16
ENSG00000091947	TMEM101	328	313	316	202	710	510	462	590
ENSG00000091972	CD200	9	9	0	11	7	4	7	12
ENSG00000091986	CCDC80	57	39	21	31	0	26	20	12
ENSG00000092009	CMA1	2	1	0	1	0	0	0	0
ENSG00000092010	PSME1	7798	5632	7976	4869	23377	13799	8982	18210
ENSG00000092020	PPP2R3C	778.98	574.94	837.99	406.94	1415.96	1163.91	1022.58	2168.96
ENSG00000092036	HAUS4	163.44	160.81	257.35	170.23	463.91	345.63	235.4	374.94
ENSG00000092051	JPH4	12	14	2	33	10	2	11	8
ENSG00000092054	MYH7	0	1.26	3	10.09	0	0	2	0
ENSG00000092067	CEBPE	1	4	6	1	0	0	1	0
ENSG00000092068	SLC7A8	8	16	20	9	0	4	3	14
ENSG00000092094	OSGEP	898.98	619	762	486	1660.89	1097	1374.69	1986.72
ENSG00000092096	SLC22A17	5	14	1	16	0	0	4	3
ENSG00000092098	RNF31	606.52	746.86	973.08	624.87	1694.73	1306.05	903.95	1329.38
ENSG00000092108	SCFD1	915	616	1091	661	1315	1401	1464	2032
ENSG00000092140	G2E3	246	235	316	209	352	408	580	687
ENSG00000092148	HECTD1	1071	893	1753	739	1876	1776	1537	1915
ENSG00000092199	HNRNPC	8579.21	6030.44	10435.8	4507.73	18387.2	13915.6	12432.3	22546.5
ENSG00000092200	RPGRIP1	2	9	1	16	0	0	0	0
ENSG00000092201	SUPT16H	1763.91	1491	2351.99	1450.97	2785	3341	3118.99	3706
ENSG00000092203	TOX4	1345.04	1042.98	1632.57	937.98	2703.57	2047.37	1736.3	2764.42
ENSG00000092208	GEMIN2	97	66	100	71	113	174	178	217
ENSG00000092295	TGM1	4	7	4	28	8	8	6	17
ENSG00000092330	TINF2	2005	1750	2255	1131	4985	5090	4636	6854
ENSG00000092345	DAZL	3	1	0	3	0	1	0	0
ENSG00000092377	TBL1Y	0	0	0	1	0	0	2	0
ENSG00000092421	SEMA6A	75	78	38.6	124	17	75.33	91.55	71.24
ENSG00000092439	TRPM7	612	509.98	1197.27	443	1273	1146	1101	1273
ENSG00000092445	TYRO3	49	87	6	83	6	27	13	14
ENSG00000092470	WDR76	58	130	133	83	308	148	166	176
ENSG00000092529	CAPN3	15.23	73.73	21.27	59.02	327.7	64.26	232.39	1230.98
ENSG00000092531	SNAP23	1409.57	1180.56	1828.02	1093.3	2175.81	2192.72	2313.37	3064.84
ENSG00000092607	TBX15	31	24	7	40	1	6	15	5
ENSG00000092621	PHGDH	111	209	104	287	1427	266	120	192
ENSG00000092758	COL9A3	21	10	44	20	33	15	7	2
ENSG00000092820	EZR	8289	4433	10399	3515	17067	13281	5732	6722
ENSG00000092841	MYL6	21101.9	13934.6	21306.2	12445.6	49155.4	27574.4	19799.8	33464.8
ENSG00000092847	AGO1	373.12	243.52	553.42	211	742.36	805.95	625.55	575.24
ENSG00000092850	TEKT2	5	8	1	11	0	1	0	1
ENSG00000092853	CLSPN	126	149	144	147	208	174	148	191
ENSG00000092871	RFFL	319.22	390.45	678.22	353.06	834.88	1156.13	1109.08	1391
ENSG00000092929	UNC13D	1833	1823	3803	1650.48	5746	5150	4007	4136
ENSG00000092931	MFSD11	456.18	371.95	624.12	304.47	996.32	911.04	635.24	1149.18
ENSG00000092964	DPYSL2	820	505	1768	463	2150	1338	590	667
ENSG00000092969	TGFB2	27	11	0	24.95	0	2	6.45	0
ENSG00000092978	GPATCH2	348	318	334	197	456	484	518	606
ENSG00000093000	NUP50	567.94	728.81	1157.03	533.87	1400.68	1379.91	1373.95	1658
ENSG00000093009	CDC45	164	113	222	178	265	253	226	225
ENSG00000093010	COMT	1130.1	901	1138.92	809	2854.51	1926	1602	2234
ENSG00000093072	ADA2	1706	953	2221	819	3076	4076	2842	2834.95
ENSG00000093100	AC016026.1	112.94	150.61	154.84	125.52	369.71	118.43	41.26	57.89
ENSG00000093134	VNN3	4	2	0	5	0	0	0	4
ENSG00000093144	ECHDC1	679	512	800	490	1252	1053	1119	1513
ENSG00000093167	LRRFIP2	394	301	365	271	615	591	556	779
[truncated: 56,736 more rows]

## Sheet: DESeq2_variance_stabilized_log_
ENSG	symbol	Decidua.053.Cluster.10	Decidua.056.Cluster.10	Decidua.053.Cluster.2	Decidua.056.Cluster.2	Decidua.062.Cluster.2	Decidua.053.cNK	Decidua.056.cNK	Decidua.062.cNK
ENSG00000000419	DPM1	9.93772	9.69309	9.77052	9.74801	9.78404	9.7053	9.74335	10.022
ENSG00000000457	SCYL3	9.68173	9.55917	9.83215	9.41598	9.35125	9.42975	9.42155	9.28417
ENSG00000000460	C1orf112	8.53333	8.48019	8.53736	8.67747	8.44243	8.68039	8.77814	8.74795
ENSG00000000938	FGR	13.1001	13.477	13.4809	13.4767	13.1326	13.9298	13.9601	13.9245
ENSG00000000971	CFH	9.18579	8.32637	8.1096	8.08948	8.15418	8.13778	7.62663	7.6778
ENSG00000001036	FUCA2	10.9695	10.5285	10.6613	10.5794	10.3929	10.4188	9.95778	10.115
ENSG00000001084	GCLC	9.1041	9.60629	9.66234	9.43085	9.5191	9.48342	9.34697	9.00831
ENSG00000001167	NFYA	9.56141	9.6822	9.82562	9.74218	9.39599	10.1509	10.1373	10.1771
ENSG00000001460	STPG1	8.04717	8.48764	8.07843	8.62073	8.37861	8.09061	8.02653	7.97194
ENSG00000001461	NIPAL3	10.1483	10.3685	10.2975	10.2794	10.4465	10.3895	10.3461	10.2787
ENSG00000001497	LAS1L	10.5098	10.4062	10.4263	10.2715	10.0818	10.5472	10.4757	10.3822
ENSG00000001561	ENPP4	9.27534	8.81593	9.00689	8.95715	9.43512	10.1449	10.3542	10.5208
ENSG00000001629	ANKIB1	9.18579	9.48837	9.62108	9.52701	9.55978	9.20597	9.34056	9.35745
ENSG00000001630	CYP51A1	10.1111	10.0021	10.5502	9.84896	10.7369	10.2119	10.0903	10.2881
ENSG00000001631	KRIT1	9.51964	9.43347	9.37936	9.40848	9.11819	9.26958	9.7	9.69545
ENSG00000002016	RAD52	8.6264	8.50237	8.60994	8.53735	8.55002	8.75734	8.60088	8.78329
ENSG00000002330	BAD	9.73242	9.45311	9.43754	9.33102	10.1088	9.47848	9.37649	9.69545
ENSG00000002549	LAP3	11.5509	11.4448	11.5537	11.6271	11.6452	11.308	10.8498	11.0048
ENSG00000002586	CD99	12.6692	12.4255	12.4972	12.5014	13.4838	12.9056	13.0383	13.2802
ENSG00000002587	HS3ST1	7.91736	8.12907	7.72505	8.31673	7.27861	7.56678	7.67513	7.46726
ENSG00000002746	HECW1	7.64939	8.02099	7.72505	8.22217	7.27861	7.54822	7.43455	7.41205
ENSG00000002822	MAD1L1	9.88417	10.0384	9.64935	9.66394	10.624	10.5396	10.6299	10.8905
ENSG00000002834	LASP1	12.2743	12.3176	13.3974	12.5519	12.247	12.0882	11.8263	11.4773
ENSG00000002919	SNX11	9.75707	9.8707	9.61727	9.92004	9.59561	10.1143	10.3834	10.2826
ENSG00000003056	M6PR	12.2192	11.8389	11.6876	11.6271	11.95	12.5762	12.8183	12.7177
ENSG00000003096	KLHL13	9.12594	8.45749	9.00997	8.51337	8.85695	8.23959	7.82691	7.73907
ENSG00000003147	ICA1	7.75046	7.9809	7.64361	7.72681	7.52095	8.10269	8.08619	8.14106
ENSG00000003393	ALS2	8.93074	8.92508	9.18444	8.77647	8.66052	9.25004	9.05571	9.10284
ENSG00000003400	CASP10	9.98174	10.0321	9.93863	10.0309	9.73111	10.4402	10.6645	10.2301
ENSG00000003402	CFLAR	12.4439	12.2867	12.4454	12.203	12.4762	13.0196	12.782	12.9863
ENSG00000003436	TFPI	7.95543	7.95274	7.58423	8.23321	7.27861	7.70997	7.43455	7.48949
ENSG00000003509	NDUFAF7	9.37391	9.30531	9.26452	8.91315	8.93762	9.33201	9.25182	9.45295
ENSG00000003756	RBM5	11.4452	11.3892	11.3377	11.1993	11.2194	11.3633	11.4849	11.4264
ENSG00000004059	ARF5	11.6627	11.1604	11.3321	10.9241	12.0511	11.6333	11.3906	11.724
ENSG00000004139	SARM1	8.86534	8.84818	9.14101	8.89621	9.34831	8.89172	8.44965	8.47809
ENSG00000004142	POLDIP2	10.6694	10.5894	10.8039	10.7048	11.157	10.8254	10.7498	10.8121
ENSG00000004399	PLXND1	7.99133	8.44206	7.92778	8.45508	8.28342	8.29327	8.19902	8.44089
ENSG00000004455	AK2	11.7246	10.8411	11.6075	10.9576	11.8629	11.7576	11.7506	11.5208
ENSG00000004468	CD38	12.4005	12.3957	12.8206	12.5193	11.3824	12.6314	12.1493	12.2741
ENSG00000004478	FKBP4	9.86994	9.67947	9.83703	9.5132	10.3302	10.1276	10.0339	10.2566
ENSG00000004487	KDM1A	10.3716	10.1973	10.6073	10.2229	10.1908	10.7335	10.4701	10.4895
ENSG00000004534	RBM6	10.8879	10.4617	10.8297	10.2794	10.7961	11.0558	11.2154	11.1141
ENSG00000004660	CAMKK1	8.22739	8.29042	8.02901	8.44646	7.73521	7.98587	7.82691	7.84138
ENSG00000004700	RECQL	10.9908	10.7829	11.0142	10.7509	10.7884	11.2375	11.267	11.3445
ENSG00000004766	VPS50	9.18922	9.32698	9.51405	9.35866	8.84812	9.33937	9.54445	9.23058
ENSG00000004777	ARHGAP33	8.02538	8.04645	8.55136	8.30672	7.97616	7.96428	7.78161	7.6049
ENSG00000004779	NDUFAB1	10.3688	10.3784	10.1621	10.5123	10.3158	10.038	10.0866	10.2104
ENSG00000004838	ZMYND10	8.23582	8.41845	8.18925	8.71147	7.68734	7.99987	8.15453	7.9842
ENSG00000004864	SLC25A13	8.71193	8.67676	8.66125	8.698	8.29494	8.65458	8.68944	8.78329
ENSG00000004866	ST7	9.30071	8.82678	9.69877	9.00477	9.08053	9.01217	8.65184	9.15661
ENSG00000004897	CDC27	10.2466	9.98692	10.1072	9.98272	10.2532	10.1439	10.3873	10.1255
ENSG00000004961	HCCS	9.14739	9.01117	8.85236	8.90188	9.16329	9.28308	9.28358	9.27429
ENSG00000004975	DVL2	9.45439	9.62353	9.95956	9.76824	10.0758	9.83641	9.62276	9.66882
ENSG00000005007	UPF1	9.25923	9.69309	11.0037	10.019	10.5157	9.96062	9.32763	9.70381
ENSG00000005020	SKAP2	11.0599	10.905	10.8023	10.856	10.818	10.7342	11.3173	11.3411
ENSG00000005022	SLC25A5	12.0398	12.0728	11.8529	11.9732	12.1491	11.9588	12.0703	12.2739
ENSG00000005059	MCUB	9.86174	9.75146	9.23924	9.3742	9.86924	10.6766	10.5588	10.9192
ENSG00000005073	HOXA11	7.93031	7.78741	8.22956	8.04886	7.5533	7.81551	7.27861	7.78433
ENSG00000005075	POLR2J	10.353	10.3263	10.1085	10.2814	10.9254	10.2601	10.3552	10.6662
ENSG00000005100	DHX33	8.40339	8.54531	8.37968	8.49707	8.01007	8.2595	8.3617	8.33905
ENSG00000005108	THSD7A	8.18385	7.99453	7.60525	8.34611	7.27861	7.54822	7.60885	7.48949
ENSG00000005156	LIG3	9.58181	9.62639	9.74991	9.82991	9.87718	9.9502	9.99507	9.9642
ENSG00000005175	RPAP3	9.23962	9.10012	9.24179	9.02535	9.17852	9.40382	9.43358	9.94139
ENSG00000005187	ACSM3	7.97958	8.16188	7.86468	8.16462	7.69737	8.05314	7.81596	7.99024
ENSG00000005189	REXO5	8.26064	8.36092	8.47431	8.68436	7.75296	8.14913	8.16104	8.04229
ENSG00000005194	CIAPIN1	10.2513	10.3932	10.1812	10.3898	10.3057	10.6144	10.6887	10.7073
ENSG00000005206	SPPL2B	9.78128	9.58588	9.736	9.73632	9.75405	9.69833	9.69017	9.63038
ENSG00000005238	FAM214B	9.02053	9.11292	9.11872	9.26129	9.16499	9.47352	9.37022	9.17819
ENSG00000005243	COPZ2	8.17485	8.46512	8.33435	8.62799	8.91064	8.78378	8.68944	8.93655
ENSG00000005249	PRKAR2B	8.54544	8.37772	10.2574	8.62073	9.82987	8.31662	7.525	7.44202
ENSG00000005302	MSL3	9.87402	9.67947	9.86751	9.67628	9.85222	10.006	10.1085	10.1567
ENSG00000005339	CREBBP	10.0371	10.2067	10.4926	10.1046	10.4667	10.2886	10.21	10.4546
ENSG00000005379	TSPOAP1	8.91365	9.63491	9.21344	9.47803	8.97199	10.9758	11.1936	11.2009
ENSG00000005436	GCFC2	8.94339	8.60651	8.98512	8.9463	8.99371	9.1771	9.25869	9.30531
ENSG00000005448	WDR54	10.2357	10.0129	9.7184	10.0659	10.4589	10.0596	10.0903	9.79478
ENSG00000005469	CROT	8.93497	8.76005	8.8698	8.86158	8.20664	8.78668	8.72935	9.00831
ENSG00000005471	ABCB4	7.95543	7.93818	7.50982	8.06265	7.27861	7.56678	7.525	7.41205
ENSG00000005483	KMT2E	13.0734	12.6105	12.487	12.1533	12.8131	12.7716	12.6714	13.1056
ENSG00000005486	RHBDD2	11.3441	11.0812	10.9643	10.8401	11.7432	11.3361	11.0433	11.3603
ENSG00000005700	IBTK	10.3268	9.94702	10.3678	10.0797	9.92386	10.1748	10.3214	10.2047
ENSG00000005801	ZNF195	9.78564	9.72524	9.65493	9.60049	9.7388	9.8199	9.95913	9.70501
ENSG00000005810	MYCBP2	10.9611	10.8705	11.1562	10.8214	11.1614	10.8653	10.6063	10.7723
ENSG00000005812	FBXL3	9.96086	9.55015	10.2646	9.6885	9.91619	10.0945	10.0198	10.2438
ENSG00000005844	ITGAL	12.2219	12.8724	12.6417	12.6289	13.1112	13.8341	13.7099	13.4886
ENSG00000005882	PDK2	9.67938	9.97375	9.75853	9.73043	9.74535	10.2233	10.3172	10.2333
ENSG00000005884	ITGA3	8.28476	8.23355	8.16832	8.6352	8.42934	8.09061	7.81596	7.57657
ENSG00000005889	ZFX	10.39	9.78227	10.3767	9.95799	10.0428	10.4701	10.1919	9.96322
ENSG00000005893	LAMP2	11.3498	11.114	11.2043	10.9927	11.1325	11.2861	11.2275	11.1636
ENSG00000005961	ITGA2B	7.943	8.2036	7.62497	8.23321	7.63288	7.67263	7.62663	7.61816
ENSG00000005981	ASB4	8.00287	7.90798	7.44219	8.06265	7.27861	7.52827	7.57	7.48949
ENSG00000006007	GDE1	10.7587	10.4046	10.6295	10.397	10.5852	10.6578	10.4332	10.5535
ENSG00000006015	REX1BD	11.1943	10.9276	10.8868	10.779	11.6264	11.2798	10.9558	11.385
ENSG00000006016	CRLF1	7.62556	8.03384	7.76727	7.72681	7.73521	7.86953	8.01078	7.96573
ENSG00000006025	OSBPL7	9.49555	9.85635	10.0583	9.96794	9.69878	9.92559	9.69181	9.41203
ENSG00000006062	MAP3K14	8.65928	8.71323	8.96613	8.81373	9.01697	9.19984	9.18579	9.19414
ENSG00000006071	ABCC8	8.02538	8.27188	7.83026	8.81982	7.27861	7.56678	7.67513	7.44202
ENSG00000006118	TMEM132A	7.62556	8.07103	7.62497	8.12798	7.48349	7.38064	7.57	7.27861
ENSG00000006125	AP2B1	11.2727	11.0395	11.8719	11.2411	10.966	11.604	11.4397	11.1141
ENSG00000006194	ZNF263	9.92403	9.96712	9.99327	9.80502	10.2838	10.4492	10.6122	10.7285
ENSG00000006210	CX3CL1	7.81746	8.22369	7.71002	8.14039	7.27861	7.50657	7.27861	7.37299
ENSG00000006282	SPATA20	10.2986	9.29433	10.624	9.43085	10.2955	10.2693	9.14643	9.4001
ENSG00000006283	CACNA1G	7.81746	8.03384	7.60525	8.28635	7.27861	7.56678	7.54845	7.37299
ENSG00000006327	TNFRSF12A	8.26876	8.23355	8.1096	8.22217	8.43591	8.02033	7.99466	8.27529
ENSG00000006432	MAP3K9	8.1186	8.46512	8.03749	8.83191	8.29494	8.10269	8.0187	8.00803
ENSG00000006451	RALA	10.0461	9.85635	9.9189	10.0214	10.3841	9.76913	9.88286	10.072
ENSG00000006453	BAIAP2L1	7.89057	7.82472	7.75363	7.97538	7.3703	7.6979	7.73161	7.54521
ENSG00000006459	KDM7A	9.02053	8.86397	8.93052	8.45508	9.26939	9.52546	9.3848	9.79032
ENSG00000006468	ETV1	8.12826	8.16188	7.60525	8.4112	7.27861	7.48254	7.60885	7.52804
ENSG00000006530	AGK	11.0091	10.9868	10.6469	10.7136	10.7126	11.5492	11.2015	11.4853
ENSG00000006534	ALDH3B1	9.06303	8.73689	9.00997	8.76377	7.80251	8.00676	7.67513	7.41205
ENSG00000006555	TTC22	8.54544	8.55923	9.17641	8.81373	8.76305	8.80677	8.33043	8.29167
ENSG00000006576	PHTF2	10.0407	9.50721	10.0148	9.21841	9.66333	9.56312	9.64844	9.57252
ENSG00000006607	FARP2	8.90502	8.9689	9.06702	8.91315	8.59563	8.8677	9.16872	8.66818
ENSG00000006625	GGCT	9.47924	9.21475	9.49533	9.57754	9.35272	9.06356	9.1638	9.17641
ENSG00000006634	DBF4	9.76151	9.66847	9.79249	9.49924	10.0073	9.33016	9.65013	9.97009
ENSG00000006638	TBXA2R	7.59994	7.80641	7.60525	7.97538	7.27861	8.54086	8.29803	8.37301
ENSG00000006652	IFRD1	11.4887	11.5236	11.4049	10.9391	11.5419	10.9914	11.7345	11.9087
ENSG00000006695	COX10	9.45439	9.49782	9.53046	9.44189	9.64701	9.88478	9.8021	9.73327
ENSG00000006712	PAF1	10.337	10.2705	10.4263	10.0866	10.3689	10.5065	10.5474	10.558
ENSG00000006715	VPS41	10.4942	10.4771	10.722	10.5504	10.3295	10.6931	10.7367	10.5866
ENSG00000006740	ARHGAP44	7.89057	8.34381	7.73957	8.64237	7.3703	7.52827	7.73161	7.65511
ENSG00000006744	ELAC2	10.9963	11.0456	11.076	11.1184	11.0448	11.1702	11.1198	10.6863
ENSG00000006747	SCIN	8.21886	7.96698	7.75363	8.45508	7.50301	7.63125	7.57	7.66663
ENSG00000006756	ARSD	9.75707	9.13813	9.33512	9.43454	9.5281	9.726	9.16134	8.59094
ENSG00000006757	PNPLA4	8.83812	8.9	8.69414	9.04558	8.45534	8.57665	8.3719	8.62021
ENSG00000006831	ADIPOR2	8.8289	8.9	9.16291	8.86743	9.33499	9.03814	8.98366	9.16924
ENSG00000007038	PRSS21	7.86249	8.36092	7.93768	8.33642	8.37513	7.9266	8.45894	8.21537
ENSG00000007047	MARK4	8.00287	8.23355	8.11719	8.59865	8.34678	8.09667	8.0187	8.01964
ENSG00000007080	CCDC124	10.2388	9.95822	9.86434	9.87306	10.6047	10.1925	9.96047	10.3587
ENSG00000007129	CEACAM21	9.56141	9.23416	9.27945	8.90188	9.29266	9.46855	9.68027	9.5882
ENSG00000007168	PAFAH1B1	9.85349	10.0758	10.2454	9.93281	9.79459	9.7993	9.94421	9.75752
ENSG00000007174	DNAH9	7.93031	7.9809	7.60525	8.21099	7.27861	7.45526	7.525	7.27861
ENSG00000007202	KIAA0100	11.0027	11.1422	11.6846	11.1941	10.4873	11.1042	11.027	10.7044
ENSG00000007237	GAS7	10.2215	10.5621	11.1956	10.9391	10.6435	10.3819	9.55904	9.81028
ENSG00000007255	TRAPPC6A	10.2466	10.3685	9.56864	10.2249	10.7213	10.1758	10.6324	10.5689
ENSG00000007264	MATK	12.3874	12.1612	12.3308	12.1791	13.3499	12.7173	12.4618	12.551
ENSG00000007312	CD79B	9.15446	9.32698	8.39067	8.90753	10.4399	10.3333	10.2609	10.38
ENSG00000007314	SCN4A	7.75046	8.05885	7.56164	8.27598	7.27861	7.38064	7.49904	7.54521
ENSG00000007341	ST7L	8.99269	9.14228	9.02221	8.82588	8.8144	8.98806	9.02022	8.93655
ENSG00000007350	TKTL1	7.78511	9.17501	7.67823	7.87437	8.34678	10.006	12.051	11.1691
ENSG00000007372	PAX6	7.943	8.1064	7.71002	8.49707	7.3703	7.60066	7.74463	7.54521
ENSG00000007376	RPUSD1	9.83893	9.94927	9.67337	10.052	10.1262	10.0703	10.073	10.1377
ENSG00000007384	RHBDF1	7.89057	7.70263	7.78053	8.00574	7.87566	7.67263	7.46955	7.48949
ENSG00000007392	LUC7L	11.0414	10.5823	10.8589	10.181	10.2373	10.8659	11.0464	11.0359
ENSG00000007402	CACNA2D2	7.59994	7.62523	7.56164	7.70136	7.48349	7.87803	7.94376	8.03106
ENSG00000007516	BAIAP3	8.38937	8.71323	8.45917	8.11536	8.2234	8.60442	8.19282	8.0367
ENSG00000007520	TSR3	9.63635	10.1515	10.3137	10.2063	10.9528	10.5304	9.1364	10.401
ENSG00000007541	PIGQ	9.74368	9.91746	10.0569	10.1618	10.0046	9.83641	9.59305	9.44429
ENSG00000007545	CRAMP1	9.02446	9.92434	9.62489	10.0356	9.17684	9.53023	10.0275	9.54464
ENSG00000007866	TEAD3	7.76811	7.78741	7.66132	8.26549	7.46189	7.58419	7.46955	7.57657
ENSG00000007923	DNAJC11	9.74592	9.94025	9.96991	9.98272	9.48244	10.1081	10.1631	9.82343
ENSG00000007944	MYLIP	10.7834	10.9564	10.012	10.4903	10.8139	11.4996	12.149	11.2817
ENSG00000007968	E2F2	8.26876	8.48764	8.39612	8.6352	8.29112	8.2595	8.27009	7.72946
ENSG00000008018	PSMB1	12.602	12.3503	12.1688	12.378	12.6949	12.2675	12.2665	12.4123
ENSG00000008083	JARID2	10.0097	10.5534	10.9096	10.758	10.3422	10.3298	10.4877	10.5948
ENSG00000008086	CDKL5	8.36795	8.39423	8.22298	8.59118	7.88247	8.20355	8.1675	8.19743
ENSG00000008128	CDK11A	9.4847	9.70926	9.29421	9.44919	9.70777	9.46688	9.67197	10.0351
ENSG00000008130	NADK	9.23962	9.31619	10.0318	9.31899	9.82782	10.3012	9.54261	10.037
ENSG00000008226	DLEC1	8.13781	8.04645	7.87569	8.26549	7.59563	8.17135	8.18026	7.9781
ENSG00000008256	CYTH3	8.68065	8.80497	8.76849	8.67054	8.98586	9.41599	9.20501	9.3559
ENSG00000008277	ADAM22	8.21025	8.41845	8.25539	8.39306	8.03175	8.06585	8.22339	7.9271
ENSG00000008282	SYPL1	10.6403	9.98474	10.2929	9.99005	10.2134	9.68145	9.3744	9.12723
ENSG00000008283	CYB561	8.0683	8.41845	7.71002	8.31673	7.88247	8.55173	8.58061	8.51713
ENSG00000008294	SPAG9	9.55368	9.48203	9.8691	9.53727	9.6029	9.49975	9.57705	9.75064
ENSG00000008300	CELSR3	8.16575	8.82137	8.59227	9.14661	8.01555	7.98587	7.97814	7.74849
ENSG00000008311	AASS	8.09889	7.70263	7.92778	7.90996	7.3703	7.81551	7.64353	7.66663
ENSG00000008324	SS18L2	9.74816	9.77208	9.59609	9.90456	10.0181	9.63537	9.77459	9.84291
ENSG00000008382	MPND	8.33109	8.48764	9.03432	8.38386	8.85695	8.69622	8.15453	8.65149
ENSG00000008405	CRY1	9.38278	9.28697	8.99138	8.72478	9.54847	10.207	10.5952	11.0391
ENSG00000008513	ST3GAL1	12.196	12.2888	11.8971	12.0885	12.1797	12.0244	12.1475	11.5901
ENSG00000008516	MMP25	8.6964	8.6326	8.83464	8.59118	8.5471	8.25457	8.26439	8.1603
ENSG00000008517	IL32	14.0684	12.0933	13.8985	12.1084	13.9584	13.9279	11.6533	11.5231
ENSG00000008710	PKD1	8.74733	9.15055	9.56269	9.10433	9.49696	8.71492	8.18026	8.45458
ENSG00000008735	MAPK8IP2	7.62556	7.84241	7.62497	8.24411	7.43736	7.54822	7.43455	7.48949
ENSG00000008838	MED24	10.6154	10.6244	10.8297	10.7776	10.7294	11.2356	10.9331	10.8094
ENSG00000008853	RHOBTB2	9.3132	9.62639	10.144	9.67934	10.0507	9.49161	9.18094	8.91459
ENSG00000008869	HEATR5B	8.83352	9.17501	9.64935	9.40094	8.75105	9.42289	9.86709	9.41944
ENSG00000008952	SEC62	10.0171	9.68493	9.81741	9.7825	10.1204	9.78102	10.0159	10.3691
ENSG00000008988	RPS20	11.1597	11.3522	10.6092	11.3513	11.9075	10.9257	10.7352	11.0851
ENSG00000009307	CSDE1	12.3643	12.2884	12.6002	12.1194	12.5328	12.6953	12.6631	12.773
ENSG00000009335	UBE3C	9.41765	9.49782	10.5876	9.77682	9.98189	9.90293	9.70651	9.69305
ENSG00000009413	REV3L	9.86789	9.62353	9.8075	9.5542	9.82062	9.58002	9.63993	9.64415
ENSG00000009694	TENM1	8.53333	8.1511	7.88649	8.39306	7.89584	8.21919	8.27009	8.35807
ENSG00000009765	IYD	7.81746	8.00789	7.66132	8.18814	7.27861	7.42287	7.27861	7.37299
ENSG00000009780	FAM76A	8.96418	8.77145	8.92392	8.61342	8.90644	8.92814	8.85398	8.71673
ENSG00000009790	TRAF3IP3	12.3249	11.9937	11.9152	11.8499	11.7979	12.5128	12.6389	12.5013
ENSG00000009830	POMT2	8.37514	8.45749	8.50875	8.74445	8.23983	8.28376	8.18656	8.32744
ENSG00000009844	VTA1	10.7125	10.411	10.655	10.3898	10.4667	10.6367	10.5875	10.7723
ENSG00000009954	BAZ1B	10.1197	10.2633	10.8682	10.3602	10.587	10.6217	9.7465	10.1847
ENSG00000010017	RANBP9	8.94758	8.78833	9.50991	8.75737	9.28649	8.74838	8.68574	9.20641
ENSG00000010030	ETV7	8.29265	8.93496	7.92778	8.62799	8.97993	8.45734	8.18656	8.07494
ENSG00000010072	SPRTN	9.32249	9.07848	8.95973	8.91315	9.06587	9.1454	9.44747	9.46726
ENSG00000010165	METTL13	9.80721	9.85154	9.80418	10.1069	9.69312	9.97552	9.96585	9.87793
ENSG00000010219	DYRK4	9.30697	9.26836	8.99761	9.37033	9.48774	9.07041	9.18579	9.234
ENSG00000010244	ZNF207	12.4064	12.1682	12.4947	12.0935	12.0946	12.3637	12.5683	12.5416
ENSG00000010256	UQCRC1	12.0517	11.8424	11.7552	11.8558	12.0828	12.0456	11.9548	12.1048
ENSG00000010270	STARD3NL	11.0773	11.1896	10.8321	11.2972	11.5957	11.3331	11.2997	11.7786
ENSG00000010278	CD9	11.4829	10.7503	12.3741	11.8907	11.8612	10.9401	8.50411	8.2242
ENSG00000010292	NCAPD2	9.73919	10.1898	10.4242	10.4151	10.2396	10.4205	10.5421	9.99532
ENSG00000010295	IFFO1	9.50094	10.1727	10.4619	10.1357	10.5533	10.4072	9.53525	10.0398
ENSG00000010310	GIPR	8.30823	8.31751	8.53736	8.56076	8.3138	8.32579	7.82691	8.47143
ENSG00000010318	PHF7	8.35338	8.55229	8.4438	8.50525	8.50533	8.49618	8.57651	8.66818
ENSG00000010322	NISCH	10.0938	10.4476	10.5989	10.4506	10.7449	10.6345	10.6919	10.6355
ENSG00000010361	FUZ	7.96762	8.05885	8.23609	8.33642	8.32861	8.31662	8.20518	8.13617
ENSG00000010404	IDS	12.3147	12.0889	12.6065	11.82	12.7084	12.5041	12.6609	12.6631
ENSG00000010438	PRSS3	7.76811	8.02099	7.66132	8.14039	7.70715	7.42287	7.43455	7.27861
ENSG00000010539	ZNF200	8.67002	9.24947	8.60994	8.97855	8.83026	9.36302	9.70488	9.45583
ENSG00000010626	LRRC23	8.24418	8.29954	8.07843	8.23321	8.38553	8.29799	8.44965	8.33132
ENSG00000010704	HFE	8.04717	8.16188	7.98494	8.10254	7.53763	7.80594	7.75729	7.88584
ENSG00000010803	SCMH1	8.62082	8.73689	8.85937	8.71815	9.21337	8.43732	8.61286	8.37671
ENSG00000010810	FYN	12.116	12.5647	13.0139	12.4612	13.3118	13.0769	12.5836	13.1198
ENSG00000010818	HIVEP2	9.12594	9.14642	9.69877	9.3109	9.28495	9.1454	9.14393	9.23741
ENSG00000011007	ELOA	10.5741	10.4833	10.4442	10.5389	10.4917	10.4386	10.5143	10.6041
ENSG00000011009	LYPLA2	11.3598	11.1746	11.1104	11.0897	11.3824	11.4251	11.3271	11.2381
ENSG00000011021	CLCN6	8.7016	8.94475	8.95008	8.89621	8.5114	8.99535	8.93409	8.91902
ENSG00000011028	MRC2	7.91736	7.9809	8.36294	8.17647	8.40263	7.6979	7.8883	7.71963
ENSG00000011052	NME1-NME2	8.30048	8.14017	8.42817	8.19964	8.19814	8.2595	7.96118	8.19288
ENSG00000011114	BTBD7	9.30071	9.34828	9.21604	9.26129	9.05661	9.40382	9.37022	9.22716
ENSG00000011132	APBA3	9.92991	9.81487	9.81906	9.80222	10.0886	10.1307	10.0403	10.2317
ENSG00000011143	MKS1	8.98055	9.15875	8.87671	8.9463	8.53829	8.93834	8.98936	8.95811
ENSG00000011198	ABHD5	9.11507	9.12559	9.17372	9.08019	8.88732	9.12599	9.29696	9.31334
ENSG00000011243	AKAP8L	11.2483	11.4541	11.2024	11.1402	11.5645	11.4922	11.3544	11.5406
ENSG00000011258	MBTD1	9.10043	8.77145	9.02828	8.64948	8.46491	8.9905	9.11864	9.06042
ENSG00000011260	UTP18	10.028	9.95599	10.0721	9.53386	9.95318	9.9721	9.936	10.0583
ENSG00000011275	RNF216	10.7544	10.9084	10.624	10.6142	11.0952	11.2145	11.3994	11.2774
ENSG00000011295	TTC19	10.5416	10.7667	11.0386	10.6812	10.994	10.8647	10.3224	10.6208
ENSG00000011304	PTBP1	11.6878	11.9809	12.2227	12.0096	12.0562	12.1398	12.1685	12.0072
ENSG00000011376	LARS2	9.5691	9.2721	9.64748	9.82442	9.39315	9.51427	9.37231	9.18531
ENSG00000011405	PIK3C2A	9.37391	9.27583	9.82725	9.1091	9.29419	9.46522	9.94693	9.66392
ENSG00000011422	PLAUR	7.80155	7.95274	7.69444	7.89244	7.77006	7.89467	8.19282	8.47809
ENSG00000011426	ANLN	8.05781	8.41044	8.56518	8.99435	8.13125	8.20355	8.3617	7.73907
ENSG00000011451	WIZ	8.08883	8.29042	8.49414	8.56845	8.54417	8.31662	7.98645	8.11631
ENSG00000011454	RABGAP1	9.52229	9.47566	9.84995	9.63892	9.31702	9.95947	9.87428	9.64539
ENSG00000011465	DCN	8.18385	7.95274	8.37968	8.21099	7.52095	8.50376	7.82691	7.8013
ENSG00000011478	QPCTL	8.21025	8.2812	8.13215	8.26549	7.8103	8.22945	8.26439	8.3693
ENSG00000011485	PPP5C	10.3801	10.2123	10.7099	10.2834	11.274	11.1144	10.4379	10.6091
ENSG00000011523	CEP68	9.72789	10.0236	9.56666	10.1046	9.93812	9.51748	9.59128	9.16204
ENSG00000011566	MAP4K3	8.41719	8.48764	8.58332	8.52942	8.63127	8.54086	8.60889	8.72985
ENSG00000011600	TYROBP	13.6598	13.5906	13.4316	13.5305	13.9578	13.3227	13.1614	13.2718
ENSG00000011638	TMEM159	9.12954	8.74853	8.75708	8.67054	9.21337	8.79533	8.59686	8.49127
ENSG00000012048	BRCA1	8.7323	8.99725	8.95008	9.17853	8.85034	8.68358	8.85716	8.62309
ENSG00000012061	ERCC1	10.6636	10.6854	10.3689	10.5022	10.9051	10.816	10.6156	10.8991
ENSG00000012171	SEMA3B	7.64939	8.1064	7.67823	8.10254	7.58219	7.52827	7.57	7.6049
ENSG00000012174	MBTPS2	9.359	9.10012	9.33985	9.07531	9.42822	9.30023	9.31458	9.26267
ENSG00000012211	PRICKLE3	8.2768	8.29042	8.66125	8.47209	8.0732	8.13204	7.99466	7.90683
ENSG00000012232	EXTL3	8.95591	9.298	9.5844	9.35082	9.11642	9.85522	9.88571	9.74949
ENSG00000012660	ELOVL5	10.7929	10.4094	10.7203	10.7107	10.5798	10.7572	10.7204	10.6446
ENSG00000012817	KDM5D	7.27861	8.59989	7.27861	7.53807	7.60852	7.27861	10.5909	9.71213
ENSG00000012822	CALCOCO1	11.2824	11.0395	11.3478	10.8665	11.1768	11.8453	11.6852	11.4759
ENSG00000012963	UBR7	10.1583	10.3417	10.4421	10.1661	10.1229	10.5296	10.5518	10.2162
ENSG00000012983	MAP4K5	9.90624	10.2215	10.232	9.94294	10.1653	10.2385	10.4513	10.6506
ENSG00000013016	EHD3	8.12826	8.08301	7.88649	8.33642	8.2234	8.65131	8.69313	8.80055
ENSG00000013275	PSMC4	11.1005	11.0539	10.6622	10.9115	11.3649	11.2928	11.3867	11.5595
ENSG00000013288	MAN2B2	10.3815	10.5549	10.6441	10.7019	11.1072	10.8415	10.7298	10.4766
ENSG00000013293	SLC7A14	7.96762	8.03384	7.62497	8.21099	7.40825	7.45526	7.57	7.37299
ENSG00000013306	SLC25A39	12.129	12.032	11.9141	11.861	12.2565	11.6854	11.5785	11.4483
ENSG00000013364	MVP	12.6589	12.4962	12.6201	12.362	12.7335	12.8128	12.3682	12.2042
ENSG00000013374	NUB1	10.777	10.5865	10.5951	10.6872	11.0319	10.897	10.7329	11.1292
ENSG00000013375	PGM3	8.6964	8.86397	8.85937	8.77014	8.62043	8.74538	8.7222	8.83905
ENSG00000013392	RWDD2A	7.78511	7.87614	7.76727	7.57808	7.82554	7.6979	7.83764	7.8013
ENSG00000013441	CLK1	12.406	12.4184	12.3951	12.2193	12.4253	12.5031	12.7071	12.8195
ENSG00000013503	POLR3B	9.00868	8.67676	8.93052	8.84387	8.58159	8.72414	8.96059	8.69273
ENSG00000013523	ANGEL1	9.56398	9.67673	9.95212	9.65773	9.45154	9.70808	9.73065	9.43703
ENSG00000013561	RNF14	9.96849	9.8896	9.99761	9.76249	9.83804	10.4629	10.4051	10.4203
ENSG00000013563	DNASE1L1	9.43756	9.61206	9.5527	9.56759	9.15817	9.2657	9.0584	8.72985
ENSG00000013573	DDX11	9.7027	10.0593	10.2574	10.1704	9.78827	9.75043	9.2678	9.30369
ENSG00000013583	HEBP1	8.79602	8.74853	8.63162	8.57608	8.97199	8.718	8.69313	8.82955
ENSG00000013588	GPRC5A	8.12826	8.08301	7.75363	8.59865	7.27861	7.61631	7.46955	7.44202
ENSG00000013619	MAMLD1	7.81746	7.84241	7.64361	7.94353	7.40825	7.76571	7.46955	7.82572
ENSG00000013725	CD6	8.53333	8.82678	8.36294	8.81373	9.53067	10.375	9.3848	11.0095
ENSG00000013810	TACC3	9.42622	9.94702	9.44626	9.9226	10.0936	9.96292	9.67862	9.17819
ENSG00000014123	UFL1	10.1813	9.99129	9.98601	9.75961	10.0411	10.1419	10.3214	10.2195
ENSG00000014138	POLA2	9.5433	9.55317	9.40429	9.77966	9.5281	9.60124	9.70813	9.5433
ENSG00000014164	ZC3H3	9.17196	9.12978	9.62868	9.35082	9.2568	9.42461	9.39921	8.95597
ENSG00000014216	CAPN1	11.7146	11.9094	12.0099	12.0037	12.1879	12.07	11.7299	11.5747
ENSG00000014641	MDH1	11.6219	11.4424	11.4983	11.4962	11.6766	11.4169	11.5058	11.6866
ENSG00000014824	SLC30A9	10.1878	9.81981	10.4039	9.84896	10.0987	10.038	9.99112	10.1053
ENSG00000014914	MTMR11	7.8329	8.03384	7.76727	8.08948	7.73521	7.77609	7.82691	7.77562
ENSG00000014919	COX15	9.52229	9.72259	9.75853	9.80222	9.38745	9.60124	9.70813	9.64663
ENSG00000015133	CCDC88C	10.878	11.0712	11.4318	11.1086	11.2596	11.0753	11.006	11.0202
ENSG00000015153	YAF2	8.78163	8.71323	8.94684	8.62799	8.49615	8.66433	8.71861	9.06434
ENSG00000015171	ZMYND11	10.0371	9.97596	10.4221	10.2433	10.1645	10.557	10.7157	10.7433
ENSG00000015285	WAS	8.77194	8.6454	9.56468	8.85571	8.966	8.9358	8.95182	8.70613
ENSG00000015475	BID	10.6555	10.5314	10.2929	10.4732	10.7837	10.6648	10.624	10.8094
ENSG00000015479	MATR3	12.7103	12.5325	13.0148	12.5156	12.5916	12.8127	12.8344	12.8877
ENSG00000015532	XYLT2	9.29441	9.26836	9.19506	9.48159	9.39457	9.60873	9.3744	8.89222
ENSG00000015568	RGPD5	9.18235	9.31257	9.33749	9.53044	9.47043	8.91526	8.81834	9.27594
ENSG00000015676	NUDCD3	10.8879	11.1111	11.078	10.9228	11.2484	11.0831	10.9127	10.6257
ENSG00000016391	CHDH	8.02538	8.36936	7.98494	8.67054	7.27861	7.60066	7.64353	7.41205
ENSG00000016864	GLT8D1	10.4247	10.2793	10.3656	10.2635	10.3444	10.3621	10.5197	10.4574
ENSG00000017260	ATP2C1	9.30384	9.37271	9.97725	9.26969	9.58213	9.1454	9.13891	9.26434
ENSG00000017427	IGF1	8.33109	8.07103	7.78053	8.47209	7.8618	7.68547	7.85846	7.50958
ENSG00000017483	SLC38A5	9.52757	9.3518	9.75337	9.44919	9.81442	9.61915	9.07175	9.27594
ENSG00000017797	RALBP1	9.96277	10.0299	10.0897	9.95048	10.3064	10.1599	9.99769	10.4365
ENSG00000018189	RUFY3	9.07437	9.22643	9.29909	9.13734	9.14268	9.0428	8.54732	8.94738
ENSG00000018280	SLC11A1	8.60391	8.19337	8.09418	8.28635	7.88919	8.02702	8.02653	8.00803
ENSG00000018510	AGPS	10.1416	9.97375	10.4733	9.94294	9.68403	10.1081	10.1873	10.0426
ENSG00000018610	CXorf56	9.05542	8.86919	8.95652	9.05058	9.04354	8.9307	9.0449	9.25094
ENSG00000018625	ATP1A2	7.75046	7.95274	7.56164	8.26549	7.27861	7.54822	7.525	7.44202
ENSG00000018699	TTC27	9.55109	9.29433	9.62868	9.26129	9.82884	9.67861	9.55176	9.54061
ENSG00000018869	ZNF582	8.30823	8.17252	8.13215	8.27598	8.31006	8.29327	8.45431	8.53921
ENSG00000019144	PHLDB1	8.88314	9.06532	8.83464	9.8381	8.47123	8.19296	8.1739	8.54853
ENSG00000019485	PRDM11	8.09889	8.33513	8.56518	8.52143	8.08815	8.10865	8.07173	7.95945
ENSG00000019582	CD74	12.8545	12.64	12.1304	12.1372	13.6708	13.3606	13.141	13.7576
ENSG00000019995	ZRANB1	8.88755	9.13813	9.71307	9.13268	9.25363	9.27924	8.74351	8.96874
ENSG00000020129	NCDN	8.90068	8.95447	9.42434	9.08506	8.76544	9.04047	8.7713	8.65987
ENSG00000020256	ZFP64	8.69117	9.02037	8.73389	9.0899	8.70672	9.29073	9.31894	9.16384
ENSG00000020426	MNAT1	10.0317	10.216	9.85316	10.2104	10.097	9.52864	9.54261	9.71094
ENSG00000020577	SAMD4A	7.75046	7.80641	7.71002	8.50525	7.50301	7.38064	7.38891	7.69925
ENSG00000020633	RUNX3	11.2567	11.6912	11.685	11.5827	12.0982	12.1638	11.6856	12.1139
ENSG00000020922	MRE11	9.66756	9.60049	9.85956	9.56759	9.47177	9.93854	10.1432	10.0125
ENSG00000021300	PLEKHB1	8.12826	8.25293	8.15405	8.19964	8.0832	8.25457	8.26439	8.29167
ENSG00000021355	SERPINB1	11.2228	11.0651	11.2177	11.0672	11.0214	11.4737	11.0869	11.2805
ENSG00000021574	SPAST	9.29125	9.18706	9.59803	9.41598	8.94171	9.05438	9.10579	9.15842
ENSG00000021645	NRXN3	8.09889	8.08301	7.86468	8.54521	7.27861	7.70997	7.38891	7.46726
ENSG00000021762	OSBPL5	9.66519	9.76181	9.43315	9.24858	9.30032	10.8488	11.6533	10.8207
ENSG00000021776	AQR	9.96277	9.95375	10.2478	10.2474	9.7851	10.1729	10.1701	9.8256
ENSG00000021826	CPS1	8.14723	7.92327	7.56164	8.29659	7.27861	7.64557	7.60885	7.52804
ENSG00000022267	FHL1	9.1041	8.9689	8.61431	8.71147	8.57876	8.58016	8.3719	8.40219
ENSG00000022277	RTF2	11.8007	11.6219	11.5513	11.5046	11.9009	11.7553	11.7272	11.7615
ENSG00000022556	NLRP2	10.3956	10.0717	10.6586	10.1401	9.11642	9.91252	9.98848	8.74795
ENSG00000022567	SLC45A4	7.91736	8.32637	8.35729	8.22217	8.41941	8.07834	8.12793	8.1837
ENSG00000022840	RNF10	11.7781	11.6004	12.0985	11.4211	11.9096	12.0311	11.6253	11.7415
ENSG00000022976	ZNF839	8.34601	8.68906	8.79468	8.65655	9.09861	8.59063	8.14134	8.38771
ENSG00000023041	ZDHHC6	10.288	10.227	10.2811	10.3695	10.7044	10.423	10.5866	10.7079
ENSG00000023171	GRAMD1B	9.28491	9.02949	9.1159	9.08506	8.89586	8.6772	8.59282	8.4978
ENSG00000023191	RNH1	11.8251	11.7268	11.3769	11.3707	12.0384	11.753	11.9237	11.8113
ENSG00000023228	NDUFS1	10.3886	10.3751	10.4599	10.3508	10.2204	10.3971	10.6374	10.4725
ENSG00000023287	RB1CC1	10.2341	10.3948	10.341	9.91747	10.4504	10.6842	10.8569	10.8281
ENSG00000023318	ERP44	11.6383	11.2435	11.5518	11.3503	11.5052	11.3534	11.276	11.663
ENSG00000023330	ALAS1	11.7074	10.2141	10.9578	10.0682	9.81234	10.2748	10.1793	9.90284
ENSG00000023445	BIRC3	10.8366	10.4648	10.1595	9.95549	10.2441	9.87377	10.5088	10.6422
ENSG00000023516	AKAP11	9.66756	9.41687	9.63999	9.16495	9.29573	9.32088	9.38273	9.31655
ENSG00000023572	GLRX2	8.78645	8.70121	8.7142	8.83791	8.66313	8.60442	8.90086	8.88314
ENSG00000023608	SNAPC1	8.8427	8.74853	8.77979	8.90188	8.78902	8.77796	8.84758	9.09333
ENSG00000023697	DERA	9.85762	9.64056	9.77392	9.75961	10.0163	9.88112	10.0542	10.0629
ENSG00000023734	STRAP	11.0502	10.8459	11.3061	10.8078	11.1554	10.939	11.0723	11.2265
ENSG00000023839	ABCC2	7.76811	7.85954	7.71002	7.95966	7.5533	7.76571	7.79333	7.9271
ENSG00000023892	DEF6	12.136	12.0943	12.1346	11.9966	12.6281	12.6252	12.4032	12.4591
ENSG00000023902	PLEKHO1	10.0226	9.56516	10.4671	9.93788	10.971	10.208	9.30139	10.3902
ENSG00000023909	GCLM	8.28476	8.55229	8.88014	8.6912	9.11288	8.9709	8.39194	9.11416
ENSG00000024048	UBR2	10.4081	10.3366	10.5627	9.95799	10.1179	10.3673	10.6156	10.3528
ENSG00000024526	DEPDC1	7.90412	8.2812	8.1247	8.58366	7.98194	7.8432	7.89791	7.68867
ENSG00000024862	CCDC28A	9.90425	9.77208	9.68976	9.58414	10.1386	9.88234	9.79146	10.0258
ENSG00000025039	RRAGD	8.50868	7.84241	8.37968	7.95966	7.50301	7.65935	7.59004	7.52804
ENSG00000025156	HSF2	8.94339	8.89492	8.98512	8.74445	8.98191	9.07947	9.38687	9.32292
ENSG00000025293	PHF20	10.9172	10.8244	10.4876	10.6032	10.6796	11.0489	10.9834	11.1501
ENSG00000025434	NR1H3	8.52108	8.93003	8.35161	8.78903	8.25992	8.674	8.93706	8.62597
ENSG00000025708	TYMP	10.8987	11.4307	11.1189	11.5747	12.8669	11.1648	9.57167	10.3295
ENSG00000025770	NCAPH2	10.4095	10.3751	10.3745	10.3824	10.9212	10.6202	10.5509	10.53
ENSG00000025772	TOMM34	9.4847	9.51962	9.33275	9.48868	9.85322	9.59973	9.65183	9.96715
ENSG00000025796	SEC63	10.373	10.0737	10.4199	10.0309	9.90363	10.1153	10.3593	10.433
ENSG00000025800	KPNA6	10.3688	10.09	10.5077	10.2971	10.4822	10.6999	10.5995	10.5082
ENSG00000026025	VIM	14.39	13.3816	13.9912	13.3532	14.3355	13.5007	12.5216	12.4288
ENSG00000026036	RTEL1-TNFRSF6B	7.91736	8.41044	8.34589	8.34611	8.27955	8.17681	8.21737	7.76675
ENSG00000026103	FAS	9.41478	8.9201	9.45924	9.25707	9.15646	9.35941	8.7917	9.21682
ENSG00000026297	RNASET2	11.0036	10.6854	10.6505	10.7928	11.454	10.8166	10.8296	10.9365
ENSG00000026508	CD44	14.0346	13.1048	14.1818	12.9536	14.1679	13.6714	12.3401	12.8982
ENSG00000026652	AGPAT4	8.88755	9.10012	8.96932	9.14661	8.98979	9.43488	8.9808	9.30531
ENSG00000026751	SLAMF7	11.4196	11.6046	10.0205	10.6405	12.7196	12.8133	13.2047	13.6588
ENSG00000026950	BTN3A1	11.0799	11.278	11.4948	11.1647	11.4993	11.6453	11.5446	11.9622
ENSG00000027001	MIPEP	8.99671	8.79945	8.75708	8.89621	9.16329	9.01455	9.19303	8.93655
ENSG00000027075	PRKCH	12.7821	13.1336	13.3141	13.0433	13.2646	13.9074	14.2335	14.169
ENSG00000027697	IFNGR1	10.9517	10.3635	10.2284	9.70363	11.2965	12.0174	11.3224	12.1281
ENSG00000027847	B4GALT7	9.55626	9.91285	9.52228	9.82716	9.60047	9.4535	9.42155	9.38199
ENSG00000027869	SH2D2A	11.2251	11.3305	12.0092	11.3494	11.517	11.6868	11.7815	11.6136
ENSG00000028116	VRK2	9.6217	9.56814	9.56864	9.66084	9.62216	9.54442	9.43955	9.6429
ENSG00000028137	TNFRSF1B	12.9774	12.2109	13.0986	12.1702	13.5973	13.8481	13.7675	14.3025
ENSG00000028203	VEZT	10.2544	9.9649	10.3941	10.0843	9.84413	9.9778	9.91944	9.94438
ENSG00000028277	POU2F2	8.46401	8.65175	8.28661	8.70476	8.49307	8.70249	8.89164	9.0266
ENSG00000028310	BRD9	9.58181	9.79741	9.64374	9.92771	9.9419	9.875	9.75593	9.91513
ENSG00000028528	SNX1	10.7929	10.8232	10.8589	10.8254	10.7801	10.9958	10.9405	11.1339
ENSG00000028839	TBPL1	9.75485	9.43347	9.50784	9.29868	9.87123	9.7678	9.88714	10.3182
ENSG00000029153	ARNTL2	8.69117	8.96411	9.49533	9.01511	8.20664	8.21401	7.46955	7.61816
ENSG00000029363	BCLAF1	12.8111	12.0958	12.4807	11.838	12.1483	12.5749	12.9665	12.6411
ENSG00000029364	SLC39A9	9.59691	9.53192	9.94314	9.38573	9.42822	9.8402	9.66696	9.64165
ENSG00000029639	TFB1M	9.02053	8.77145	8.59227	8.62073	8.94376	8.68675	8.8249	8.82476
ENSG00000029725	RABEP1	10.1467	10.1437	10.2296	10.0474	10.3472	10.4717	10.7352	10.7061
ENSG00000029993	HMGB3	8.9724	8.68293	9.11308	8.91315	8.7042	8.45734	8.01078	7.91366
ENSG00000030066	NUP160	10.1077	10.0489	10.5414	10.1725	10.0046	10.35	10.526	10.2693
ENSG00000030110	BAK1	10.5429	10.7247	10.9193	10.7664	11.0654	10.7663	10.8788	10.7523
ENSG00000030419	IKZF2	8.72216	8.53828	8.76849	8.55302	8.17646	9.04047	9.26553	9.60626
ENSG00000030582	GRN	10.5629	9.80492	9.86593	9.54745	10.4485	10.4717	10.2257	10.255
ENSG00000031003	FAM13B	10.3135	10.5075	10.8659	10.4205	9.95131	10.1225	10.5251	10.1821
ENSG00000031081	ARHGAP31	8.81492	8.83217	9.0161	8.70476	8.81896	8.7272	8.59282	8.73764
ENSG00000031691	CENPQ	8.33109	8.12907	8.17536	8.04886	8.23575	8.2088	8.27009	8.52665
ENSG00000031698	SARS	11.6644	11.6144	11.3106	11.5953	11.5927	11.7311	11.682	11.6209
ENSG00000031823	RANBP3	8.56922	8.71919	8.93707	8.84981	8.60673	8.48853	8.49078	8.46135
ENSG00000032219	ARID4A	10.5802	10.5447	10.2161	10.2	10.2771	10.2976	10.4692	10.5353
ENSG00000032389	EIPR1	10.0207	9.8707	9.86115	9.72748	10.1621	9.96292	10.0767	10.0342
ENSG00000032444	PNPLA6	9.4319	9.39328	10.255	9.31899	8.87006	9.41425	9.24721	8.86247
ENSG00000032742	IFT88	9.20963	8.81046	8.85587	8.98911	8.94171	8.94088	8.85078	8.94738
ENSG00000033011	ALG1	10.0693	9.87308	9.79584	9.71561	9.76805	10.0336	9.97388	9.91513
ENSG00000033030	ZCCHC8	9.38866	9.67122	9.46568	9.34689	9.30185	9.38269	9.5824	9.59079
ENSG00000033050	ABCF2	10.2341	10.2435	10.2622	9.8381	9.94001	10.2628	10.3952	10.309
ENSG00000033100	CHPF2	9.87402	9.84671	10.5167	9.96546	10.257	10.312	10.0915	9.98179
ENSG00000033122	LRRC7	7.943	8.1064	7.62497	8.11536	7.3703	7.61631	7.57	7.46726
ENSG00000033170	FUT8	10.2008	9.93118	10.3365	10.1423	9.29112	9.18126	9.0902	8.86709
ENSG00000033178	UBA6	10.1265	9.94025	10.5472	9.84625	9.60411	10.0423	9.84381	9.91309
ENSG00000033327	GAB2	8.63195	8.45749	8.88014	8.56076	9.05289	8.16585	7.525	7.59106
ENSG00000033627	ATP6V0A1	7.90412	8.2036	7.83026	8.38386	8.10279	7.95693	7.86859	7.78433
ENSG00000033800	PIAS1	11.0782	11.0028	10.9931	11.0717	11.1948	11.3265	11.53	11.3643
ENSG00000033867	SLC4A7	9.89224	10.1936	10.3745	9.98272	9.4365	9.76115	9.61756	9.66392
ENSG00000034053	APBA2	11.0136	11.4687	11.0434	11.2137	10.846	11.2811	11.4496	11.1745
ENSG00000034152	MAP2K3	11.8373	11.4541	12.1891	11.5121	11.9192	12.1238	11.6824	12.4938
ENSG00000034510	TMSB10	13.0193	12.9809	12.5415	12.7535	13.7249	13.3808	13.1955	13.9485
ENSG00000034533	ASTE1	9.66756	9.74886	9.1977	9.46369	9.48111	9.87867	10.3962	10.2186
ENSG00000034677	RNF19A	11.6213	10.9651	11.6427	10.5438	11.4544	11.4988	11.2584	12.3435
ENSG00000034693	PEX3	9.40323	9.35881	9.23412	9.44919	9.31097	9.31153	9.47094	9.27264
ENSG00000034713	GABARAPL2	10.9742	10.641	10.9186	10.5617	10.9989	10.7335	10.8165	11.2249
ENSG00000035115	SH3YL1	9.11507	8.93496	8.85236	8.86158	9.06032	9.2141	9.12882	9.3528
ENSG00000035141	FAM136A	10.7781	10.735	10.8337	10.5356	10.844	10.4005	10.4341	10.447
ENSG00000035403	VCL	9.49285	9.45636	10.2646	9.41224	8.58159	10.8378	11.1181	10.9172
ENSG00000035499	DEPDC1B	8.18385	8.21371	8.34014	8.50525	8.16763	8.24461	8.3617	7.79289
ENSG00000035664	DAPK2	9.63392	10.6327	10.7168	11.0615	10.628	9.7301	8.13466	7.68867
ENSG00000035681	NSMAF	10.1533	9.97154	10.4997	10.1639	10.2342	10.336	10.3078	10.2178
ENSG00000035687	ADSS	10.2513	10.0614	10.3601	10.0544	10.1532	10.4837	10.6299	11.0308
ENSG00000035720	STAP1	10.5239	10.2048	10.4536	10.514	9.90944	9.48834	9.29029	9.04064
ENSG00000035862	TIMP2	8.00287	8.1511	8.28661	8.28635	8.03175	7.68547	7.59004	7.52804
ENSG00000035928	RFC1	10.0226	10.0819	10.0472	9.94294	10.1813	9.83641	10.058	10.208
ENSG00000036054	TBC1D23	9.7165	9.67947	9.736	9.63576	9.63168	9.87867	10.1337	9.9934
ENSG00000036257	CUL3	9.2657	9.16284	10.949	9.41971	10.4802	9.81093	9.07175	9.45726
ENSG00000036448	MYOM2	8.93497	7.87614	7.58423	7.90996	7.83299	14.2894	8.70047	13.3518
ENSG00000036530	CYP46A1	8.03636	8.39423	7.81828	8.75093	7.40825	7.50657	7.59004	7.41205
ENSG00000036549	AC118549.1	9.94934	9.70926	10.171	9.96546	9.6999	10.0049	10.1134	9.8842
ENSG00000036672	USP2	7.54115	7.93818	7.72505	8.12798	7.75296	7.45526	7.54845	7.46726
ENSG00000036828	CASR	7.69287	8.34381	7.72505	8.33642	7.27861	7.48254	7.54845	7.44202
ENSG00000037042	TUBG2	8.68592	8.6326	8.64017	8.84387	8.84146	8.27896	8.63253	8.31172
ENSG00000037241	RPL26L1	8.81492	8.84818	8.5878	8.91315	9.12172	8.70249	8.75749	8.74281
ENSG00000037280	FLT4	7.76811	8.05885	7.84198	8.1526	7.7946	7.94948	7.49904	7.44202
ENSG00000037474	NSUN2	11.0091	11.1623	11.086	11.1466	10.8149	11.2107	11.2552	10.9395
ENSG00000037637	FBXO42	10.3815	10.5794	10.3777	10.5223	10.7422	10.6641	10.7437	10.6041
ENSG00000037749	MFAP3	8.48978	8.48019	8.48922	8.23321	8.12188	8.5445	8.65946	8.52349
ENSG00000037757	MRI1	10.028	9.90592	9.91737	9.80222	9.65985	9.886	9.75593	9.69904
ENSG00000037897	METTL1	9.08561	8.99725	8.85236	8.95174	9.06032	8.69307	8.94888	9.05057
ENSG00000038002	AGA	9.73468	9.48837	9.26702	9.28634	9.71893	9.66004	9.74335	9.95631
ENSG00000038210	PI4K2B	9.00868	9.11716	9.51817	9.19197	9.08053	8.94341	9.30359	9.22887
ENSG00000038219	BOD1L1	9.69807	9.83455	10.2514	9.90715	9.85724	9.71914	9.76373	9.63915
ENSG00000038274	MAT2B	11.9541	11.5629	11.5348	11.5482	11.859	12.347	12.491	12.8293
ENSG00000038358	EDC4	10.337	10.6396	11.0652	10.7063	10.5399	10.6814	10.707	10.1438
ENSG00000038382	TRIO	8.26064	8.47268	8.37968	8.56845	8.10761	8.47695	8.60889	8.45458
ENSG00000038427	VCAN	8.78163	7.9809	8.40693	8.54521	7.40825	7.63125	7.64353	7.44202
ENSG00000038532	CLEC16A	10.2529	9.93799	10.406	10.0682	9.55477	10.2128	10.1526	10.0239
ENSG00000039123	MTREX	10.1781	10.3212	10.6203	10.1357	9.91907	10.2675	10.4513	10.2145
ENSG00000039319	ZFYVE16	9.15093	9.02037	9.36786	8.99435	8.59284	8.98806	9.35547	9.1959
ENSG00000039523	RIPOR1	8.5149	8.67676	8.46425	8.66357	8.83251	8.90747	8.94003	8.55777
ENSG00000039560	RAI14	7.90412	7.82472	7.62497	7.95966	7.27861	8.26929	8.22339	7.9781
ENSG00000039650	PNKP	10.5341	10.4924	10.1085	10.1746	10.5876	10.5166	10.7521	10.8581
ENSG00000040199	PHLPP2	8.52723	8.69515	8.73779	8.91315	8.14051	8.46915	8.50852	8.4847
ENSG00000040275	SPDL1	8.28476	8.72512	8.30481	8.61342	8.2024	8.64473	8.60088	8.80055
ENSG00000040341	STAU2	10.9695	10.7065	11.0564	10.949	10.5982	10.6065	10.7102	10.5215
ENSG00000040487	PQLC2	8.6964	8.61309	8.48922	8.87324	9.0379	8.70561	8.77473	8.6846
ENSG00000040531	CTNS	8.80551	8.77145	8.68192	8.52942	8.67872	9.13897	9.03126	9.14933
ENSG00000040608	RTN4R	7.75046	7.62523	7.84198	7.92698	8.46173	7.96428	8.13466	8.15074
ENSG00000040633	PHF23	8.4834	8.58651	8.45407	8.68436	8.67614	8.89436	8.87296	8.91902
ENSG00000040933	INPP4A	10.7781	11.168	11.715	11.17	11.1183	11.6219	11.2422	11.2909
ENSG00000041353	RAB27B	9.17196	8.93003	9.33275	8.92984	8.73891	8.97336	8.88854	9.21509
ENSG00000041357	PSMA4	11.6494	11.4259	11.3969	11.6408	11.5114	11.4574	11.5468	11.6976
ENSG00000041802	LSG1	10.3716	10.2471	10.1633	10.2104	10.0019	10.4661	10.4942	10.3401
ENSG00000041880	PARP3	9.52493	9.73579	9.58635	9.79099	9.48244	8.90224	8.57239	8.51393
ENSG00000041982	TNC	8.64843	8.05885	7.80601	8.07619	7.76159	7.60066	7.49904	7.44202
ENSG00000041988	THAP3	8.87872	9.11716	8.74555	9.04558	9.26154	8.98563	9.0449	9.34657
ENSG00000042062	RIPOR3	8.01422	8.07103	7.92778	8.02041	7.69737	7.73312	7.75729	7.57657
ENSG00000042088	TDP1	9.84519	10.0236	9.95212	9.99735	10.0886	10.1388	10.3141	10.4118
ENSG00000042286	AIFM2	9.24946	9.5441	9.54264	9.54745	9.54467	8.94593	8.5129	8.47143
ENSG00000042317	SPATA7	8.21886	8.1511	8.16122	8.34611	7.95853	7.94195	7.96118	8.00803
ENSG00000042429	MED17	10.0973	9.92434	9.84027	9.6976	9.98281	9.93619	9.96585	9.86636
ENSG00000042445	RETSAT	9.23302	9.34476	9.5607	9.18303	9.24409	9.57543	9.24952	9.32133
ENSG00000042493	CAPG	14.6057	13.9793	14.4347	14.0119	14.2563	12.9561	9.50915	8.21092
ENSG00000042753	AP2S1	9.29756	9.26084	9.4506	9.34689	9.6029	9.2282	9.13388	9.29559
ENSG00000042781	USH2A	8.05781	8.07103	7.4789	8.48881	7.27861	7.60066	7.49904	7.37299
ENSG00000042980	ADAM28	9.90624	9.74104	9.91584	9.72156	9.90071	9.63829	9.68853	9.13094
ENSG00000043039	BARX2	7.93031	7.92327	7.50982	8.17647	7.27861	7.27861	7.49904	7.37299
ENSG00000043093	DCUN1D1	10.4081	10.0193	10.4316	10.1831	9.79669	10.0401	10.3162	10.217
ENSG00000043143	JADE2	9.95319	10.1803	10.2514	10.0333	10.51	10.4021	10.1805	10.426
ENSG00000043462	LCP2	12.0265	12.1884	12.6831	12.2883	12.2769	11.9678	11.7718	11.6062
ENSG00000043514	TRIT1	8.74234	8.81046	8.66125	8.98384	8.37861	8.72108	8.64029	8.65429
ENSG00000043591	ADRB1	8.01422	8.11782	8.96613	8.32663	8.58159	7.76571	7.54845	7.46726
ENSG00000044090	CUL7	8.89632	9.04753	9.46354	8.78903	9.0208	9.1325	8.87922	8.5547
ENSG00000044115	CTNNA1	9.81361	9.69309	10.6212	10.0403	10.0252	9.78888	9.6193	9.5433
ENSG00000044446	PHKA2	9.08561	9.49782	9.73425	9.5542	9.314	9.33937	9.07969	9.12351
ENSG00000044459	CNTLN	8.32353	8.38601	8.34589	8.60606	8.28728	8.10865	8.0644	7.97194
ENSG00000044574	HSPA5	14.3565	14.2575	14.171	14.0898	14.4929	14.6217	14.9154	15.2427
ENSG00000046604	DSG2	7.97958	8.12907	7.73957	8.43777	7.27861	7.60066	7.46955	7.27861
ENSG00000046647	GEMIN8	9.12954	9.00655	9.01916	9.02024	9.16329	9.03111	8.77473	9.01035
ENSG00000046651	OFD1	10.8869	11.1661	10.3194	10.7495	10.6338	10.7493	11.212	11.2727
ENSG00000046653	GPM6B	8.10881	8.04645	7.87569	8.02041	7.78655	7.70997	7.96118	7.89992
ENSG00000046889	PREX2	8.0683	7.74701	7.58423	8.18814	7.27861	7.50657	7.27861	7.52804
ENSG00000047056	WDR37	9.362	9.61781	9.52228	9.16495	9.52554	10.1174	10.3804	10.1343
ENSG00000047188	YTHDC2	10.0425	9.83942	9.90044	9.50972	9.57596	9.86143	9.92913	9.90284
ENSG00000047230	CTPS2	8.66466	8.93987	8.92061	8.79526	8.91064	8.68039	8.84758	8.53295
ENSG00000047249	ATP6V1H	10.0425	9.96712	10.0569	9.86508	9.92672	10.0998	10.0029	10.0305
ENSG00000047315	POLR2B	11.0695	11.0681	11.2412	10.8092	10.6211	11.1712	11.5711	11.2774
ENSG00000047346	FAM214A	9.7165	9.43676	9.92804	9.29458	9.95037	9.72737	9.76373	9.42826
ENSG00000047365	ARAP2	11.8671	12.0804	12.6656	11.9304	11.8144	11.8408	11.4144	11.8641
ENSG00000047410	TPR	11.2854	11.2381	11.3807	11.262	11.3483	11.2436	11.3096	11.4032
ENSG00000047578	KIAA0556	8.75724	8.85347	9.08739	8.81373	8.35752	8.718	8.72578	8.576
ENSG00000047579	DTNBP1	9.80507	9.78733	9.39528	9.45283	10.1204	10.1388	10.2089	10.2047
ENSG00000047621	C12orf4	9.01264	9.14228	9.28192	8.97855	9.16669	9.16241	9.24028	9.11416
ENSG00000047634	SCML1	8.4834	8.2812	8.24901	7.79546	8.05278	7.80594	7.70434	7.70956
ENSG00000047644	WWC3	9.43474	9.58882	9.23412	9.35475	10.0046	9.6772	10.1561	10.5372
ENSG00000047849	MAP4	12.4149	12.2368	12.3193	12.2045	12.2694	11.8644	11.1704	11.2836
ENSG00000047932	GOPC	10.0244	10.0405	10.0951	9.94041	10.0481	10.0883	10.2973	10.0865
ENSG00000048028	USP28	10.0134	10.8588	10.3909	10.7381	10.4712	11.3924	11.6651	11.5103
ENSG00000048052	HDAC9	9.66042	9.02037	9.57851	9.17853	8.50837	8.88377	9.65689	9.03665
ENSG00000048140	TSPAN17	10.4123	10.3195	10.8249	10.4365	11.6186	10.8235	10.3025	11.1193
ENSG00000048162	NOP16	9.73468	9.65179	9.51817	9.72156	9.68517	9.52705	9.34697	9.49959
ENSG00000048392	RRM2B	8.87428	9.09151	9.42434	8.9679	8.90854	9.12599	9.37022	9.01647
ENSG00000048405	ZNF800	10.4784	10.8025	10.8783	10.4988	10.717	10.566	10.3109	10.7734
ENSG00000048471	SNX29	9.56654	9.49153	9.14927	9.6732	9.20681	9.31528	9.60361	9.38503
ENSG00000048540	LMO3	8.01422	7.85954	7.58423	8.02041	7.27861	7.56678	7.525	7.54521
ENSG00000048544	MRPS10	10.231	10.1181	10.0679	10.1001	10.1394	10.1327	10.4418	10.4895
ENSG00000048649	RSF1	10.3238	10.2917	9.98747	10.1357	10.0411	10.039	10.2324	10.3506
ENSG00000048707	VPS13D	10.0425	10.1398	10.3388	9.72452	9.96158	10.209	10.117	9.94837
ENSG00000048740	CELF2	12.4221	12.3395	12.2737	12.2629	12.26	12.5878	12.784	12.6649
ENSG00000048828	FAM120A	10.4369	10.3501	10.7416	10.3546	10.5971	10.1348	10.0605	10.309
ENSG00000048991	R3HDM1	9.66519	9.54107	10.1697	9.80781	9.45425	9.46021	9.33411	9.16023
ENSG00000049089	COL9A2	10.0728	9.76952	9.83052	9.67012	8.8459	8.78087	8.08619	7.70956
ENSG00000049167	ERCC8	8.97648	8.96411	9.05819	8.91874	8.62315	8.8677	8.8249	8.99595
ENSG00000049239	H6PD	9.73468	9.76181	10.4103	9.96546	10.1345	9.88478	9.59658	9.72156
ENSG00000049245	VAMP3	9.73468	9.86355	10.0205	9.8381	10.1361	9.93971	9.92222	10.0426
ENSG00000049246	PER3	8.5394	8.33513	8.55136	8.18814	8.37861	8.52619	8.75052	8.59981
ENSG00000049247	UTS2	9.91418	7.80641	9.7237	7.81633	7.99896	10.0542	8.42124	8.56692
ENSG00000049249	TNFRSF9	9.2657	8.84818	8.83821	8.76377	10.5478	9.91132	10.6588	13.2974
ENSG00000049449	RCN1	9.63392	9.34828	9.63623	9.26129	9.4917	9.52068	9.85259	9.96715
ENSG00000049541	RFC2	10.1248	10.1476	9.95212	10.0888	10.1931	10.3021	10.4654	10.5327
ENSG00000049618	ARID1B	10.2183	10.3263	10.5885	10.2042	10.3122	10.0914	9.97921	10.0267
ENSG00000049656	CLPTM1L	8.86085	8.65175	11.1956	9.20085	10.6918	9.39857	8.84437	9.05846
ENSG00000049759	NEDD4L	8.22739	8.17252	7.91773	8.43777	8.38898	7.94948	7.75729	7.93371
ENSG00000049769	PPP1R3F	8.25245	8.25293	8.89379	8.22217	8.66835	8.39599	7.75729	7.79289
ENSG00000049860	HEXB	10.3544	10.2758	10.3171	10.052	10.7971	10.7188	10.7031	11.0996
ENSG00000049883	PTCD2	8.94339	8.86919	8.64442	9.15122	8.30253	8.78957	8.56825	8.59391
ENSG00000050030	NEXMIF	8.04717	7.90798	7.72505	8.21099	7.27861	7.50657	7.27861	7.50958
ENSG00000050130	JKAMP	10.7641	10.3022	10.5608	10.5569	10.2142	10.4765	10.5215	10.3989
ENSG00000050165	DKK3	7.89057	8.42638	7.71002	8.27598	8.95796	8.0845	7.94376	7.95312
ENSG00000050327	ARHGEF5	7.96762	7.85954	8.07843	7.94353	7.85474	7.75511	7.81596	7.72946
ENSG00000050344	NFE2L3	8.43754	8.86919	8.33435	8.71815	8.86789	8.27896	8.02653	8.04784
ENSG00000050393	MCUR1	8.87428	8.9593	9.08739	8.89051	9.1004	9.07947	8.53882	9.05452
ENSG00000050405	LIMA1	8.38937	8.55923	8.10193	8.48049	8.56449	8.92558	9.15639	9.27924
ENSG00000050426	LETMD1	9.33478	9.54107	9.48059	9.19641	9.38029	9.44338	9.49018	9.52026
ENSG00000050438	SLC4A8	9.12954	8.9101	8.9945	9.29868	8.54417	8.74237	8.75052	8.46472
ENSG00000050628	PTGER3	11.0807	8.67057	10.9592	8.23321	9.17515	9.34669	7.525	7.37299
ENSG00000050730	TNIP3	8.37514	8.11782	7.89709	8.46362	8.21087	7.89467	7.82691	7.76675
ENSG00000050748	MAPK9	8.8427	9.30531	10.381	9.5542	9.97454	9.66004	8.83143	9.3559
ENSG00000050767	COL23A1	9.78781	8.86919	10.1231	9.09954	8.37513	8.94845	7.79333	7.48949
ENSG00000050820	BCAR1	7.71294	7.76765	7.78053	8.43777	7.69737	7.63125	7.54845	7.44202
ENSG00000051009	FAM160A2	10.2183	10.5388	10.6212	10.4294	9.96344	10.2876	9.90268	9.79478
ENSG00000051108	HERPUD1	12.3933	12.1823	12.1625	11.8701	12.1815	12.1018	12.4996	12.3893
ENSG00000051180	RAD51	8.90502	8.9689	8.89718	9.22711	8.67872	8.86229	8.87296	8.61442
ENSG00000051341	POLQ	8.30823	8.76005	8.4229	9.01511	8.0732	8.11457	8.31438	8.0696
ENSG00000051382	PIK3CB	9.19265	8.93003	9.33038	9.13268	9.10933	8.90747	8.62077	8.36557
ENSG00000051523	CYBA	12.116	11.8889	11.4998	11.4352	13.6221	13.3572	13.5804	13.715
ENSG00000051596	THOC3	9.93382	9.66293	9.62489	9.71859	9.66217	9.70947	9.91527	9.62027
ENSG00000051620	HEBP2	9.48197	9.57999	9.7807	9.82716	9.64819	9.64558	8.91002	9.06238
ENSG00000051825	MPHOSPH9	10.4491	10.4648	10.7694	10.4294	10.0559	10.2675	10.6215	10.5062
ENSG00000052126	PLEKHA5	8.79125	8.57296	8.89718	8.95174	8.33593	8.17135	8.33043	8.85549
ENSG00000052723	SIKE1	10.0622	9.89661	9.95361	9.87572	9.72448	9.91966	10.089	10.3326
ENSG00000052749	RRP12	9.62904	10.0717	10.0346	9.72452	9.67945	9.69553	10.21	9.42973
ENSG00000052795	FNIP2	8.72724	8.87438	9.01916	8.89621	8.92938	8.865	8.6708	8.91902
ENSG00000052802	MSMO1	9.5433	9.40681	9.39075	9.31899	9.65753	9.54128	9.56807	9.70976
ENSG00000052841	TTC17	11.1341	11.1238	11.3316	11.153	11.2387	11.3022	11.2654	11.0183
ENSG00000053254	FOXN3	10.882	10.8171	10.9133	10.7831	11.3322	11.1838	11.2887	11.4011
ENSG00000053371	AKR7A2	10.6636	10.8232	10.655	10.7019	11.0534	10.858	10.3744	10.7981
ENSG00000053372	MRTO4	9.87402	9.65179	9.67337	9.70963	9.6376	9.58764	9.6703	9.62407
ENSG00000053501	USE1	9.11142	9.06972	8.7022	8.75093	9.31551	9.20393	9.31239	9.47577
ENSG00000053524	MCF2L2	8.75724	8.77145	8.65287	9.18303	8.75346	8.46129	7.90737	8.13126
ENSG00000053702	NRIP2	7.95543	8.14017	7.89709	8.12798	7.87566	7.75511	7.98645	7.95312
ENSG00000053770	AP5M1	10.3501	10.0981	10.3876	10.3165	9.98555	10.3404	10.4951	10.4379
ENSG00000053900	ANAPC4	10.3326	10.1612	10.3556	10.0956	10.0987	10.1807	10.2467	10.1872
ENSG00000054116	TRAPPC3	10.4397	9.9036	9.97285	9.88628	10.4018	10.4829	10.4389	10.3967
ENSG00000054118	THRAP3	12.4204	12.0541	12.0277	12.0524	12.3628	12.3882	12.4374	12.4971
ENSG00000054148	PHPT1	10.7413	10.9398	10.4114	10.9428	11.1522	10.6317	10.5367	10.5208
ENSG00000054219	LY75	10.2759	10.128	10.5443	9.93535	10.1345	10.1519	9.96047	9.79255
ENSG00000054267	ARID4B	11.4822	11.3075	11.279	11.1434	11.2239	11.4062	11.4211	11.8695
ENSG00000054277	OPN3	8.64297	8.87438	9.0787	9.00477	9.28958	9.16662	8.4067	8.79565
ENSG00000054282	SDCCAG8	9.55884	9.46282	9.28931	9.2822	9.27564	9.14968	9.36602	9.28417
ENSG00000054356	PTPRN	7.80155	7.92327	7.66132	8.1526	7.62092	7.48254	7.62663	7.76675
ENSG00000054392	HHAT	8.77194	8.45749	8.53736	8.68436	7.27861	8.21919	7.70434	7.66663
ENSG00000054523	KIF1B	8.75229	8.79391	9.24433	8.89621	8.87006	8.674	8.3719	8.66541
ENSG00000054611	TBC1D22A	10.3688	10.2722	10.131	9.95799	10.4326	10.6402	10.5944	10.5816
ENSG00000054654	SYNE2	11.7057	11.5118	11.4464	11.234	12.4025	12.6873	12.6275	12.8296
ENSG00000054793	ATP9A	7.8767	8.1511	7.78053	8.02041	7.27861	8.46523	8.8249	8.7708
ENSG00000054965	FAM168A	8.73733	8.87438	8.99138	8.80145	9.35125	8.89172	9.01745	8.88314
ENSG00000054967	RELT	9.4119	9.56814	9.49743	9.41971	9.94001	9.68851	9.88001	9.83104
ENSG00000054983	GALC	9.95895	9.92434	9.9831	9.73925	9.59195	10.7493	11.1293	11.0317
ENSG00000055044	NOP58	11.6112	11.2963	11.6107	11.231	11.5465	11.1149	11.3763	11.5109
ENSG00000055070	SZRD1	9.94354	10.0531	10.4263	10.052	10.5275	10.4573	10.4284	10.5122
ENSG00000055118	KCNH2	7.7321	7.92327	7.72505	8.14039	7.81797	7.38064	7.62663	7.41205
ENSG00000055130	CUL1	11.6872	11.7062	12.107	12.1002	11.4358	11.4773	11.4876	11.3073
ENSG00000055147	FAM114A2	9.49825	9.25327	9.34221	9.52701	9.4087	9.58307	9.6703	9.54464
ENSG00000055163	CYFIP2	12.5213	12.9318	13.2615	13.0108	13.4108	13.7349	13.3456	13.0073
ENSG00000055208	TAB2	9.57165	9.36578	9.92043	9.44919	9.89682	9.2342	9.02022	9.43994
ENSG00000055211	GINM1	9.4516	9.39328	9.48271	9.05557	9.67602	9.28691	9.44549	9.74603
ENSG00000055332	EIF2AK2	11.9537	11.9009	12.1158	11.9538	11.9725	11.4765	10.7689	10.5778
ENSG00000055483	USP36	10.6058	11.1219	10.8906	10.9026	10.6818	10.7074	11.0551	10.6775
ENSG00000055609	KMT2C	11.7207	11.9284	12.1005	11.7442	11.5461	11.5398	11.5891	11.1753
ENSG00000055732	MCOLN3	7.90412	8.11782	7.64361	8.10254	7.27861	7.48254	7.59004	7.56133
ENSG00000055917	PUM2	10.1315	10.0551	10.6194	9.98272	10.1532	10.1469	10.3348	10.2438
ENSG00000055950	MRPL43	10.3428	10.0941	10.2	10.0403	10.5912	10.3742	10.2478	10.4546
ENSG00000055955	ITIH4	7.99133	8.2812	8.06234	8.47209	8.32861	8.13778	7.98645	7.94024
ENSG00000056050	HPF1	8.81492	8.67057	8.65707	8.52143	8.63127	8.82371	8.81174	8.97718
ENSG00000056097	ZFR	11.3092	11.0792	11.1987	10.9064	11.298	11.2277	11.3514	11.361
ENSG00000056277	ZNF280C	8.4308	8.48764	8.46425	8.31673	7.94039	8.22945	8.57239	8.34288
ENSG00000056558	TRAF1	10.0244	9.95599	10.0789	9.85435	10.5941	10.246	10.4322	11.4493
ENSG00000056586	RC3H2	10.8066	10.7299	11.0163	10.6328	10.825	10.8216	10.6951	10.5522
ENSG00000056972	TRAF3IP2	8.72724	8.79945	8.5606	8.66357	8.83923	8.39599	8.62077	8.35051
ENSG00000057019	DCBLD2	8.41719	8.0948	7.78053	8.67054	7.27861	7.73312	7.74463	7.71963
ENSG00000057252	SOAT1	11.8153	11.2281	11.6199	11.1721	10.9765	11.5793	11.2723	11.1989
ENSG00000057294	PKP2	8.04717	8.1064	7.94742	8.29659	7.27861	7.70997	7.49904	7.37299
ENSG00000057608	GDI2	11.8952	11.7672	11.8309	11.8499	11.7823	11.8821	11.9611	11.8472
ENSG00000057657	PRDM1	11.7377	11.2675	11.5761	11.4238	11.6307	12.881	12.037	12.1078
ENSG00000057663	ATG5	10.1616	10.1515	10.1761	9.96297	10.5343	10.3535	10.3714	10.6692
ENSG00000057704	TMCC3	8.5394	8.36092	7.72505	8.46362	8.0832	9.48342	9.47287	9.44284
ENSG00000057757	PITHD1	10.0533	10.086	10.1018	9.88628	10.424	10.2803	10.1549	10.572
ENSG00000057935	MTA3	8.59247	8.79945	8.70622	8.67054	8.68129	8.72108	8.72935	8.75307
ENSG00000058056	USP13	7.95543	8.26246	8.72998	8.46362	9.04729	8.22945	8.09331	8.12631
ENSG00000058063	ATP11B	10.7897	11.06	11.613	10.8534	11.0042	11.1109	10.8989	10.984
ENSG00000058085	LAMC2	7.99133	8.08301	7.50982	8.14039	7.27861	7.61631	7.525	7.54521
ENSG00000058262	SEC61A1	11.9691	12.2087	12.4827	12.3364	12.1587	12.5168	12.4428	12.3025
ENSG00000058272	PPP1R12A	11.785	11.7864	11.7024	11.5376	11.7256	11.9364	11.9551	12.1339
ENSG00000058335	RASGRF1	7.76811	7.93818	7.62497	8.26549	7.3703	7.45526	7.59004	7.27861
ENSG00000058453	CROCC	8.8196	9.02494	9.74297	9.19197	9.56354	9.11945	8.5847	8.80544
ENSG00000058600	POLR3E	10.1878	10.0819	10.2357	10.1937	10.1229	10.0325	10.3057	9.98082
ENSG00000058668	ATP2B4	10.5642	10.4539	11.1619	10.6481	10.3861	10.7572	10.8512	10.9212
ENSG00000058673	ZC3H11A	10.4718	10.5722	10.9621	10.5389	10.3556	10.8204	10.9003	10.6519
ENSG00000058729	RIOK2	9.42622	9.21475	9.15475	9.20966	9.39173	9.3576	9.67862	9.72509
ENSG00000058799	YIPF1	9.57674	9.75923	9.46354	9.82442	9.82268	9.5846	9.66863	9.43557
ENSG00000058804	NDC1	9.03616	9.17904	9.18444	9.21404	9.11642	9.03346	9.10579	8.9645
ENSG00000059122	FLYWCH1	9.80292	10.1162	10.1987	10.019	9.8061	9.90173	10.0952	9.79811
ENSG00000059145	UNKL	8.7323	8.97367	8.89379	9.1091	8.83251	8.96097	9.02851	9.02053
ENSG00000059377	TBXAS1	8.78163	9.17904	8.52791	9.17853	8.60673	10.3003	10.4051	10.7308
ENSG00000059378	PARP12	9.4119	9.98911	11.237	10.0309	11.4153	10.5727	8.61286	9.38655
ENSG00000059573	ALDH18A1	10.4771	10.3701	10.7374	10.6542	10.5935	10.8761	10.7227	10.4807
ENSG00000059588	TARBP1	9.08561	9.16691	10.0762	9.04055	9.09321	8.79245	8.49078	8.80544
ENSG00000059691	GATB	9.00868	9.07848	8.98825	8.87324	9.03601	9.0428	8.99785	8.90569
ENSG00000059728	MXD1	10.3164	10.1437	10.5296	10.1113	10.0296	10.2451	10.5763	10.2974
ENSG00000059758	CDK17	10.3486	10.512	10.8503	10.4097	10.8017	11.2852	11.2845	11.6047
ENSG00000059769	DNAJC25	8.5149	8.67676	8.25539	8.698	8.67872	8.54812	8.63253	8.94953
ENSG00000059804	SLC2A3	13.8537	14.0627	13.775	13.8521	13.8561	13.8813	14.4286	13.9677
ENSG00000059915	PSD	7.84789	8.04645	8.01173	8.03478	8.10279	8.16585	8.0644	8.05334
ENSG00000060069	CTDP1	9.71421	10.2846	10.8821	10.4365	11.0095	10.1143	8.89164	9.62281
ENSG00000060138	YBX3	9.01264	8.8847	9.62489	8.93535	9.21501	8.99776	8.08619	8.20195
ENSG00000060140	STYK1	9.86789	10.506	10.3534	10.6126	9.69425	8.76917	7.84815	7.6049
ENSG00000060237	WNK1	10.4164	10.6119	11.3248	10.8626	10.9656	10.6028	10.4216	10.3851
ENSG00000060339	CCAR1	11.2141	11.1746	11.0564	11.0022	10.6543	11.0909	11.3296	11.1001
ENSG00000060491	OGFR	10.3443	10.5534	10.6924	10.5746	10.834	10.6931	10.844	10.797
ENSG00000060558	GNA15	8.67534	8.12907	8.91729	8.64237	8.57592	8.33034	7.54845	7.52804
ENSG00000060642	PIGV	9.14739	9.4466	9.0313	9.46729	9.03601	9.7928	9.90409	9.92124
ENSG00000060688	SNRNP40	10.5839	10.5936	10.3079	10.5634	10.6757	10.5816	10.7719	10.8408
ENSG00000060749	QSER1	8.61522	8.82678	8.64865	9.22711	8.60948	8.46915	8.41642	8.23726
ENSG00000060762	MPC1	9.95703	9.60629	10.0148	9.56091	9.76591	9.70669	9.56807	9.91207
ENSG00000060971	ACAA1	11.4004	11.2172	11.1396	11.1983	11.126	11.4586	11.2247	11.2488
ENSG00000060982	BCAT1	8.26876	8.63902	8.28045	8.83791	8.29112	7.7217	7.70434	7.69925
ENSG00000061273	HDAC7	9.4847	9.78733	10.2693	9.89152	9.99012	10.1599	10.5296	10.1821
ENSG00000061337	LZTS1	8.42402	7.9809	9.14377	8.07619	7.5533	8.09667	7.27861	7.50958
ENSG00000061656	SPAG4	8.01422	7.95274	7.87569	7.95966	8.021	8.00676	8.10036	8.21092
ENSG00000061676	NCKAP1	8.5394	8.18301	7.79343	8.14039	7.67706	8.05953	7.98645	8.23726
ENSG00000061794	MRPS35	10.0799	9.98035	9.92804	10.0705	9.98829	9.89449	10.0878	10.1729
ENSG00000061918	GUCY1B1	7.75046	7.59516	7.53705	7.42855	7.27861	8.46129	8.1739	8.59686
ENSG00000061936	SFSWAP	10.1059	10.1631	10.036	9.96546	10.1483	10.1337	10.1724	10.0675
ENSG00000061938	TNK2	8.93919	9.12138	8.97882	8.99435	9.38029	8.87039	8.6708	8.90346
ENSG00000061987	MON2	10.1813	10.1359	10.6396	10.33	9.62216	10.2895	10.5474	10.2502
ENSG00000062194	GPBP1	11.5112	11.0681	11.3861	11.1764	11.5111	11.5615	11.5651	11.8081
ENSG00000062282	DGAT2	7.69287	7.92327	7.58423	8.26549	7.27861	7.38064	7.46955	7.37299
ENSG00000062485	CS	11.114	11.0631	11.3248	11.3807	10.9796	11.3857	11.2627	10.9887
ENSG00000062524	LTK	7.90412	7.90798	7.80601	7.87437	7.7946	7.73312	7.54845	7.41205
ENSG00000062582	MRPS24	9.72562	9.62353	9.57457	9.59397	10.1532	9.67008	9.77767	10.0258
ENSG00000062598	ELMO2	11.114	11.0702	11.3758	11.066	11.4117	11.5858	11.6476	11.5709
ENSG00000062650	WAPL	10.9517	10.805	11.0719	10.5682	10.7094	11.2314	11.2992	11.2192
ENSG00000062716	VMP1	10.6142	10.4445	10.5286	10.6511	10.5654	10.7228	10.8433	10.9137
ENSG00000062725	APPBP2	9.45718	9.38646	9.62108	9.52357	8.9001	9.36661	9.70163	9.56329
ENSG00000062822	POLD1	9.82422	10.0737	10.1646	10.4852	10.453	10.1748	10.0792	9.75638
ENSG00000063015	SEZ6	7.78511	8.11782	7.66132	8.10254	7.27861	7.65935	7.65967	7.56133
ENSG00000063046	EIF4B	10.9779	10.7754	11.0746	10.7424	11.0024	11.0674	11.0395	11.145
ENSG00000063127	SLC6A16	7.81746	7.92327	7.86468	7.95966	7.77838	8.11457	8.10735	8.20195
ENSG00000063169	BICRA	7.84789	8.12907	8.07043	8.17647	7.99333	7.75511	7.64353	8.00215
ENSG00000063176	SPHK2	9.28491	9.37616	9.3516	9.44555	9.23447	9.34304	9.27007	9.26267
ENSG00000063177	RPL18	12.4439	12.3073	12.1116	12.2071	12.8618	12.1902	12.1219	12.4725
ENSG00000063180	CA11	7.8329	7.76765	7.80601	7.79546	7.88919	7.97156	8.3617	8.38406
ENSG00000063241	ISOC2	9.47651	9.84912	9.59997	10.0238	9.60532	9.34486	9.26098	9.3971
ENSG00000063244	U2AF2	8.96829	9.22255	9.30395	9.25707	8.98586	8.89962	9.07705	9.27264
ENSG00000063245	EPN1	8.5574	8.9593	8.85236	9.07531	8.48688	8.58366	8.37695	8.47476
ENSG00000063322	MED29	10.9583	11.0155	10.9328	10.7804	11.0196	11.1083	11.2568	10.9643
ENSG00000063438	AHRR	7.67175	8.02099	7.69444	8.48049	7.60852	7.56678	7.65967	7.46726
ENSG00000063587	ZNF275	8.64843	9.21475	8.98512	9.11858	9.1004	8.92558	8.91305	8.79319
ENSG00000063601	MTMR1	8.86085	8.86919	10.2136	8.94084	9.67487	9.37557	8.84758	8.71937
ENSG00000063660	GPC1	7.96762	8.30858	8.47431	8.38386	8.56161	8.0467	7.60885	7.46726
ENSG00000063761	ADCK1	8.5574	8.70724	8.48428	8.77647	8.3138	8.7721	8.85078	8.77331
ENSG00000063854	HAGH	9.95511	10.3467	10.0388	10.1247	10.5232	10.3227	10.0441	10.274
ENSG00000063978	RNF4	11.3216	11.4923	11.3942	11.3494	11.38	11.7605	11.9528	11.6751
ENSG00000064012	CASP8	11.6719	11.059	11.2958	10.8038	11.2075	12.0745	12.1573	11.8687
ENSG00000064042	LIMCH1	8.38937	8.18301	7.79343	8.28635	7.27861	7.61631	7.78161	7.6049
ENSG00000064102	INTS13	9.44601	9.57704	9.51405	9.52701	9.49038	9.35216	9.308	9.44139
ENSG00000064115	TM7SF3	11.2078	10.9964	11.4213	10.9637	11.1685	11.4202	10.6307	11.0882
ENSG00000064199	SPA17	7.78511	7.72539	7.95701	8.18814	7.8103	7.74424	7.76961	7.72946
ENSG00000064201	TSPAN32	11.1174	10.6788	10.7933	10.5123	10.9151	11.1877	11.1795	11.06
ENSG00000064205	WISP2	7.7321	7.96698	7.60525	8.37457	7.27861	7.61631	7.59004	7.50958
ENSG00000064270	ATP2C2	7.75046	7.76765	7.56164	8.45508	7.3703	7.27861	7.57	7.41205
ENSG00000064309	CDON	7.81746	7.78741	7.64361	8.23321	7.27861	7.54822	7.525	7.61816
ENSG00000064313	TAF2	10.5716	10.2579	10.464	10.1001	9.99285	10.2831	10.3933	10.263
ENSG00000064393	HIPK2	9.64844	10.3315	9.64748	10.2952	9.78192	10.7977	10.9912	11.1632
ENSG00000064419	TNPO3	11.0885	11.278	11.283	11.341	11.1244	11.4016	11.3224	11.1005
ENSG00000064489	BORCS8-MEF2B	8.02538	8.26246	8.06234	8.03478	8.39583	8.19827	8.2113	8.03106
ENSG00000064490	RFXANK	9.54069	9.59174	9.51405	9.48159	9.87619	9.61022	9.57883	9.91717
ENSG00000064545	TMEM161A	10.0226	9.75146	9.73074	9.80781	9.8831	10.0777	10.1301	9.93437
ENSG00000064547	LPAR2	9.28173	9.33767	9.49533	9.41971	9.58459	9.12599	8.648	8.27942
ENSG00000064601	CTSA	14.1984	13.2183	13.8971	13.1928	13.5746	12.7706	11.3744	11.6319
ENSG00000064607	SUGP2	10.5033	10.6091	10.9556	10.3639	10.0225	10.6288	10.7398	10.4901
ENSG00000064651	SLC12A2	8.95591	9.04305	9.58831	9.04558	9.00539	9.03814	8.60889	8.82955
ENSG00000064652	SNX24	8.30823	7.96698	7.92778	8.32663	7.85474	7.9929	7.57	7.91366
ENSG00000064666	CNN2	12.538	12.9238	12.5886	13.0782	12.8591	12.545	12.3935	11.487
ENSG00000064687	ABCA7	9.6217	10.2615	10.5771	10.2595	10.0594	9.67435	9.52413	9.27924
ENSG00000064703	DDX20	9.44038	9.67673	9.47847	9.39336	8.98389	9.64849	9.76218	9.66147
ENSG00000064726	BTBD1	10.8087	10.6748	11.2364	10.79	10.7801	10.951	11.006	11.1607
ENSG00000064763	FAR2	9.45439	9.15466	9.41769	9.3109	9.40448	8.92043	8.10735	8.03106
ENSG00000064787	BCAS1	8.2768	8.29954	7.62497	8.64948	7.94039	8.17135	9.14393	8.73505
ENSG00000064886	CHI3L2	8.1186	8.05885	7.94742	7.79546	8.17646	9.22419	8.89472	9.76095
ENSG00000064932	SBNO2	8.25245	8.33513	8.83107	8.36518	8.38208	8.36594	8.16104	8.15553
ENSG00000064933	PMS1	9.5742	9.65179	9.70415	9.65461	9.47177	9.67435	9.95372	9.88524
ENSG00000064961	HMG20B	10.397	10.2123	10.2634	10.2991	10.9389	10.4205	10.3883	10.545
ENSG00000064989	CALCRL	7.69287	7.84241	7.60525	7.99074	7.56811	7.67263	7.74463	7.89292
ENSG00000064995	TAF11	9.58686	9.75146	9.42213	9.63892	9.62693	9.47848	9.78688	9.92529
ENSG00000064999	ANKS1A	8.98461	8.94962	9.12712	9.11385	8.88518	9.03814	8.68944	8.85549
ENSG00000065000	AP3D1	10.3928	10.7091	11.5382	10.7859	11.3023	11.2486	9.73383	10.5195
ENSG00000065029	ZNF76	10.2247	10.2899	10.3733	10.2893	10.1054	10.5033	10.6114	10.565
ENSG00000065054	SLC9A3R2	7.75046	7.56185	8.10193	7.70136	8.23166	7.6979	7.525	7.69925
ENSG00000065057	NTHL1	9.38278	9.12138	9.04333	9.08019	9.12172	9.04047	9.33195	9.30531
ENSG00000065060	UHRF1BP1	8.61522	8.69515	9.09887	8.89051	8.49615	8.88111	9.09281	8.75816
ENSG00000065135	GNAI3	11.7696	11.471	11.8093	11.5113	11.4618	11.5891	11.7923	11.5898
ENSG00000065150	IPO5	10.1649	10.0676	10.8581	10.2167	10.0995	10.3421	10.1349	10.0874
ENSG00000065154	OAT	10.8315	10.8821	10.7459	10.7194	11.0919	10.8458	11.425	11.272
ENSG00000065183	WDR3	9.49014	9.56516	9.6019	9.48514	9.21664	9.61915	9.7	9.27098
ENSG00000065243	PKN2	9.52229	9.56814	9.79249	9.33102	9.61737	9.48177	9.63993	9.51341
ENSG00000065268	WDR18	10.3443	10.3932	10.1621	10.4869	10.7115	10.3827	10.3653	10.2685
ENSG00000065308	TRAM2	8.61522	9.09582	8.21634	9.02024	8.90854	9.48998	9.77613	9.5433
ENSG00000065328	MCM10	8.6264	8.57296	8.40693	9.00477	8.74621	8.76327	8.66704	8.30375
ENSG00000065357	DGKA	10.8407	10.6049	10.5866	10.4869	10.779	10.8851	10.9762	10.4435
ENSG00000065361	ERBB3	8.00287	8.19337	7.69444	8.52942	7.64443	7.45526	7.64353	7.56133
ENSG00000065413	ANKRD44	11.9607	11.6607	12.038	11.5507	11.3697	11.9934	12.14	11.7277
ENSG00000065427	KARS	11.9857	11.7925	11.8692	11.7625	12.0487	11.9016	11.8567	11.9772
ENSG00000065457	ADAT1	9.55626	9.84671	9.55069	9.75092	9.78404	9.8135	9.98716	9.69545
ENSG00000065485	PDIA5	8.40339	8.29954	8.39612	8.54521	8.42273	8.13204	8.13466	7.71963
ENSG00000065491	TBC1D22B	8.75229	8.82137	9.00071	9.09954	8.82349	8.86229	8.81174	8.88086
ENSG00000065518	NDUFB4	10.3282	10.2561	10.3217	10.3713	10.624	10.105	10.2663	10.5489
ENSG00000065526	SPEN	10.5741	10.7311	11.1441	10.6587	11.2718	11.3764	10.6506	11.2273
ENSG00000065534	MYLK	8.07864	8.43426	7.91773	8.73138	7.27861	7.64557	7.60885	7.73907
ENSG00000065548	ZC3H15	10.6751	10.4539	10.2998	10.4593	10.6094	10.4597	10.5553	10.8679
ENSG00000065559	MAP2K4	9.78781	9.91516	10.0262	9.7451	10.0689	9.83389	10.0068	10.0342
ENSG00000065600	TMEM206	8.63748	8.53828	8.6359	8.33642	8.93762	9.12164	9.38273	9.359
ENSG00000065613	SLK	9.5742	9.59467	11.5426	9.61342	10.8792	9.83009	9.39306	9.44429
ENSG00000065615	CYB5R4	9.69342	9.67673	9.9831	9.64836	9.97177	9.79541	9.89987	10.1334
ENSG00000065621	GSTO2	8.4308	8.6454	7.96645	8.67747	7.8103	8.13204	8.86667	8.45117
ENSG00000065665	SEC61A2	8.17485	8.1511	8.21634	8.43777	8.12188	8.312	8.54308	8.45117
ENSG00000065675	PRKCQ	10.426	9.94251	9.99327	9.6976	11.0856	11.4646	11.2379	10.9077
ENSG00000065802	ASB1	9.80077	9.86115	9.85155	9.87836	10.0046	10.0671	9.84528	10.0847
ENSG00000065809	FAM107B	10.6705	10.0299	11.2274	9.95799	11.3605	11.9664	11.5716	12.076
ENSG00000065833	ME1	8.60391	7.82472	8.07843	7.94353	7.99896	7.85212	7.59004	7.63092
ENSG00000065882	TBC1D1	9.48742	9.64338	10.3777	9.79099	10.1994	9.73147	9.44549	9.45583
ENSG00000065883	CDK13	10.0371	10.3768	11.0611	10.552	10.9094	10.557	9.68358	10.4407
ENSG00000065911	MTHFD2	10.3031	10.2029	10.6478	10.4818	9.94379	9.94205	9.90549	9.86741
ENSG00000065923	SLC9A7	8.20154	8.2036	8.07043	8.27598	7.53763	7.91085	7.76961	7.86406
ENSG00000065970	FOXJ2	9.37688	9.56217	9.88015	9.92516	9.19855	9.70808	9.57526	9.41352
ENSG00000065978	YBX1	9.94741	9.99997	10.4049	10.2735	10.5044	9.7731	9.62794	10.129
ENSG00000065989	PDE4A	10.6237	10.4126	11.5884	10.5173	11.161	10.5786	9.70975	9.7892
ENSG00000066027	PPP2R5A	10.1699	10.0426	11.1137	10.3376	10.5056	10.5771	10.2576	10.9147
ENSG00000066044	ELAVL1	9.4319	9.91976	10.6523	10.151	10.5906	10.231	9.40942	9.99725
ENSG00000066056	TIE1	9.2297	9.47246	9.56468	9.79662	9.94285	9.19162	10.0618	8.722
ENSG00000066084	DIP2B	9.55626	9.44005	9.62678	9.1233	8.55873	9.47518	9.76373	9.33559
ENSG00000066117	SMARCD1	8.90068	8.9201	9.45493	8.9243	9.20021	9.07268	8.7917	8.90793
ENSG00000066135	KDM4A	9.43474	9.50096	9.69697	9.76537	9.35418	9.75312	10.0159	9.64912
ENSG00000066136	NFYC	10.2986	10.4255	10.0965	10.3338	10.373	10.6094	10.8404	10.741
ENSG00000066230	SLC9A3	7.93031	8.2036	8.30481	7.97538	8.10279	7.97875	8.05698	8.02538
ENSG00000066279	ASPM	8.88755	9.00191	9.15747	9.335	8.59004	8.50376	8.73291	8.04229
ENSG00000066294	CD84	9.76151	9.03855	9.1977	9.05557	9.52554	9.3246	8.83143	9.65654
ENSG00000066322	ELOVL1	11.0009	10.7117	11.139	10.7622	11.2424	11.0264	10.8668	10.7668
ENSG00000066379	ZNRD1	9.90624	10.1122	9.61536	9.77396	10.1589	9.95368	10.2641	10.3097
ENSG00000066382	MPPED2	8.10881	8.22369	7.72505	8.16462	7.50301	7.74424	7.67513	7.82572
ENSG00000066422	ZBTB11	9.88012	9.6657	9.97578	9.60697	9.2199	9.84773	10.2112	9.81796
ENSG00000066427	ATXN3	9.29756	9.2069	9.24179	9.13268	9.10576	9.10627	9.18094	9.36209
ENSG00000066455	GOLGA5	9.57928	9.79992	9.74123	9.50972	9.81649	9.93971	10.0224	9.92022
ENSG00000066557	LRRC40	8.97648	8.67676	9.09027	8.86158	8.47123	9.09294	9.0902	9.05057
ENSG00000066583	ISOC1	10.4955	10.0572	10.2741	10.0427	10.2509	10.1964	10.3025	10.4895
ENSG00000066629	EML1	7.90412	8.04645	7.62497	7.97538	7.64443	7.56678	7.43455	7.6049
ENSG00000066651	TRMT11	8.81492	8.71919	8.86633	8.89621	8.81212	8.73633	8.98936	8.81272
ENSG00000066654	THUMPD1	10.7192	10.794	10.5618	10.565	10.6012	10.9384	10.9983	10.9826
ENSG00000066697	MSANTD3	8.19274	8.30858	8.77604	8.31673	8.45854	8.18761	8.24706	8.21537
ENSG00000066739	ATG2B	9.45718	9.47885	9.58244	8.97855	8.95594	9.27345	9.56446	9.43994
ENSG00000066777	ARFGEF1	10.1748	9.9289	10.3263	9.90196	9.67257	10.3021	10.2324	10.1897
ENSG00000066813	ACSM2B	8.20154	8.12907	7.72505	8.30672	7.27861	7.42287	7.525	7.46726
ENSG00000066827	ZFAT	8.41719	8.69515	8.54672	8.48881	8.06306	8.65784	8.47271	8.38771
ENSG00000066855	MTFR1	7.84789	7.96698	8.02042	7.97538	7.82554	8.02702	7.95253	8.00215
ENSG00000066923	STAG3	8.61522	8.83217	8.50391	8.6912	8.82123	8.78087	8.50852	8.71673
ENSG00000066926	FECH	10.5654	10.3948	10.7442	10.6266	10.4406	10.3183	10.3078	10.0407
ENSG00000066933	MYO9A	9.81148	9.64338	10.1244	9.6976	9.73989	9.7915	9.83054	9.6516
ENSG00000067048	DDX3Y	7.27861	9.3796	7.27861	7.94353	7.88919	7.27861	12.118	11.35
ENSG00000067057	PFKP	11.4984	11.1258	11.4474	11.2943	11.9833	11.4737	10.4031	10.5496
ENSG00000067064	IDI1	11.6957	11.8347	11.4933	11.5021	11.8656	11.9492	12.7465	12.6533
ENSG00000067066	SP100	13.0461	13.0101	12.8576	12.8376	12.9707	12.7674	12.5158	12.4945
ENSG00000067082	KLF6	15.6834	14.4643	14.8596	14.0726	15.3417	15.5952	15.0761	15.3303
ENSG00000067113	PLPP1	12.7195	10.3195	12.5249	10.7266	10.4757	10.4361	8.68944	8.82955
ENSG00000067141	NEO1	8.45086	8.0948	8.15405	8.22217	8.0732	8.80106	8.11427	8.576
ENSG00000067167	TRAM1	11.5633	11.4893	11.601	11.549	11.9705	11.7702	12.0055	12.299
ENSG00000067182	TNFRSF1A	9.29441	9.53498	9.11872	9.70663	9.79879	10.2591	10.5061	10.2997
ENSG00000067191	CACNB1	9.18235	9.12559	9.54466	8.99958	9.28185	8.69622	8.49524	8.19288
ENSG00000067208	EVI5	8.0683	8.00789	7.66132	8.19964	7.90241	7.88641	8.04949	8.28352
ENSG00000067221	STOML1	8.93074	9.11292	8.82748	9.18303	8.90644	8.97828	8.81504	9.06629
ENSG00000067225	PKM	12.8647	12.6867	13.3304	12.8462	14.1024	12.6862	12.0229	13.2085
ENSG00000067248	DHX29	9.56654	9.50096	9.53656	9.57423	9.73331	9.388	9.56266	9.76209
ENSG00000067334	DNTTIP2	11.5664	11.5397	11.3588	11.4211	11.661	11.6936	11.8694	12.3198
ENSG00000067365	METTL22	9.12594	9.30166	8.97566	9.1091	9.04354	9.25985	9.33841	9.21682
ENSG00000067369	TP53BP1	9.78781	9.94702	10.1748	9.92004	9.80923	9.63243	9.5204	9.41944
ENSG00000067445	TRO	7.96762	8.1064	7.79343	8.24411	8.63127	8.28376	8.24706	8.27529
ENSG00000067533	RRP15	8.90068	8.71323	8.84884	8.87903	9.08053	8.64802	8.86982	8.80787
ENSG00000067560	RHOA	13.9836	13.6513	13.9625	13.8114	14.1744	14.151	13.9018	14.0801
ENSG00000067596	DHX8	9.83893	9.99129	10.1018	10.1225	10.1492	10.1429	10.1885	9.89562
ENSG00000067601	PMS2P4	8.23582	8.12907	8.19611	8.14039	8.23166	8.27414	8.31976	8.32353
ENSG00000067606	PRKCZ	9.25598	9.39328	9.49114	9.1091	9.79669	9.41252	9.29696	9.40459
ENSG00000067646	ZFY	7.27861	8.04645	7.27861	7.53807	7.27861	7.27861	9.56987	9.20291
ENSG00000067704	IARS2	10.4369	10.3022	10.7552	10.1357	10.3535	10.7202	10.6265	10.5268
ENSG00000067798	NAV3	8.30048	8.1511	7.58423	8.21099	7.27861	7.50657	7.59004	7.46726
ENSG00000067829	IDH3G	11.1959	10.9985	10.79	10.9026	11.3996	11.3379	11.4163	11.5332
ENSG00000067836	ROGDI	9.12232	9.03403	9.18444	9.06548	9.26154	8.97583	9.16627	8.89897
ENSG00000067840	PDZD4	7.57204	7.89228	7.64361	8.00574	7.93422	8.21919	8.14134	8.0367
ENSG00000067900	ROCK1	11.6633	11.5571	11.8025	11.3457	11.6427	11.7178	11.7658	11.7673
ENSG00000067955	CBFB	10.6201	10.518	11.6832	10.5778	11.7561	11.0695	10.2044	11.0418
ENSG00000067992	PDK3	9.78998	9.81487	9.62108	9.36645	9.63642	10.5502	10.969	11.4541
ENSG00000068001	HYAL2	9.56141	8.74853	9.46139	9.08506	8.64732	9.05898	8.81834	8.56996
ENSG00000068024	HDAC4	8.58671	9.06972	9.03733	8.99435	8.69408	9.66435	9.53155	9.68099
ENSG00000068028	RASSF1	12.4779	12.901	12.8514	12.6987	12.9164	12.6953	12.8167	12.6079
ENSG00000068079	IFI35	11.2506	11.2902	10.9475	11.1337	11.7318	11.238	10.7023	11.0043
ENSG00000068097	HEATR6	9.02053	9.03855	9.26702	9.16495	9.14094	9.12382	9.14893	8.80055
ENSG00000068120	COASY	10.7435	10.497	10.7306	10.4886	11.024	10.928	10.7336	10.8961
ENSG00000068305	MEF2A	10.7248	10.4476	11.2478	10.5794	9.8502	9.85771	9.63993	9.47577
ENSG00000068308	OTUD5	10.3984	10.0717	11.2525	10.1225	11.2368	10.5441	9.44153	10.226
ENSG00000068323	TFE3	8.6264	8.68906	9.28439	8.64948	9.01697	8.90486	8.77473	8.78577
ENSG00000068354	TBC1D25	9.84519	9.67122	9.74297	9.64522	9.82884	10.3517	10.3245	10.1238
ENSG00000068366	ACSL4	9.4432	8.98316	9.50368	9.23574	9.21173	9.28116	9.14643	9.29234
ENSG00000068383	INPP5A	8.24418	8.1064	9.17372	8.27598	8.19814	8.07212	7.86859	7.83361
ENSG00000068394	GPKOW	10.028	9.92205	9.60961	9.76537	9.99557	10.4063	10.5658	10.4766
ENSG00000068400	GRIPAP1	9.86174	10.1496	10.1608	9.73338	10.2509	10.2233	10.2346	10.1863
ENSG00000068438	FTSJ1	10.4315	10.3981	10.2705	10.2125	10.6366	10.7348	10.8619	10.9792
ENSG00000068489	PRR11	8.56333	8.46512	8.52316	8.80761	8.33593	8.33937	8.1675	8.09073
ENSG00000068650	ATP11A	8.43754	8.57296	9.1602	8.90753	8.1852	8.65131	8.71501	8.56996
ENSG00000068654	POLR1A	9.24619	9.64056	10.1191	9.77966	9.31853	9.37914	9.308	9.10094
ENSG00000068697	LAPTM4A	11.567	11.2081	11.3021	11.0269	11.7342	11.2225	11.1601	11.4257
ENSG00000068724	TTC7A	9.1041	9.39668	10.0388	9.43822	10.0073	9.80577	8.74351	8.95597
ENSG00000068745	IP6K2	10.8417	10.6175	10.695	10.6678	10.908	11.0372	10.9134	11.0207
ENSG00000068784	SRBD1	9.38278	9.46604	9.29421	9.09473	9.13049	9.50299	9.34697	9.3956
ENSG00000068796	KIF2A	10.3702	10.7439	10.2952	10.6663	10.5025	10.7175	10.7711	10.9816
ENSG00000068831	RASGRP2	9.11142	9.15875	9.26452	8.91874	9.94096	11.262	11.2406	11.0183
ENSG00000068878	PSME4	9.65804	9.40344	9.75509	9.23143	9.38459	9.48998	9.71944	9.64165
ENSG00000068885	IFT80	9.02446	9.09151	9.42655	8.71147	8.71423	8.92558	8.91608	8.96662
ENSG00000068903	SIRT2	10.7971	10.8256	10.5762	10.6189	11.3786	11.6765	11.9518	11.872
ENSG00000068912	ERLEC1	10.3414	10.2289	10.4146	10.1401	10.4485	10.3903	10.3471	10.6392
ENSG00000068971	PPP2R5B	9.20286	8.99257	9.47209	8.85571	9.35711	9.35579	9.3848	9.14384
ENSG00000068976	PYGM	8.56922	8.55923	8.81665	9.05058	8.63396	8.26929	7.79333	7.97194
ENSG00000069020	MAST4	9.19606	9.06972	9.05819	8.9679	8.32124	8.9905	8.44965	8.3693
ENSG00000069188	SDK2	7.93031	8.27188	7.9075	8.07619	7.65563	7.54822	7.525	7.37299
ENSG00000069248	NUP133	9.78781	9.74626	10.0346	9.73632	9.4365	10.1132	10.2201	9.85148
ENSG00000069275	NUCKS1	9.83893	10.0737	10.3217	10.1444	9.92003	9.76648	9.85259	9.99532
ENSG00000069329	VPS35	11.1316	10.9586	10.998	10.9974	11.2285	11.12	11.0092	10.9624
ENSG00000069345	DNAJA2	10.8045	10.5922	10.8605	10.6557	10.9212	10.9017	10.9723	10.9925
ENSG00000069399	BCL3	9.25598	9.85876	10.9088	10.227	10.9394	9.98235	8.49078	9.30692
ENSG00000069424	KCNAB2	9.57928	9.55317	10.205	9.34689	10.1757	10.0924	10.4284	10.1106
ENSG00000069431	ABCC9	8.07864	7.99453	7.73957	8.14039	7.40825	7.54822	7.54845	7.44202
ENSG00000069493	CLEC2D	9.66281	9.08284	9.67886	9.02024	10.0127	10.2601	10.3461	10.8705
ENSG00000069509	FUNDC1	8.5394	8.83217	8.69008	8.66357	8.86353	8.74838	8.7222	8.86015
ENSG00000069535	MAOB	8.94339	7.84241	8.39067	7.85571	8.37861	8.14348	7.62663	7.27861
ENSG00000069667	RORA	10.9105	10.6175	10.0318	9.8381	10.8942	11.7766	11.9525	12.2956
ENSG00000069702	TGFBR3	9.21635	9.82965	8.02901	8.45508	9.03222	12.2168	12.8663	12.6745
ENSG00000069812	HES2	7.62556	7.96698	7.67823	8.4112	7.46189	7.38064	7.525	7.46726
ENSG00000069849	ATP1B3	11.8409	11.0384	11.5766	11.0649	11.6131	11.9395	11.7647	12.716
ENSG00000069869	NEDD4	8.38937	8.12907	8.19611	8.12798	8.13589	8.39599	8.5129	8.34288
ENSG00000069943	PIGB	9.0706	9.33055	9.04929	9.04558	9.14094	9.00258	9.24721	9.20291
ENSG00000069956	MAPK6	9.36797	9.02037	9.41101	9.29868	9.34093	9.14968	9.21214	9.33085
ENSG00000069966	GNB5	9.87809	10.0257	9.92348	9.99492	10.1597	9.58307	9.87572	9.01443
ENSG00000069974	RAB27A	11.1115	10.7052	11.0289	10.5306	11.0231	11.4041	11.4101	11.5013
ENSG00000069998	HDHD5	9.71421	9.77718	10.1098	9.65773	10.4133	10.23	9.69509	10.0229
ENSG00000070010	UFD1	10.6368	10.4694	10.381	10.4348	10.9235	10.7375	10.6555	10.9595
ENSG00000070018	LRP6	8.16575	8.04645	7.53705	8.1526	7.27861	7.73312	7.67513	7.44202
ENSG00000070047	PHRF1	9.59691	9.76181	10.3722	10.0238	10.0136	10.0193	9.8021	9.48704
ENSG00000070061	ELP1	9.73242	9.87545	10.2905	9.95799	9.61015	10.1132	10.0976	9.62154
ENSG00000070081	NUCB2	11.4506	11.6295	11.4323	11.6769	11.2075	10.7168	10.608	11.412
ENSG00000070087	PFN2	8.02538	7.96698	8.06234	8.28635	7.72606	7.73312	7.71819	7.6778
ENSG00000070182	SPTB	7.7321	8.0948	7.72505	8.37457	7.27861	7.54822	7.54845	7.56133
ENSG00000070190	DAPP1	9.76372	9.2303	9.48693	9.0704	7.9217	8.51129	8.02653	7.69925
ENSG00000070214	SLC44A1	10.0904	10.8682	11.3671	11.0046	10.2622	9.56929	8.63253	8.88769
ENSG00000070269	TMEM260	9.29441	9.49153	9.33275	9.45646	9.58336	9.53971	9.52226	9.63038
ENSG00000070366	SMG6	9.54069	9.57408	9.87385	9.76824	9.4296	9.71362	9.82758	9.69785
ENSG00000070367	EXOC5	10.2621	10.2705	10.7652	10.433	10.1443	10.4238	10.4579	10.4125
ENSG00000070371	CLTCL1	7.80155	8.1064	7.88649	8.33642	7.88247	7.61631	7.64353	7.71963
ENSG00000070388	FGF22	8.37514	8.25293	8.66956	8.4112	7.99333	8.04021	7.67513	7.92042
ENSG00000070404	FSTL3	7.943	8.41044	8.21634	8.39306	8.23575	8.26929	8.27009	8.01964
ENSG00000070413	DGCR2	10.4518	10.5621	10.7467	10.82	10.6164	10.9447	10.8526	10.4793
ENSG00000070423	RNF126	10.4718	10.4985	10.4337	10.4801	10.7481	11.1471	11.1439	11.3792
ENSG00000070444	MNT	8.47698	8.36936	8.40154	8.37457	8.27566	8.22433	8.19282	8.1603
ENSG00000070476	ZXDC	8.6264	8.8847	10.2917	9.06548	9.47711	9.36302	8.55154	8.74795
ENSG00000070495	JMJD6	11.7971	11.7944	11.8998	11.6446	12.0723	11.6298	11.8567	11.8148
ENSG00000070501	POLB	9.23632	9.15875	9.11308	9.14199	9.14268	9.21004	9.42958	9.68462
ENSG00000070540	WIPI1	9.67938	10.1001	9.70773	10.0356	9.85724	10.0369	10.1218	10.1541
ENSG00000070610	GBA2	10.8968	11.1432	11.0337	10.7831	10.9792	11.3204	11.3564	11.1993
ENSG00000070614	NDST1	7.78511	8.18301	7.66132	8.24411	7.27861	7.52827	7.60885	7.71963
ENSG00000070669	ASNS	9.3132	9.08284	9.62108	9.40472	9.61136	9.39857	8.7917	8.70879
ENSG00000070718	AP3M2	9.32558	9.44333	9.50368	9.38955	9.20516	9.33753	9.38065	9.32927
ENSG00000070756	PABPC1	12.6177	12.5825	13.2907	12.6811	13.291	12.2707	12.0731	12.3624
ENSG00000070759	TESK2	8.60391	8.76005	8.80572	8.78277	9.04354	8.70561	8.68574	8.58499
ENSG00000070761	CFAP20	10.9056	10.4985	10.7727	10.2834	10.7827	10.7792	10.8318	10.7751
ENSG00000070770	CSNK2A2	8.9724	9.17097	8.97566	9.22277	9.47578	8.88908	9.24491	9.28088
ENSG00000070785	EIF2B3	9.73694	9.61206	9.5726	9.35082	9.70777	9.74098	9.82311	9.88316
ENSG00000070814	TCOF1	10.16	10.524	10.6082	10.5207	10.5648	10.589	10.6097	10.1997
ENSG00000070831	CDC42	13.0152	12.1781	12.9756	12.0387	12.3601	12.9753	13.0037	12.5744
ENSG00000070882	OSBPL3	10.502	10.4894	10.8281	10.5714	10.3563	10.6835	10.9585	10.8617
ENSG00000070950	RAD18	9.16149	8.86919	9.0816	9.08019	8.68386	9.06813	9.14643	9.25262
ENSG00000070961	ATP2B1	10.8968	10.3143	10.4692	10.0022	10.7481	10.9435	10.7125	11.0829
ENSG00000071051	NCK2	8.46401	8.65175	9.80418	8.56845	9.98555	9.01217	8.53882	8.71409
ENSG00000071054	MAP4K4	9.21635	9.30166	10.6092	9.3742	9.8831	9.30589	8.94888	9.07988
ENSG00000071073	MGAT4A	10.8397	10.4894	10.8321	10.2735	10.1237	11.151	10.8865	11.3738
ENSG00000071082	RPL31	12.5067	12.4686	12.0425	12.4356	13.3142	12.0522	11.8979	12.3104
ENSG00000071127	WDR1	13.2907	13.3226	13.6015	13.5149	13.5938	13.6906	13.633	13.473
ENSG00000071189	SNX13	9.52493	9.46282	9.66418	9.47446	9.49302	9.65428	9.98848	9.72977
ENSG00000071205	ARHGAP10	9.5433	9.16691	9.39979	9.27804	9.5772	8.93325	8.42124	8.36557
ENSG00000071242	RPS6KA2	10.6497	9.81981	11.1157	9.95299	9.91715	9.49812	7.96971	7.8566
ENSG00000071243	ING3	9.70962	9.67122	9.73074	9.66703	9.72337	9.75446	10.0866	10.3182
ENSG00000071246	VASH1	8.17485	8.19337	8.49414	8.25487	8.80524	8.51504	7.99466	8.25013
ENSG00000071282	LMCD1	8.30048	8.04645	7.79343	8.59118	7.5533	7.79619	7.69	7.44202
ENSG00000071462	BUD23	11.2666	11.1002	10.8471	10.7367	11.3473	11.214	11.105	11.3243
ENSG00000071537	SEL1L	10.3164	10.2687	10.9816	10.1225	9.99375	10.566	10.6349	10.3013
ENSG00000071539	TRIP13	8.4308	8.48764	8.51358	8.75093	8.40263	8.32122	8.27009	8.24586
ENSG00000071553	ATP6AP1	11.2282	11.3614	11.3714	11.1951	11.9603	11.7161	11.4254	11.5885
ENSG00000071564	TCF3	8.67002	8.85873	9.27201	8.75737	9.49827	8.90224	8.58877	8.80787
ENSG00000071575	TRIB2	9.70038	9.64619	10.1401	9.45283	10.5941	10.5845	10.1851	10.361
ENSG00000071626	DAZAP1	8.36069	8.86919	9.76197	9.1091	9.08416	8.7721	8.46355	8.3693
ENSG00000071655	MBD3	8.91365	9.2721	9.64374	9.39336	9.81442	9.37914	8.99785	9.3971
ENSG00000071794	HLTF	10.0023	10.0172	10.0134	10.0142	9.92386	9.7915	9.87858	9.71803
ENSG00000071859	FAM50A	9.39158	9.94025	10.7391	10.1091	10.898	10.2479	8.90697	9.76892
ENSG00000071889	FAM3A	9.51699	9.62639	9.48904	9.82991	9.82268	9.75714	9.67862	9.79255
ENSG00000071894	CPSF1	11.3844	10.9749	12.0408	11.235	11.3694	11.0302	10.4635	10.5689
ENSG00000071909	MYO3B	7.7321	7.87614	7.62497	8.27598	7.27861	7.48254	7.525	7.44202
ENSG00000071967	CYBRD1	7.86249	8.08301	7.58423	7.67424	7.56811	9.285	8.83792	9.72743
ENSG00000071994	PDCD2	10.3253	10.4126	10.5723	10.3546	10.7486	10.689	10.21	10.681
ENSG00000072042	RDH11	10.9517	10.5403	10.4825	10.5666	10.931	10.9303	10.8983	11.0855
ENSG00000072062	PRKACA	8.13781	8.55229	8.5606	8.27598	8.05794	7.86089	7.91667	7.89292
ENSG00000072071	ADGRL1	8.12826	8.1064	8.39612	8.46362	8.3646	8.13204	8.0187	8.34671
ENSG00000072110	ACTN1	9.81148	10.6217	10.6968	11.2065	10.6901	9.43658	8.97506	8.41997
ENSG00000072121	ZFYVE26	8.79602	8.7543	9.06702	9.03551	8.53534	8.60442	8.73999	8.5547
ENSG00000072133	RPS6KA6	7.7321	8.07103	7.56164	8.25487	7.27861	7.54822	7.64353	7.37299
ENSG00000072134	EPN2	8.23582	8.1511	7.85345	8.60606	8.74378	8.15475	8.15453	8.16974
ENSG00000072135	PTPN18	11.6928	11.9329	12.2623	12.0137	11.4246	12.0967	12.3964	12.0169
ENSG00000072163	LIMS2	7.81746	8.03384	7.92778	8.23321	7.72606	7.75511	7.54845	7.52804
ENSG00000072182	ASIC4	7.8329	8.38601	7.71002	8.54521	7.27861	7.65935	7.67513	7.46726
ENSG00000072195	SPEG	7.86249	8.32637	7.56164	8.60606	7.27861	7.45526	7.57	7.44202
ENSG00000072210	ALDH3A2	10.6601	10.5015	10.9838	10.5536	10.8792	10.2591	10.3193	9.98179
ENSG00000072274	TFRC	10.0711	9.95822	10.4125	10.0309	9.75621	9.76515	9.92222	9.73327
ENSG00000072310	SREBF1	9.23962	9.51032	9.85956	9.45283	9.44882	9.67008	9.20739	9.34813
ENSG00000072364	AFF4	11.0458	10.6189	10.6959	10.3658	10.2426	10.8359	10.8955	10.7634
ENSG00000072401	UBE2D1	9.42622	9.12559	9.62108	9.04558	9.26468	9.22218	9.31019	9.67978
ENSG00000072415	MPP5	8.5149	8.26246	8.28045	8.49707	7.99896	8.28853	8.30352	8.12133
ENSG00000072501	SMC1A	11.0118	11.0446	11.4741	11.1941	11.2364	11.2951	11.1514	10.8524
ENSG00000072506	HSD17B10	10.884	10.6854	10.5752	10.873	11.0496	10.7074	10.6604	10.8767
ENSG00000072518	MARK2	10.0207	10.3883	11.2376	10.7887	11.3262	11.0377	9.7	10.5483
ENSG00000072571	HMMR	8.22739	8.49503	8.44895	8.42014	7.99333	8.21401	8.22339	7.99622
ENSG00000072609	CHFR	10.5188	10.6231	10.8775	10.7608	10.6907	10.8653	10.8927	10.7915
ENSG00000072657	TRHDE	8.24418	8.18301	7.76727	8.1526	7.27861	7.60066	7.60885	7.50958
ENSG00000072682	P4HA2	9.27214	8.63902	8.73779	8.89621	8.021	8.10269	7.87853	7.6049
ENSG00000072694	FCGR2B	7.93031	7.89228	7.86468	8.08948	7.83299	8.29799	8.33572	9.08758
ENSG00000072736	NFATC3	11.8844	11.7428	12.1432	11.6431	12.2824	12.8319	12.6171	12.6372
ENSG00000072756	TRNT1	9.05542	9.17904	8.91396	8.94084	8.85695	9.19779	9.4573	9.46584
ENSG00000072778	ACADVL	12.5793	12.5683	12.6166	12.2594	12.9237	12.6139	12.6178	12.9432
ENSG00000072786	STK10	11.7754	12.133	12.2513	11.747	12.495	13.2174	13.2901	12.663
ENSG00000072803	FBXW11	9.69807	9.51032	9.88643	9.40472	9.34978	9.91132	9.99244	9.82015
ENSG00000072818	ACAP1	12.996	13.0568	12.9142	12.9542	13.2766	12.6904	12.6329	12.1384
ENSG00000072849	DERL2	10.2136	10.165	10.0884	10.2952	10.1923	10.2347	10.4465	10.7056
ENSG00000072858	SIDT1	9.63878	10.4302	10.1453	10.2352	10.0261	10.7689	10.3573	10.5418
ENSG00000072864	NDE1	10.0262	10.1784	9.74644	9.94546	9.98738	10.4541	10.7674	10.4975
ENSG00000072952	MRVI1	7.7321	7.95274	7.53705	8.21099	7.27861	7.48254	7.46955	7.27861
ENSG00000072954	TMEM38A	8.0683	8.0948	7.78053	7.81633	7.46189	7.70997	7.525	7.63092
ENSG00000072958	AP1M1	11.1815	11.2798	11.0686	11.192	11.4292	11.826	11.6911	11.7123
ENSG00000073008	PVR	8.61522	8.70121	8.84176	8.66357	8.27955	8.75138	9.06643	8.97086
ENSG00000073050	XRCC1	10.1748	9.96045	9.94464	9.72452	10.5044	10.3647	10.0224	9.96518
ENSG00000073060	SCARB1	7.80155	7.99453	7.83026	8.22217	7.95853	7.58419	7.81596	7.70956
ENSG00000073111	MCM2	10.3428	10.7452	10.9088	11.1337	10.8255	10.6592	10.6398	10.1805
ENSG00000073146	MOV10L1	7.27861	7.72539	7.60525	8.04886	7.27861	7.58419	8.079	7.97194
ENSG00000073169	SELENOO	8.09889	8.48019	9.28192	8.48049	9.09321	8.41274	8.23531	8.33905
ENSG00000073331	ALPK1	8.3964	8.03384	7.79343	8.14039	7.27861	7.63125	7.57	7.41205
ENSG00000073350	LLGL2	11.3129	11.0762	11.0516	10.6481	11.5287	11.8593	11.8165	11.9376
ENSG00000073417	PDE8A	8.74234	8.65806	9.08739	8.39306	8.47438	8.52988	8.14796	8.59391
ENSG00000073536	NLE1	8.52108	8.52407	8.48922	8.76377	8.25594	8.32122	8.55993	8.51393
ENSG00000073578	SDHA	11.7706	11.6886	11.6486	11.5286	11.8038	11.9424	11.9098	11.9216
ENSG00000073584	SMARCE1	11.6656	11.3867	11.6472	11.3898	11.5898	11.634	11.6635	11.7857
ENSG00000073605	GSDMB	8.38937	8.61309	8.16832	8.94084	8.52643	8.30736	8.38197	8.61152
ENSG00000073614	KDM5A	11.2141	11.751	11.6079	11.759	11.625	11.7501	12.0367	11.8597
ENSG00000073711	PPP2R3A	8.15655	8.04645	7.87569	8.16462	7.50301	7.65935	7.76961	7.70956
ENSG00000073712	FERMT2	7.8767	7.74701	7.66132	7.87437	7.43736	7.61631	7.79333	7.95312
ENSG00000073756	PTGS2	8.95175	9.24184	8.85937	9.19197	9.54341	8.48853	7.92584	7.59106
ENSG00000073792	IGF2BP2	8.04717	7.90798	7.69444	7.77367	7.43736	7.9929	8.10735	8.23293
ENSG00000073803	MAP3K13	9.22305	9.06972	8.89039	9.15122	9.16499	8.88111	9.13135	9.22372
ENSG00000073849	ST6GAL1	9.74368	9.7848	9.30638	9.14199	9.96807	11.1052	11.1914	11.361
ENSG00000073861	TBX21	9.6217	10.2123	9.96548	10.0979	11.3297	12.2014	11.0607	11.5396
ENSG00000073910	FRY	8.70678	8.50965	8.38519	8.62073	7.59563	8.5445	8.44027	8.48799
ENSG00000073921	PICALM	9.42622	9.25327	10.1336	9.3109	9.78721	9.90053	9.93463	9.84828
ENSG00000073969	NSF	9.97039	9.98474	10.205	10.2615	9.91619	10.1081	10.1759	10.0258
ENSG00000074054	CLASP1	10.353	10.6272	10.902	10.2715	10.3209	10.4304	10.5124	9.87583
ENSG00000074071	MRPS34	10.5404	10.3964	10.2776	10.227	10.6718	10.2958	10.2598	10.4759
ENSG00000074181	NOTCH3	7.50606	8.03384	7.53705	8.27598	7.27861	7.42287	7.43455	7.41205
ENSG00000074201	CLNS1A	10.5814	10.3467	10.3865	10.4698	10.5672	10.4884	10.3794	10.4407
ENSG00000074266	EED	9.2197	9.16284	9.19241	9.35475	9.16839	9.17501	9.27684	9.28908
ENSG00000074319	TSG101	10.4599	10.5476	10.4401	10.3676	10.5763	10.6395	10.7973	10.8534
ENSG00000074356	NCBP3	9.88821	10.0717	9.94013	10.0979	10.0903	10.1499	10.2368	10.4379
ENSG00000074370	ATP2A3	9.43474	10.0426	10.7966	10.1202	10.9333	10.928	10.4341	10.1703
ENSG00000074410	CA12	8.17485	8.16188	7.53705	8.64948	7.27861	7.73312	7.69	7.27861
ENSG00000074416	MGLL	8.92649	8.56612	8.91729	8.94084	9.90944	8.49618	7.79333	7.61816
ENSG00000074582	BCS1L	9.90225	9.65179	9.77562	9.70363	9.92098	9.71638	9.61756	9.69665
ENSG00000074590	NUAK1	7.67175	8.22369	7.62497	8.18814	7.5533	7.91085	8.0187	8.19743
ENSG00000074603	DPP8	10.5728	10.7528	10.6147	10.5455	10.4943	10.9228	11.0784	11.0207
ENSG00000074621	SLC24A1	8.38937	8.49503	8.43861	8.33642	8.2024	8.25457	8.4067	7.97194
ENSG00000074657	ZNF532	8.29265	8.57296	8.24901	8.9243	7.9217	7.9929	8.03427	7.94024
ENSG00000074695	LMAN1	10.3587	10.5135	10.6559	10.4559	10.2815	10.5033	10.4663	10.6957
ENSG00000074696	HACD3	10.1111	10.0634	10.0555	10.3639	10.1884	10.1719	10.2749	10.5412
ENSG00000074706	IPCEF1	10.2683	10.2104	9.81412	10.229	10.3682	10.522	10.7015	10.6141
ENSG00000074755	ZZEF1	9.93966	10.1162	10.4896	10.0797	10.0154	10.083	10.089	9.75981
ENSG00000074800	ENO1	14.9622	14.7248	14.7763	14.861	15.0342	14.5779	14.153	14.1992
ENSG00000074842	MYDGF	11.2742	11.4323	10.8416	11.3447	11.5797	11.463	11.5179	11.7448
ENSG00000074855	ANO8	7.80155	7.99453	7.86468	7.77367	7.8618	7.85212	7.70434	7.73907
ENSG00000074935	TUBE1	9.14739	9.08284	8.86286	9.00477	8.93762	9.11507	9.34056	9.3528
ENSG00000074966	TXK	12.0411	12.2537	11.9546	11.9166	12.3187	12.6046	12.8626	12.4432
ENSG00000075043	KCNQ2	7.80155	8.12907	7.67823	8.22217	7.27861	7.42287	7.49904	7.37299
ENSG00000075089	ACTR6	9.51699	9.2303	9.37936	9.26969	9.30185	9.51267	9.60186	9.72156
ENSG00000075131	TIPIN	8.49612	8.62614	8.43341	8.70476	8.34678	8.28853	8.49524	8.44776
ENSG00000075142	SRI	11.8701	11.6872	11.7821	11.7385	11.861	11.2454	11.0551	11.4455
ENSG00000075151	EIF4G3	9.5742	9.61206	10.7151	10.1069	10.2808	10.1778	9.68027	10.565
ENSG00000075188	NUP37	9.09674	9.08284	9.00997	9.24003	9.02462	9.08847	9.18821	9.05452
ENSG00000075213	SEMA3A	8.42402	8.12907	7.83026	8.18814	7.56811	7.73312	7.59004	7.64322
ENSG00000075218	GTSE1	8.45086	8.50965	8.52791	9.15582	8.3646	8.33487	8.41157	8.00803
ENSG00000075234	TTC38	10.4705	10.8623	10.4784	10.4784	10.8874	12.1701	12.7437	12.6266
ENSG00000075239	ACAT1	9.64362	9.60049	9.64562	9.54067	9.20845	9.33569	9.85405	9.2543
ENSG00000075240	GRAMD4	9.02446	9.24566	10.1191	9.52701	9.29112	9.21207	9.0902	8.61442
ENSG00000075275	CELSR1	7.93031	8.54531	8.13215	8.54521	7.99896	7.91877	7.71819	7.44202
ENSG00000075292	ZNF638	10.3673	10.497	10.4568	10.2187	10.2235	10.3853	10.5536	10.4615
ENSG00000075303	SLC25A40	9.3194	9.31257	9.5567	9.29458	9.09501	9.33201	9.56807	9.49403
ENSG00000075336	TIMM21	9.4432	9.25327	9.0038	9.33898	9.15474	9.14968	9.33195	9.36517
ENSG00000075340	ADD2	8.28476	8.18301	7.66132	8.62073	7.27861	7.58419	7.59004	7.27861
ENSG00000075391	RASAL2	8.36069	8.42638	7.78053	8.52942	7.43736	7.64557	8.00277	7.59106
ENSG00000075399	VPS9D1	8.08883	8.36092	8.5878	8.32663	8.75346	8.45734	8.10735	8.29167
ENSG00000075407	ZNF37A	9.56141	9.47885	9.48693	9.5907	9.31853	9.13681	9.47867	9.18531
ENSG00000075413	MARK3	10.9639	11.0007	11.0247	10.7509	11.0747	11.0377	11.1357	11.2535
ENSG00000075415	SLC25A3	12.7106	12.6444	12.5683	12.496	12.5819	12.4845	12.7933	12.6567
ENSG00000075420	FNDC3B	11.2063	11.4657	11.4171	11.2827	10.7438	11.5258	11.163	10.9987
ENSG00000075426	FOSL2	13.3888	13.0723	14.2876	13.0131	13.7321	13.4725	13.2629	13.1315
ENSG00000075539	FRYL	10.2168	10.1746	10.4937	9.84354	9.88507	10.2545	10.6223	10.3764
ENSG00000075568	TMEM131	10.2136	10.457	11.1511	10.8586	10.0911	10.0671	10.2467	9.71213
ENSG00000075624	ACTB	18.593	18.3553	18.1454	18.4156	18.4623	18.7563	18.7231	18.6225
ENSG00000075643	MOCOS	8.07864	8.29954	8.08635	8.37457	7.3703	7.7217	7.43455	7.6049
ENSG00000075651	PLD1	8.83352	8.74853	8.86633	8.86158	8.2024	8.58016	8.14796	7.94024
ENSG00000075702	WDR62	8.30048	8.70121	8.59227	9.13734	8.21087	8.17681	8.29803	7.9781
ENSG00000075711	DLG1	9.61678	9.6822	10.2345	9.43822	9.5895	9.61915	9.54445	9.71803
ENSG00000075785	RAB7A	12.2336	12.1502	12.0945	12.0201	12.3148	12.5503	12.7231	12.7653
ENSG00000075790	BCAP29	9.73919	9.60339	9.89889	9.54745	9.65286	9.41599	9.57167	9.71213
ENSG00000075826	SEC31B	10.0371	9.85154	10.243	9.64522	9.20516	9.73691	9.48444	9.00215
ENSG00000075856	SART3	10.309	10.3602	10.232	10.2104	10.2095	10.5103	10.5952	10.4874
ENSG00000075884	ARHGAP15	11.508	11.0091	11.0618	10.7004	11.1325	11.3953	11.2411	11.3077
ENSG00000075914	EXOSC7	10.1025	10.0065	9.7671	9.60049	9.78086	9.98575	10.1061	10.0838
ENSG00000075945	KIFAP3	10.1298	10.2705	10.1875	10.2433	9.94849	10.3647	10.6315	10.0454
ENSG00000075975	MKRN2	10.1298	10.0655	10.127	9.90196	10.1377	10.4813	10.5278	10.4922
ENSG00000076003	MCM6	10.5302	10.3883	10.8072	10.9465	10.7764	10.5119	10.6522	10.2382
ENSG00000076043	REXO2	9.7791	9.66293	9.43315	9.48514	9.61976	9.55847	9.66863	9.93236
ENSG00000076053	RBM7	9.75039	9.6822	9.76197	9.58743	9.60411	9.886	10.1012	10.1334
ENSG00000076067	RBMS2	8.45086	8.38601	8.66125	8.49707	8.57022	8.30736	7.8883	8.25438
ENSG00000076108	BAZ2A	10.708	10.8135	11.2501	10.7622	10.7821	11.0521	10.9222	10.7003
ENSG00000076201	PTPN23	8.81023	8.81046	9.00997	8.60606	8.66835	8.65784	8.48179	8.47809
ENSG00000076242	MLH1	9.97985	10.0321	10.0597	10.1335	9.69878	10.1337	10.0081	9.89769
ENSG00000076248	UNG	9.98925	10.1822	9.99761	10.1531	10.4059	10.312	10.3593	9.97107
ENSG00000076258	FMO4	7.96762	7.84241	7.81828	7.89244	8.11716	8.0845	7.97814	7.9271
ENSG00000076321	KLHL20	10.006	9.76695	9.59609	9.80222	9.85825	9.96407	10.0416	9.92124
ENSG00000076344	RGS11	7.81746	7.84241	7.76727	8.08948	7.72606	7.58419	7.49904	7.37299
ENSG00000076351	SLC46A1	8.01422	8.44981	8.61431	8.57608	8.19814	7.9929	7.91667	7.68867
ENSG00000076356	PLXNA2	8.01422	8.60651	7.86468	8.84981	7.69737	7.54822	7.62663	7.73907
ENSG00000076382	SPAG5	8.63195	9.22255	9.24433	9.8381	8.5471	8.82651	9.15391	8.58499
ENSG00000076513	ANKRD13A	10.2136	10.6063	11.5245	11.0558	11.1971	10.8815	10.0952	10.4766
ENSG00000076554	TPD52	11.0073	10.6681	11.0632	10.7034	10.4751	9.74234	10.5269	9.83753
ENSG00000076555	ACACB	8.01422	8.29954	7.87569	8.46362	7.81797	7.9929	7.89791	7.63092
ENSG00000076604	TRAF4	7.81746	7.9809	8.26172	8.17647	8.2024	8.07834	8.04949	7.84905
ENSG00000076641	PAG1	9.17196	9.15466	8.88014	9.21841	9.91811	9.90654	9.61061	10.0444
ENSG00000076650	GPATCH1	9.09304	9.04753	9.05523	8.88478	8.75346	9.01217	9.31894	9.15661
ENSG00000076662	ICAM3	12.556	12.2232	12.2513	12.1101	12.9309	12.4817	12.2172	12.1748
ENSG00000076685	NT5C2	10.7248	10.941	11.2334	10.79	10.6486	11.0548	11.4033	11.2038
ENSG00000076706	MCAM	8.09889	7.90798	7.91773	8.08948	7.58219	7.68547	7.83764	7.46726
ENSG00000076716	GPC4	7.97958	8.0948	7.44219	8.07619	7.27861	7.42287	7.59004	7.41205
ENSG00000076770	MBNL3	9.73694	9.34828	9.54667	9.16495	9.7851	10.1039	9.95372	10.0583
ENSG00000076924	XAB2	8.30048	8.69515	9.18177	8.57608	8.52643	8.45337	8.42124	8.3543
ENSG00000076928	ARHGEF1	12.8872	13.4461	13.4075	13.4761	13.2355	13.4679	13.385	13.0871
ENSG00000076944	STXBP2	11.3325	11.1642	11.67	11.34	11.578	11.392	11.2291	11.1339
ENSG00000076984	MAP2K7	8.53333	8.61309	8.33435	8.36518	8.50837	8.41688	8.61286	8.582
ENSG00000077044	DGKD	10.4585	11.0249	11.1052	10.6633	11.2182	11.1795	11.8996	11.3756
ENSG00000077097	TOP2B	10.183	10.3366	11.8696	10.4801	11.0843	10.8616	10.1885	10.6567
ENSG00000077147	TM9SF3	10.5778	10.6396	11.7801	10.9746	11.1594	11.2398	10.343	11.1745
ENSG00000077150	NFKB2	9.34695	9.73579	9.76197	9.35475	9.68517	9.66292	9.79603	9.82452
ENSG00000077152	UBE2T	8.52108	8.89492	8.78353	9.20085	8.75105	8.61803	8.57239	8.17442
ENSG00000077157	PPP1R12B	9.62415	9.51962	9.26702	9.50274	8.98586	9.37735	9.38687	9.33085
ENSG00000077232	DNAJC10	10.6462	10.6437	10.9923	10.3806	10.6458	10.6007	10.6879	10.6331
ENSG00000077235	GTF3C1	10.3801	10.2615	10.6414	10.4559	10.26	11.4062	11.9502	11.8185
ENSG00000077238	IL4R	10.7919	10.2104	11.3461	10.3713	10.7001	10.569	10.21	10.1754
ENSG00000077254	USP33	10.553	10.6231	10.8829	10.5039	10.397	10.6945	10.9808	10.8622
ENSG00000077264	PAK3	8.12826	7.93818	7.66132	8.07619	7.48349	7.50657	7.43455	7.50958
ENSG00000077279	DCX	8.13781	8.07103	7.4789	8.21099	7.27861	7.52827	7.43455	7.27861
ENSG00000077312	SNRPA	9.98738	9.92434	9.80085	10.0094	10.0358	9.825	9.86997	10.0135
ENSG00000077348	EXOSC5	10.1145	9.95151	9.7184	9.84354	10.1645	9.74098	9.59128	9.65901
ENSG00000077380	DYNC1I2	9.88215	9.61781	9.75337	9.50972	9.55477	9.50299	9.54628	9.58038
ENSG00000077420	APBB1IP	11.2959	10.5908	10.9636	10.2	11.357	11.2982	11.483	11.501
ENSG00000077454	LRCH4	10.8263	10.6801	10.9276	10.7817	11.0818	11.0215	10.9905	10.8429
ENSG00000077458	FAM76B	9.50363	9.4852	9.65679	9.26129	9.59561	9.5785	9.87858	9.97498
ENSG00000077463	SIRT6	7.8767	7.74701	8.03749	7.87437	7.70715	7.95693	7.92584	7.94671
ENSG00000077514	POLD3	9.52757	9.52579	9.31603	9.65149	9.20351	9.47187	9.50538	9.41352
ENSG00000077549	CAPZB	11.7976	11.4703	11.7312	11.3429	12.3389	12.218	12.1897	12.339
ENSG00000077585	GPR137B	8.68065	8.35241	8.6359	8.48049	8.67614	8.74838	8.65946	9.3986
ENSG00000077684	JADE1	10.9554	10.9039	11.0584	10.9001	11.0117	11.3974	11.3028	11.1548
ENSG00000077713	SLC25A43	9.5944	9.47246	9.47209	9.26129	10.0758	9.49812	9.56446	9.20116
ENSG00000077721	UBE2A	10.674	10.4142	10.702	10.4471	10.7738	10.6515	10.6514	10.8191
ENSG00000077782	FGFR1	8.58671	8.61963	8.40693	8.92984	9.04916	9.46355	8.31438	9.42386
ENSG00000077942	FBLN1	7.78511	7.92327	7.92778	8.03478	8.14509	7.86953	7.46955	7.80957
ENSG00000077984	CST7	12.9019	13.3417	12.4082	13.2456	13.9866	14.1472	14.4879	14.758
ENSG00000078018	MAP2	7.91736	8.1511	7.80601	8.31673	7.27861	7.48254	7.38891	7.27861
ENSG00000078043	PIAS2	9.07437	9.46604	8.46929	9.13734	8.76066	9.3933	9.58062	9.52844
ENSG00000078053	AMPH	7.96762	7.82472	7.76727	8.22217	7.68734	7.56678	7.71819	7.59106
ENSG00000078061	ARAF	11.0643	10.9118	10.8644	10.9128	11.1277	11.5073	11.5211	11.3885
ENSG00000078070	MCCC1	9.72335	9.72524	9.78239	9.47803	9.45967	9.70947	9.70651	9.67614
ENSG00000078081	LAMP3	8.21886	8.69515	8.13215	8.75093	9.19358	8.12044	7.89791	8.0367
ENSG00000078114	NEBL	8.12826	7.90798	7.76727	8.55302	7.27861	7.52827	7.62663	7.44202
ENSG00000078124	ACER3	8.90934	8.84287	9.0845	8.83791	8.39923	8.7272	8.68202	8.71144
ENSG00000078140	UBE2K	9.88619	9.55917	9.81577	9.35866	9.84514	9.83262	9.71622	9.93738
ENSG00000078142	PIK3C3	9.83475	9.83699	9.8435	9.65149	9.59195	9.71776	9.99769	9.96715
ENSG00000078177	N4BP2	10.2104	9.85876	10.4505	9.91747	9.52425	9.80577	9.91109	9.91411
ENSG00000078237	TIGAR	8.02538	8.27188	8.4438	8.17647	8.06306	8.05314	8.28696	8.41997
ENSG00000078246	TULP3	8.98866	9.03855	9.04631	9.16039	8.85254	9.2322	9.28582	9.19238
ENSG00000078269	SYNJ2	9.0439	9.19504	9.42213	9.36645	8.87657	9.55847	9.78841	9.25598
ENSG00000078295	ADCY2	7.8329	8.34381	7.87569	8.57608	7.27861	7.60066	7.65967	7.37299
ENSG00000078304	PPP2R5C	10.9488	10.7679	10.8729	10.581	11.1646	11.7462	12.0572	12.1925
ENSG00000078319	PMS2P1	9.43474	9.35531	9.14927	9.25283	9.55853	9.44676	9.47481	9.58169
ENSG00000078328	RBFOX1	8.09889	7.93818	7.64361	8.56845	7.27861	7.65935	7.54845	7.37299
ENSG00000078369	GNB1	9.83475	9.98474	12.1126	10.2655	11.8028	10.6571	9.46705	10.1686
ENSG00000078399	HOXA9	10.0587	8.67057	9.89889	9.08019	8.70923	8.78087	7.69	7.59106
ENSG00000078403	MLLT10	8.72724	8.85873	9.07579	8.80761	8.84368	8.75436	8.63642	8.77581
ENSG00000078487	ZCWPW1	8.45086	8.52407	8.49414	8.87903	8.39241	8.35275	8.53882	8.53921
ENSG00000078549	ADCYAP1R1	8.1186	8.05885	7.67823	8.40217	7.50301	7.42287	7.54845	7.27861
ENSG00000078589	P2RY10	10.5467	9.84671	10.301	9.44555	10.4706	10.2507	10.0592	9.98373
ENSG00000078596	ITM2A	12.4265	12.2155	12.1502	12.4118	12.5436	12.0244	11.0582	10.4601
ENSG00000078618	NRDC	11.1807	11.2071	11.5585	11.2972	11.3483	11.2991	11.6443	11.4657
ENSG00000078668	VDAC3	11.2681	11.0863	10.9379	11.1711	11.3704	11.4099	11.4821	11.4306
ENSG00000078674	PCM1	11.9452	11.7459	12.0906	11.4475	11.3542	11.533	11.6398	11.1989
ENSG00000078687	TNRC6C	9.50899	9.55317	9.71663	9.73925	9.49958	9.65428	9.43756	9.30208
ENSG00000078699	CBFA2T2	10.0938	10.1708	10.1375	10.1746	9.91619	10.016	9.77304	9.76095
ENSG00000078747	ITCH	10.2698	10.2141	10.5742	10.1979	10.2494	10.7288	11.06	10.9331
ENSG00000078804	TP53INP2	8.60958	8.86919	8.86286	8.49707	8.99567	8.43732	8.49968	8.59981
ENSG00000078808	SDF4	11.1432	11.7962	11.8364	11.6724	12.3904	12.2689	11.175	12.1354
ENSG00000078814	MYH7B	7.59994	8.07103	7.62497	8.02041	7.67706	7.45526	7.59004	7.52804
ENSG00000078900	TP73	7.71294	8.05885	7.85345	8.44646	7.95254	7.7217	7.57	7.44202
ENSG00000078902	TOLLIP	10.2152	10.0819	10.3149	9.99249	10.587	10.375	10.5412	10.5916
ENSG00000078967	UBE2D4	8.76706	8.54531	8.6737	8.43777	8.78902	8.68358	8.82163	8.61732
ENSG00000079102	RUNX1T1	8.52723	8.03384	7.69444	8.59865	7.27861	7.63125	7.54845	7.61816
ENSG00000079134	THOC1	9.30384	9.36578	9.47635	9.23143	9.21664	9.36661	9.72585	9.79589
ENSG00000079150	FKBP7	8.16575	7.90798	8.02901	8.14039	8.29875	7.9266	7.90737	7.93371
ENSG00000079156	OSBPL6	7.84789	7.92327	7.58423	8.19964	7.27861	7.45526	7.59004	7.56133
ENSG00000079246	XRCC5	12.6479	12.488	12.6527	12.6282	12.4122	12.7291	12.8528	12.8136
ENSG00000079257	LXN	8.32353	8.25293	8.3108	8.53735	8.61497	8.23959	8.46814	8.34671
ENSG00000079263	SP140	10.6426	10.4062	10.4692	10.5356	10.6589	10.6374	10.6911	11.0285
ENSG00000079277	MKNK1	10.8212	10.4094	10.9607	10.6126	10.3359	10.1327	9.80964	9.68824
ENSG00000079308	TNS1	7.89057	8.37772	7.85345	8.71147	7.5533	7.74424	7.64353	7.37299
ENSG00000079313	REXO1	9.41478	9.11716	9.1602	8.97855	10.2258	9.86019	9.36392	9.4268
ENSG00000079332	SAR1A	11.5559	11.6918	11.8431	11.5587	11.4299	11.4618	11.6187	11.6028
ENSG00000079335	CDC14A	9.79431	9.09582	9.36786	8.81982	9.38888	9.43317	9.31676	9.5843
ENSG00000079337	RAPGEF3	7.96762	8.18301	7.86468	8.40217	7.90241	7.75511	7.71819	7.68867
ENSG00000079385	CEACAM1	9.49014	8.42638	8.45917	8.48049	8.48065	8.45337	7.75729	7.41205
ENSG00000079387	SENP1	9.33172	9.44986	9.52638	9.44555	9.11288	9.56621	9.54078	9.22716
ENSG00000079432	CIC	8.29265	8.60651	9.14927	8.75737	8.76305	8.42101	8.39194	8.37301
ENSG00000079435	LIPE	8.24418	8.31751	8.29272	8.50525	8.12188	7.95693	8.07173	7.89292
ENSG00000079459	FDFT1	11.4932	11.0913	11.3186	11.0672	11.6994	11.6439	11.3059	11.6813
ENSG00000079462	PAFAH1B3	9.80507	8.97367	9.26952	8.97324	9.93433	9.2461	8.96059	8.74023
ENSG00000079482	OPHN1	8.05781	7.93818	7.75363	8.37457	8.19385	7.75511	7.83764	7.84138
ENSG00000079616	KIF22	10.7609	10.8292	10.5147	10.7165	11.0568	10.9909	10.8927	10.7883
ENSG00000079691	CARMIL1	8.07864	8.18301	7.83026	7.85571	7.3703	7.65935	7.62663	7.52804
ENSG00000079739	PGM1	10.7058	10.5965	10.7003	10.6797	11.0509	10.9555	10.6473	10.6998
ENSG00000079785	DDX1	10.3928	10.5722	10.5819	10.3527	10.0655	10.5472	10.7475	10.5948
ENSG00000079805	DNM2	11.5347	11.9323	12.1663	11.8433	12.3433	12.4337	12.1487	12.0699
ENSG00000079819	EPB41L2	8.74733	8.33513	8.56518	8.83791	8.37513	8.33034	8.46355	8.30375
ENSG00000079950	STX7	9.80507	9.7848	9.85476	9.79381	9.55351	10.0369	9.95643	10.1813
ENSG00000079974	RABL2B	9.4319	9.55015	9.43973	9.37033	9.4087	9.86638	9.86131	9.74949
ENSG00000079999	KEAP1	10.5863	10.7117	10.6101	10.8361	10.8548	10.8893	10.8576	10.7393
ENSG00000080007	DDX43	7.57204	7.82472	7.50982	7.53807	8.1124	7.67263	8.55574	8.576
ENSG00000080189	SLC35C2	10.3544	10.4366	10.3217	10.3395	10.7353	10.8365	10.7514	10.8239
ENSG00000080200	CRYBG3	7.91736	8.07103	7.81828	8.25487	7.74417	7.61631	7.71819	7.6778
ENSG00000080298	RFX3	9.02053	9.09151	8.68192	8.83191	8.77729	9.04976	8.9635	9.06629
ENSG00000080345	RIF1	10.5654	10.5476	10.7099	10.581	10.5244	10.7047	10.5866	10.467
ENSG00000080371	RAB21	9.37688	9.21865	10.4967	9.47803	9.66101	9.56775	9.05032	9.40757
ENSG00000080493	SLC4A4	8.81023	8.65806	8.50875	8.55302	9.52039	9.36482	8.99785	9.10284
ENSG00000080503	SMARCA2	11.2802	11.2336	12.4731	11.2581	11.4342	10.9355	10.6415	10.7067
ENSG00000080546	SESN1	10.9056	11.0291	10.9987	10.7367	10.9651	11.365	10.7173	11.182
ENSG00000080561	MID2	7.97958	7.72539	7.71002	7.87437	7.67706	7.80594	7.46955	7.64322
ENSG00000080603	SRCAP	10.0551	10.328	10.9548	10.7942	10.1138	10.6745	10.3992	9.99051
ENSG00000080608	PUM3	9.80935	9.76181	9.62868	9.63576	9.86725	9.6772	9.83498	9.83537
ENSG00000080802	CNOT4	9.89625	9.98035	9.60769	9.70663	9.83905	9.8135	10.2224	10.0865
ENSG00000080815	PSEN1	10.4798	10.385	10.4306	10.3934	10.7816	10.6945	10.7575	10.6698
ENSG00000080819	CPOX	8.47052	8.61309	9.13547	8.87324	9.26939	9.00978	8.25288	8.74795
ENSG00000080822	CLDND1	12.3618	12.0923	12.1619	12.1718	12.7486	12.0951	11.4812	11.1309
ENSG00000080823	MOK	8.41032	8.36092	8.16832	8.57608	8.37861	8.22945	8.50852	8.17908
ENSG00000080824	HSP90AA1	13.3053	13.2666	13.0819	13.0703	13.1121	13.3449	13.62	13.9772
ENSG00000080839	RBL1	9.25923	9.41018	9.79249	9.19197	9.0379	9.52068	9.50915	9.28417
ENSG00000080845	DLGAP4	10.1094	10.1746	10.5414	10.1979	10.3273	10.0703	9.78382	9.75638
ENSG00000080947	CROCCP3	8.29265	8.22369	8.26801	8.34611	8.03707	8.11457	8.0644	8.19743
ENSG00000080986	NDC80	8.68065	8.70724	8.84531	9.0899	8.66313	8.72108	8.75749	8.52981
ENSG00000081014	AP4E1	8.71706	8.76576	9.02828	8.79526	8.68386	8.94341	9.10061	8.90569
ENSG00000081019	RSBN1	9.89826	9.80242	9.56269	9.80222	9.99375	9.73556	9.88571	9.96322
ENSG00000081026	MAGI3	8.38229	8.04645	8.45407	7.92698	7.6665	7.86953	7.79333	7.79289
ENSG00000081052	COL4A4	9.03616	8.34381	8.74941	8.38386	8.16763	8.62477	8.14134	8.00803
ENSG00000081059	TCF7	9.75707	9.64338	10.1608	9.21404	9.75079	9.59219	8.78833	9.24757
ENSG00000081087	OSTM1	10.5985	10.2758	10.6836	10.1488	10.3847	10.7308	10.8238	11.0034
ENSG00000081138	CDH7	8.20154	8.05885	7.64361	8.40217	7.3703	7.56678	7.64353	7.44202
ENSG00000081154	PCNP	11.1274	10.7117	11.2177	10.7424	10.9931	10.7895	10.8274	11.386
ENSG00000081177	EXD2	8.50868	8.76005	8.45917	8.67747	7.95254	8.45337	8.3719	8.16503
ENSG00000081181	ARG2	8.21025	8.86919	8.47931	9.58414	8.29494	7.94948	8.21737	7.93371
ENSG00000081189	MEF2C	8.30823	7.9809	7.99399	7.97538	7.27861	9.58002	9.83202	10.3288
ENSG00000081237	PTPRC	14.5804	14.0514	14.3749	14.0323	14.2974	14.898	14.9522	14.9969
ENSG00000081307	UBA5	10.1567	9.9649	10.0346	9.84896	9.84717	10.0809	10.342	10.4725
ENSG00000081320	STK17B	13.3266	12.7186	13.6138	12.6603	12.92	12.7507	12.5285	12.8366
ENSG00000081377	CDC14B	8.07864	8.0948	7.98494	8.12798	7.98766	7.96428	7.93486	7.97194
ENSG00000081386	ZNF510	8.33858	8.55229	8.56974	8.51337	8.13125	8.26441	8.53026	8.30775
ENSG00000081479	LRP2	7.86249	7.96698	7.62497	8.36518	7.27861	7.50657	7.525	7.27861
ENSG00000081665	ZNF506	9.69342	9.57999	9.64187	9.39715	9.25205	9.69693	9.88856	9.93236
ENSG00000081692	JMJD4	10.1649	10.2811	9.98747	10.4115	10.4119	10.0082	9.77767	9.64415
ENSG00000081721	DUSP12	9.70731	9.52886	9.63057	9.5132	9.86625	9.78888	9.67696	10.0116
ENSG00000081760	AACS	10.2326	10.1593	10.3578	10.2187	9.90654	9.69833	9.34697	9.17997
ENSG00000081791	DELE1	10.0425	10.2579	10.0911	9.94797	10.1868	10.3647	10.6951	10.6288
ENSG00000081870	HSPB11	9.71191	9.75406	9.60383	9.92004	10.0037	9.63243	9.86709	9.8842
ENSG00000081913	PHLPP1	8.42402	8.5312	8.61867	8.59865	8.42273	7.91085	7.84815	7.94671
ENSG00000081985	IL12RB2	10.0262	10.1042	9.71307	8.90753	11.2175	11.376	11.2498	11.674
ENSG00000082014	SMARCD3	8.21025	7.99453	7.96645	7.87437	8.91692	8.29799	7.80477	9.06629
ENSG00000082068	WDR70	9.86174	9.72259	9.83703	9.73043	9.57843	9.70252	9.74177	9.79032
ENSG00000082074	FYB1	12.283	12.0903	11.6964	11.6717	11.9898	12.24	12.3376	12.5375
ENSG00000082146	STRADB	9.35299	9.70658	9.48904	9.63576	9.27719	9.44845	9.81114	9.60112
ENSG00000082153	BZW1	12.602	12.534	12.8046	12.632	12.7335	12.7307	13.0927	13.3501
ENSG00000082175	PGR	8.33109	8.03384	7.66132	8.46362	7.27861	7.70997	7.59004	7.27861
ENSG00000082196	C1QTNF3	7.95543	8.04645	7.95701	8.07619	7.97034	8.09061	8.01078	8.35051
ENSG00000082212	ME2	10.6968	10.7766	10.8209	10.6328	10.6332	10.998	11.1181	11.145
ENSG00000082213	C5orf22	9.03227	9.21865	9.3516	9.42715	9.17515	9.49487	9.47867	9.43703
ENSG00000082258	CCNT2	10.315	10.0405	10.37	9.99005	10.0928	10.0292	10.1467	10.149
ENSG00000082269	FAM135A	8.13781	8.50965	7.81828	8.32663	7.86878	7.94948	8.27009	8.20195
ENSG00000082293	COL19A1	8.1186	8.03384	7.39431	8.08948	7.27861	7.50657	7.57	7.48949
ENSG00000082397	EPB41L3	7.54115	8.65175	7.88649	8.97324	8.07822	7.45526	7.43455	7.54521
ENSG00000082438	COBLL1	7.91736	7.84241	7.56164	7.99074	8.01555	7.38064	7.60885	7.64322
ENSG00000082458	DLG3	9.14739	9.38303	9.71307	9.28634	9.46775	9.4965	9.32979	8.99388
ENSG00000082497	SERTAD4	8.15655	8.1511	7.58423	8.07619	7.27861	7.50657	7.57	7.27861
ENSG00000082512	TRAF5	11.5372	11.531	12.2377	11.5803	11.2648	10.8827	10.8739	10.3461
ENSG00000082515	MRPL22	9.87606	9.81487	9.65307	9.87836	10.3237	9.67293	9.73701	9.99051
ENSG00000082516	GEMIN5	9.32249	9.34476	9.47422	9.29868	9.06402	9.42289	9.469	9.2425
ENSG00000082641	NFE2L1	9.45718	9.32339	9.88172	9.47803	9.5022	9.56312	9.05032	9.28253
ENSG00000082684	SEMA5B	8.03636	8.04645	8.13952	8.32663	8.15418	7.50657	7.57	7.52804
ENSG00000082701	GSK3B	9.78564	9.57704	9.93712	9.47088	9.73551	10.0574	10.0262	10.1194
ENSG00000082781	ITGB5	7.54115	8.93003	7.93768	8.87903	8.46807	7.67263	7.49904	7.44202
ENSG00000082805	ERC1	9.77691	9.71461	9.70415	9.51666	9.58828	9.87131	9.3058	9.25598
ENSG00000082898	XPO1	10.0799	10.165	11.1588	10.2715	9.8421	10.1307	9.90689	9.87793
ENSG00000082996	RNF13	10.5353	10.3735	10.19	10.227	10.5454	10.4955	10.5658	10.7991
ENSG00000083067	TRPM3	8.38937	8.0948	7.78053	8.65655	7.27861	7.42287	7.64353	7.50958
ENSG00000083093	PALB2	8.58671	8.79945	8.77604	8.6912	8.52344	8.68358	8.77814	8.62597
ENSG00000083097	DOP1A	9.04004	9.32339	9.41324	9.15122	9.48111	9.04745	8.96059	8.7808
ENSG00000083099	LYRM2	9.96468	9.89661	9.67886	9.67012	9.95972	9.83262	10.0605	10.0472
ENSG00000083123	BCKDHB	9.66042	9.34122	9.53656	9.25707	9.48111	9.33753	9.32763	9.28581
ENSG00000083168	KAT6A	10.8222	10.435	10.5998	10.1958	10.4732	10.9853	11.1369	11.0771
ENSG00000083223	TUT7	10.7684	11.028	10.9424	10.7452	10.6532	11.118	11.2362	11.3806
ENSG00000083290	ULK2	8.5394	8.98316	9.63623	9.10433	9.11819	9.35397	8.648	9.03464
ENSG00000083307	GRHL2	7.8767	7.84241	7.69444	8.04886	7.48349	7.50657	7.54845	7.57657
ENSG00000083312	TNPO1	10.231	9.9649	10.5147	10.038	10.2403	10.5296	10.624	10.3461
ENSG00000083444	PLOD1	9.40613	10.2687	10.0652	10.4715	10.2158	10.6159	11.0289	11.1569
ENSG00000083454	P2RX5	8.71193	8.44206	8.35729	8.37457	10.0349	9.07495	8.85398	10.6141
ENSG00000083457	ITGAE	11.5416	11.1951	11.7481	11.6828	13.5794	11.8954	10.2335	10.6392
ENSG00000083520	DIS3	9.89826	9.91055	9.90662	9.6824	9.89584	9.76381	9.92913	9.93034
ENSG00000083535	PIBF1	9.4119	9.37271	9.34456	9.09473	9.34093	9.36302	9.59658	9.54464
ENSG00000083544	TDRD3	8.79602	8.8847	8.98825	8.95174	9.06402	8.68675	8.73999	8.68732
ENSG00000083635	NUFIP1	8.82426	8.86919	8.5606	8.62799	8.92732	8.66109	8.79507	8.87858
ENSG00000083642	PDS5B	10.2529	10.1841	10.5207	10.1423	9.73331	10.4296	10.4914	10.1541
ENSG00000083720	OXCT1	10.4811	10.2722	10.7677	10.4383	10.4751	10.2041	10.0555	9.82778
ENSG00000083750	RRAGB	8.65928	8.44981	8.82027	8.67054	8.63933	8.8293	8.7713	8.79319
ENSG00000083799	CYLD	12.1467	11.9852	12.65	11.9593	11.9676	12.0212	11.8418	12.0193
ENSG00000083807	SLC27A5	8.37514	8.81593	8.44895	8.95715	8.69662	8.22945	8.33043	8.37301
ENSG00000083812	ZNF324	9.58686	9.8272	9.27945	9.79942	9.48376	9.62359	9.87858	9.52435
ENSG00000083814	ZNF671	8.96418	9.26084	8.96294	9.09473	9.14441	9.31715	9.44351	9.50652
ENSG00000083817	ZNF416	7.91736	8.1064	7.97576	8.47209	7.48349	8.26929	8.19902	8.24158
ENSG00000083828	ZNF586	9.07437	8.9593	9.21604	9.128	9.41151	9.17918	8.93706	9.11416
ENSG00000083838	ZNF446	8.71706	8.76576	8.63162	8.70476	8.46491	8.8209	8.68944	8.7981
ENSG00000083844	ZNF264	9.359	9.14642	9.38164	9.19641	8.76305	9.04745	9.23796	9.00215
ENSG00000083845	RPS5	12.0482	11.934	11.7252	11.9762	12.2444	11.6435	11.4803	11.8375
ENSG00000083857	FAT1	8.09889	8.07103	7.66132	8.46362	7.27861	7.48254	7.54845	7.37299
ENSG00000083896	YTHDC1	10.3428	10.524	10.2894	10.3414	10.4596	10.1876	10.5849	10.6798
ENSG00000083937	CHMP2B	9.82844	9.70658	9.74471	9.66394	10.0987	9.61172	9.68688	9.99436
ENSG00000084070	SMAP2	12.4701	12.4974	12.3375	12.2698	12.1095	12.7166	12.491	12.5936
ENSG00000084072	PPIE	10.5827	10.713	10.4284	10.642	10.8032	10.6992	10.7313	10.8456
ENSG00000084073	ZMPSTE24	10.1111	10.0108	10.1531	10.0751	10.0181	10.1529	10.1712	10.0874
ENSG00000084090	STARD7	11.4134	11.6674	11.9433	11.7307	12.006	12.2217	11.8757	12.4728
ENSG00000084092	NOA1	9.52493	9.36578	9.40653	9.58743	9.25522	9.5937	9.494	9.69545
ENSG00000084093	REST	11.2907	10.8787	11.2573	10.886	11.4971	11.3534	11.0668	11.4678
ENSG00000084110	HAL	8.14723	8.0948	7.60525	7.70136	7.3703	7.60066	7.65967	7.44202
ENSG00000084112	SSH1	10.0207	10.1418	10.6523	10.3583	10.7986	10.4312	10.0211	10.2446
ENSG00000084207	GSTP1	13.8059	14.3194	13.7654	14.5203	14.0843	13.1331	12.9104	12.7075
ENSG00000084234	APLP2	11.3851	10.8553	11.5368	10.8214	11.3899	12.058	11.5972	12.0048
ENSG00000084444	FAM234B	7.943	8.29042	7.98494	8.17647	7.62092	8.2496	8.47726	8.17442
ENSG00000084463	WBP11	11.0118	10.9673	11.0009	10.9649	11.3368	11.2879	11.2755	11.3404
ENSG00000084623	EIF3I	11.7394	11.3194	11.3834	11.5088	11.8985	11.6383	11.6979	11.8493
ENSG00000084652	TXLNA	10.3544	10.6133	10.8152	10.5471	10.724	10.7208	10.7892	10.2454
ENSG00000084676	NCOA1	9.73694	10.4586	11.0365	10.2494	11.167	10.7506	10.3913	10.9276
ENSG00000084693	AGBL5	9.13671	9.27583	9.17641	9.15582	9.11642	9.11945	9.05032	8.92343
ENSG00000084710	EFR3B	8.4834	8.61963	8.02901	9.08019	7.3703	7.83413	7.92584	7.74849
ENSG00000084731	KIF3C	8.17485	8.1064	8.35729	8.31673	8.27955	8.25457	7.83764	7.84138
ENSG00000084733	RAB10	11.1013	10.9684	11.2418	11.1228	10.8129	11.1867	11.1537	11.1795
ENSG00000084754	HADHA	11.6436	11.5843	11.5465	11.6642	11.7416	11.7858	11.6915	11.6716
ENSG00000084764	MAPRE3	7.64939	7.90798	7.80601	8.02041	7.84034	7.74424	7.74463	7.83361
ENSG00000084774	CAD	9.51166	9.86832	10.3079	10.0544	9.61377	9.51908	9.5334	9.18708
ENSG00000085063	CD59	11.2772	11.1988	11.7535	11.444	10.6701	10.3209	9.33195	9.50652
ENSG00000085117	CD82	12.3727	11.9312	12.5007	12.0751	12.4635	11.3508	9.33626	12.3605
ENSG00000085185	BCORL1	8.24418	8.31751	8.07843	8.46362	8.30631	8.17681	8.24706	8.12631
ENSG00000085224	ATRX	11.4592	11.3875	11.47	11.1412	11.1558	11.4365	11.5353	11.7457
ENSG00000085231	AK6	9.36797	9.199	9.02221	9.30684	9.19855	8.98074	9.4033	9.33716
ENSG00000085274	MYNN	9.89425	9.99781	9.78239	9.66394	9.83191	9.86019	10.2201	10.4032
ENSG00000085365	SCAMP1	10.0152	9.60918	9.86275	9.49573	9.66449	9.90053	9.91109	10.0766
ENSG00000085377	PREP	10.607	11.06	11.3072	11.2875	10.839	11.0758	10.2021	10.774
ENSG00000085382	HACE1	9.08187	8.97843	9.5587	9.11858	8.6177	8.96594	8.94888	9.04859
ENSG00000085415	SEH1L	9.56654	9.64056	9.58635	9.6102	9.23608	9.48177	9.74493	9.36055
ENSG00000085433	WDR47	9.43474	9.3623	9.71663	9.40094	9.57101	9.61767	9.85259	10.0229
ENSG00000085449	WDFY1	10.9573	11.0038	11.3186	10.9903	11.0654	11.0318	11.1086	10.9585
ENSG00000085491	SLC25A24	9.5485	9.34122	10.0569	9.55083	9.80402	9.63829	8.5641	8.7808
ENSG00000085511	MAP3K4	9.05159	9.21083	9.62299	9.41224	9.2264	9.15606	9.35335	9.29234
ENSG00000085563	ABCB1	11.2575	11.4479	11.4973	11.4105	11.5198	11.3594	11.2503	10.9266
ENSG00000085644	ZNF213	8.21025	8.62614	8.7022	8.86743	8.50837	8.44538	8.3617	8.29572
ENSG00000085662	AKR1B1	11.3844	11.23	11.0509	11.3789	11.7227	11.7013	11.8378	11.7051
ENSG00000085719	CPNE3	10.5814	10.7363	10.9409	10.8975	10.6053	10.5547	10.6887	10.7217
ENSG00000085721	RRN3	9.95511	10.2722	10.1296	10.0911	10.0163	10.231	10.6506	10.2677
ENSG00000085733	CTTN	7.86249	8.25293	7.58423	8.43777	7.48349	7.58419	7.525	7.6049
ENSG00000085741	WNT11	7.84789	8.05885	8.32265	7.97538	8.11716	7.8432	8.65184	8.00803
ENSG00000085760	MTIF2	9.42906	9.31979	9.32322	9.27804	9.17178	9.42804	9.40126	9.56594
ENSG00000085788	DDHD2	10.4192	10.1535	10.5695	10.0774	10.1467	10.4484	10.2609	10.3654
ENSG00000085831	TTC39A	7.7321	8.02099	7.71002	8.1526	7.40825	7.42287	7.525	7.50958
ENSG00000085832	EPS15	10.5046	10.4909	11.0261	10.5922	10.823	10.5999	10.6637	10.4636
ENSG00000085840	ORC1	8.30048	8.6454	8.5606	8.59865	8.29875	8.41688	8.44027	8.0367
ENSG00000085871	MGST2	8.95175	9.21865	8.88014	9.29868	8.91483	8.56249	9.11608	8.96874
ENSG00000085872	CHERP	9.42622	9.62353	9.89111	9.66394	9.54341	9.34486	9.54078	9.38655
ENSG00000085978	ATG16L1	10.3486	10.5105	10.5453	10.5422	10.7665	10.3844	10.5978	10.2088
ENSG00000085982	USP40	8.81023	8.89492	9.11025	8.62073	8.67096	8.75138	8.66704	8.55777
ENSG00000085998	POMGNT1	10.4424	10.3964	10.5266	10.4559	10.9922	10.6473	10.3814	10.3468
ENSG00000085999	RAD54L	8.10881	8.41845	8.27425	8.24411	8.021	8.0845	8.39689	7.8566
ENSG00000086015	MAST2	9.05542	9.42354	9.94913	9.58414	9.3644	9.86143	9.0744	9.42386
ENSG00000086061	DNAJA1	12.3985	12.5003	12.1486	12.1474	12.5442	12.3711	12.8808	12.962
ENSG00000086062	B4GALT1	11.114	11.1689	11.7784	11.1941	10.2212	11.4296	11.2395	10.9575
ENSG00000086065	CHMP5	10.6106	10.5045	10.5097	10.5207	10.6896	10.2985	9.96719	10.2235
ENSG00000086102	NFX1	10.5302	10.4586	10.4855	10.4223	10.333	10.5555	10.6975	10.2897
ENSG00000086189	DIMT1	9.67466	9.55317	9.5547	9.37805	9.43924	9.42461	9.73065	9.65654
ENSG00000086200	IPO11	9.5944	9.54713	9.68068	9.66703	9.45154	9.42289	9.50159	9.40608
ENSG00000086232	EIF2AK1	11.6741	11.5535	11.7346	11.6171	11.6885	11.9715	11.8553	11.9209
ENSG00000086288	NME8	7.81746	7.4204	7.98494	7.49055	7.5533	7.93432	7.70434	8.36557
ENSG00000086289	EPDR1	9.356	9.24566	10.0019	9.58414	8.88732	8.94593	8.4308	8.22858
ENSG00000086300	SNX10	10.6308	10.4334	11.2766	10.7237	10.9891	10.284	9.68358	10.0239
ENSG00000086475	SEPHS1	9.3132	9.48837	10.0458	9.34689	9.88507	9.63537	9.469	9.36363
ENSG00000086504	MRPL28	10.5098	10.5344	10.2811	10.5569	10.6818	10.5764	10.6629	10.6054
ENSG00000086544	ITPKC	8.46401	8.91511	8.79837	8.82588	8.64732	8.897	8.29803	8.6086
ENSG00000086570	FAT2	7.64939	7.87614	7.88649	8.36518	7.3703	7.58419	7.62663	7.37299
ENSG00000086589	RBM22	10.8499	10.8844	10.8706	10.9026	11.1072	10.9011	11.0948	11.1348
ENSG00000086598	TMED2	12.2773	12.18	11.9586	12.127	12.4064	12.4206	12.4459	12.8488
ENSG00000086619	ERO1B	8.65387	8.67676	8.54205	8.45508	8.85695	8.82651	9.21451	9.24588
ENSG00000086666	ZFAND6	10.9288	10.6841	10.6712	10.519	10.6712	10.8519	11.1549	11.1167
ENSG00000086696	HSD17B2	7.97958	8.02099	7.62497	8.64237	7.27861	7.48254	7.525	7.57657
ENSG00000086712	TXLNG	9.43474	9.15875	9.51817	9.09954	9.39599	9.34486	9.24028	9.31814
ENSG00000086730	LAT2	12.8699	12.368	12.7199	12.232	13.5231	13.0733	12.8446	12.8238
ENSG00000086758	HUWE1	10.7248	10.7915	11.2055	10.8321	11.07	10.8519	10.7173	10.3028
ENSG00000086827	ZW10	9.15093	9.12978	9.09027	8.91874	8.85475	9.42975	9.37231	9.11978
ENSG00000086848	ALG9	9.17196	9.2069	9.23155	9.26969	9.11819	9.12164	9.22629	9.02053
ENSG00000087008	ACOX3	9.0047	9.14228	9.19506	9.25283	9.12348	9.17918	9.06909	9.31814
ENSG00000087053	MTMR2	10.1878	10.1898	10.4947	10.3414	9.85423	10.3656	10.3784	10.5379
ENSG00000087074	PPP1R15A	13.5057	13.6993	13.4108	13.0476	13.9033	14.1437	14.4634	13.8395
ENSG00000087077	TRIP6	7.91736	7.90798	7.83026	7.90996	7.63288	7.70997	7.43455	7.57657
ENSG00000087085	ACHE	7.71294	7.89228	7.62497	7.79546	7.9217	7.76571	7.8883	7.94024
ENSG00000087086	FTL	13.2188	13.2511	12.7388	13.0155	14.3344	13.8238	14.0919	14.5089
ENSG00000087087	SRRT	10.4877	10.7791	10.8063	10.6173	10.9352	10.7395	10.9418	10.619
ENSG00000087088	BAX	10.4665	10.7337	11.0733	10.6266	10.5852	10.597	10.2156	10.0333
ENSG00000087095	NLK	8.31591	8.16188	8.22298	8.42014	8.31006	8.28376	8.09331	8.21537
ENSG00000087111	PIGS	11.0136	11.0923	11.0323	11.0512	11.3912	11.2366	11.0966	11.0062
ENSG00000087128	TMPRSS11E	11.3955	9.16691	10.2917	8.1526	8.05794	8.79245	7.60885	7.46726
ENSG00000087152	ATXN7L3	8.59247	8.74272	9.1327	8.87903	9.03033	8.70872	8.60889	8.68188
ENSG00000087157	PGS1	9.85349	9.78733	10.2646	9.90196	9.60047	10.0998	10.0146	9.95036
ENSG00000087191	PSMC5	11.8179	11.4244	11.4123	11.2096	11.7574	11.8833	11.9614	12.044
ENSG00000087206	UIMC1	9.5691	9.55617	9.45924	9.43822	9.65403	9.63829	9.60886	9.6404
ENSG00000087258	GNAO1	7.75046	8.24329	7.72505	8.48049	7.27861	7.52827	7.46955	7.41205
ENSG00000087263	OGFOD1	10.0189	9.9289	9.89734	9.89152	9.99648	10.052	10.1701	10.0248
ENSG00000087266	SH3BP2	10.6601	10.134	10.5828	10.0214	10.9141	11.0139	10.9181	11.1463
ENSG00000087269	NOP14	9.51432	9.27583	9.45924	9.37033	9.14268	9.57543	9.72104	9.54195
ENSG00000087274	ADD1	12.3947	11.8132	12.9355	11.8907	12.5328	12.718	12.6762	12.1618
ENSG00000087299	L2HGDH	8.6264	8.61309	8.66956	8.73138	8.62315	8.40021	8.66326	8.52665
ENSG00000087301	TXNDC16	8.21886	8.30858	8.3108	8.67054	8.33593	8.30269	8.62863	8.48799
ENSG00000087302	RTRAF	10.5604	10.503	10.5385	10.6916	10.7971	10.4213	10.4379	10.8324
ENSG00000087338	GMCL1	10.4758	10.2398	10.7416	10.1704	10.3316	10.6985	10.7936	10.6851
ENSG00000087365	SF3B2	11.0502	11.0972	11.4292	11.153	11.5797	11.2982	11.1192	11.261
ENSG00000087448	KLHL42	9.35299	9.55015	9.66418	9.61663	9.45832	9.5739	9.28358	9.25933
ENSG00000087460	GNAS	11.49	11.6607	12.198	11.8051	12.7045	11.7511	11.2573	12.0652
ENSG00000087470	DNM1L	10.3659	10.1573	10.5961	10.4715	9.94661	10.0935	10.3286	10.155
ENSG00000087502	ERGIC2	10.3428	10.2048	10.1349	10.2474	10.3943	10.0542	10.201	10.4827
ENSG00000087586	AURKA	8.90068	9.07411	9.25447	9.335	8.98782	8.73633	8.70776	8.28761
ENSG00000087589	CASS4	10.59	9.57704	10.555	9.25707	9.84717	9.90534	9.10061	9.57777
ENSG00000087884	AAMDC	8.44422	8.56612	8.29879	8.38386	8.40601	8.19827	8.3719	8.1603
ENSG00000087903	RFX2	9.12954	8.56612	8.9533	8.66357	8.82349	8.312	8.28138	8.23293
ENSG00000087995	METTL2A	9.13313	9.29433	8.91396	9.31899	9.15131	9.03814	9.14893	9.10284
ENSG00000088035	ALG6	9.42337	9.42354	9.55069	9.41598	9.43374	9.56002	9.79451	9.75752
ENSG00000088038	CNOT3	8.47698	8.89492	9.06409	8.85571	8.74621	8.65458	8.68944	8.46472
ENSG00000088053	GP6	7.84789	8.04645	7.76727	7.99074	7.64443	7.74424	7.87853	7.65511
ENSG00000088179	PTPN4	11.8389	11.7697	11.785	11.5699	11.8844	12.5225	12.59	12.5902
ENSG00000088205	DDX18	10.2744	10.3091	9.877	9.99735	10.2319	10.2128	10.4785	10.4161
ENSG00000088247	KHSRP	7.96762	8.35241	9.26702	8.35569	8.52344	8.34831	8.18656	8.06422
ENSG00000088298	EDEM2	10.2911	9.98692	10.1072	10.2774	10.4589	10.4979	10.4138	10.5727
ENSG00000088305	DNMT3B	8.37514	8.14017	8.62732	8.50525	7.97616	8.0845	7.67513	7.52804
ENSG00000088325	TPX2	9.38866	9.81981	9.79584	10.4749	9.60532	9.42633	9.308	8.56996
ENSG00000088356	PDRG1	9.25923	9.47885	9.37477	9.30277	9.78298	9.71638	9.63137	9.94239
ENSG00000088367	EPB41L1	7.99133	8.17252	8.62732	8.28635	7.67706	7.64557	7.60885	7.37299
ENSG00000088387	DOCK9	8.58091	8.61963	9.14652	8.38386	8.83699	8.26441	8.28138	8.40577
ENSG00000088448	ANKRD10	10.9201	10.63	11.0086	10.4133	10.6071	10.8097	10.9762	10.9252
ENSG00000088451	TGDS	9.18579	9.22643	8.90392	8.91315	8.92525	8.93325	9.17362	9.222
ENSG00000088538	DOCK3	7.80155	7.84241	7.76727	7.85571	7.60852	7.79619	7.82691	7.9271
ENSG00000088543	C3orf18	9.48197	9.298	9.49533	9.1695	9.93433	9.41252	9.16627	8.576
ENSG00000088682	COQ9	10.0851	9.97596	9.82889	9.9226	10.1733	10.1709	10.1444	10.1796
ENSG00000088727	KIF9	8.4834	8.44981	8.38519	8.45508	8.45212	8.30736	8.72578	8.62309
ENSG00000088756	ARHGAP28	8.07864	8.04645	7.67823	8.40217	7.27861	7.48254	7.49904	7.44202
ENSG00000088766	CRLS1	8.93919	9.02494	9.71307	9.32301	9.59317	9.5739	8.49078	9.44863
ENSG00000088808	PPP1R13B	8.29265	8.56612	8.92392	8.51337	8.69662	8.36156	8.29252	8.06422
ENSG00000088812	ATRN	8.8196	9.1044	9.30152	9.02024	9.0208	9.33937	8.96929	9.15842
ENSG00000088826	SMOX	8.00287	7.70263	8.54205	7.87437	8.29494	7.90282	7.59004	7.48949
ENSG00000088827	SIGLEC1	7.57204	8.23355	7.66132	8.4112	7.27861	7.48254	7.54845	7.41205
ENSG00000088832	FKBP1A	9.55626	9.54107	10.7917	9.86508	9.93528	9.33753	9.2678	9.30531
ENSG00000088833	NSFL1C	10.3472	10.1062	9.92956	10.1113	10.669	10.413	10.3036	10.6561
ENSG00000088836	SLC4A11	7.93031	7.96698	8.02901	7.83638	7.67706	7.63125	7.38891	7.52804
ENSG00000088854	C20orf194	8.53333	8.57976	7.96645	8.19964	8.71174	8.17135	7.99466	7.99024
ENSG00000088876	ZNF343	8.38229	8.48019	8.43341	8.68436	8.42605	8.43732	8.5129	8.11127
ENSG00000088882	CPXM1	7.78511	7.72539	7.93768	7.64505	7.70715	8.18761	8.04192	8.47476
ENSG00000088888	MAVS	10.404	10.4939	10.554	10.6572	10.0136	10.5373	10.6831	10.2284
ENSG00000088899	LZTS3	7.69287	7.82472	7.86468	8.00574	7.85474	7.68547	7.54845	7.61816
ENSG00000088930	XRN2	11.2605	11.0155	11.1364	10.9698	11.0144	11.1795	11.2154	11.3032
ENSG00000088970	KIZ	9.31631	9.35881	9.28685	9.25707	9.02462	9.50299	9.61235	9.76665
ENSG00000088986	DYNLL1	11.8085	11.5913	11.2929	11.7192	11.9293	11.5077	11.4038	11.5403
ENSG00000088992	TESC	10.8448	11.3262	11.3124	11.4475	10.4038	9.76115	9.55722	9.36363
ENSG00000089006	SNX5	10.9469	10.5851	10.8471	10.7424	10.6158	10.8543	10.864	11.1014
ENSG00000089009	RPL6	11.2674	11.0102	11.086	11.0269	11.8835	11.0611	11.0232	11.4695
ENSG00000089012	SIRPG	12.4648	10.0758	11.3237	9.61984	11.7466	10.7754	9.80361	9.00008
ENSG00000089022	MAPKAPK5	9.75485	9.87782	9.87227	9.6732	10.0533	10.1091	9.87572	10.3166
ENSG00000089041	P2RX7	9.23632	9.26084	8.66956	9.15582	9.74317	9.86638	10.3389	10.3182
ENSG00000089048	ESF1	9.18579	8.88982	8.90055	8.9243	8.88518	8.96346	9.04762	9.05452
ENSG00000089050	RBBP9	8.8427	8.86397	9.10457	8.59865	8.52643	8.96594	8.81504	8.96662
ENSG00000089053	ANAPC5	12.3818	12.0764	12.1974	12.0547	12.2099	12.431	12.4844	12.5322
ENSG00000089057	SLC23A2	9.16149	9.31619	9.26452	9.20526	9.39031	9.49975	9.74965	9.46299
ENSG00000089060	SLC8B1	9.97039	10.0981	10.1887	10.0238	9.68288	9.66579	9.56446	9.30369
ENSG00000089063	TMEM230	11.8281	11.292	11.5804	11.235	11.911	11.8401	11.6208	12.1191
ENSG00000089091	DZANK1	8.21886	8.14017	8.14682	8.17647	8.16763	8.05953	8.19282	7.99024
ENSG00000089094	KDM2B	9.16149	9.09151	9.35393	8.99435	8.97795	9.19779	9.47094	9.55533
ENSG00000089123	TASP1	9.29756	8.9593	8.98197	8.94084	9.11111	9.26375	9.40738	9.57908
ENSG00000089127	OAS1	11.4945	11.4417	11.2848	11.536	11.8129	11.2766	9.79451	9.99821
ENSG00000089154	GCN1	9.97985	10.132	10.8136	10.227	10.1797	10.2319	10.2224	9.71803
ENSG00000089157	RPLP0	12.6242	12.6464	12.3768	12.745	12.9961	12.2353	12.2868	12.6529
ENSG00000089159	PXN	11.4881	11.5672	12.2587	11.3988	10.8739	12.603	12.8283	12.2326
ENSG00000089177	KIF16B	9.25598	9.03855	9.328	8.99958	8.87224	8.91267	8.14134	8.43743
ENSG00000089195	TRMT6	9.19265	9.199	8.96613	9.25707	9.26154	9.10627	9.29029	9.37131
ENSG00000089199	CHGB	7.99133	7.67854	7.58423	8.43777	7.40825	7.48254	7.67513	7.44202
ENSG00000089220	PEBP1	11.8132	11.4236	11.4695	11.3097	12.0485	11.2588	10.9976	11.0432
ENSG00000089234	BRAP	9.92991	9.94702	9.95956	9.77396	9.93528	10.1246	10.2792	10.3468
ENSG00000089248	ERP29	11.2499	10.9298	10.7702	10.9304	11.6395	11.0685	10.815	11.1408
ENSG00000089250	NOS1	8.22739	8.30858	7.66132	8.43777	7.27861	7.64557	7.67513	7.48949
ENSG00000089280	FUS	12.3657	11.6964	12.1339	11.1795	11.9269	12.463	12.9223	12.2746
ENSG00000089289	IGBP1	9.75039	9.6822	9.6752	9.67012	9.72116	9.66435	9.5371	9.84291
ENSG00000089327	FXYD5	12.4612	12.1032	11.9282	11.9021	12.3876	11.8901	11.8885	11.5
ENSG00000089335	ZNF302	9.3132	9.35881	9.28931	9.30684	9.34093	9.31715	9.6193	9.29234
ENSG00000089351	GRAMD1A	9.39451	10.3108	10.0748	10.2695	10.0689	9.49487	9.03673	8.84847
ENSG00000089472	HEPH	7.99133	7.65286	8.29272	8.10254	7.27861	7.78624	7.57	7.41205
ENSG00000089486	CDIP1	9.79862	10.1515	10.6977	10.2735	10.0446	9.9721	9.82162	9.52979
ENSG00000089505	CMTM1	7.96762	7.87614	8.13215	8.17647	7.88247	7.9266	7.67513	7.65511
ENSG00000089597	GANAB	11.93	11.9701	12.3887	12.1046	12.0799	12.6838	12.4039	12.0675
ENSG00000089639	GMIP	10.028	10.4632	10.8313	10.4593	10.7202	10.947	10.8899	10.6233
ENSG00000089682	RBM41	9.2197	9.34828	9.17641	8.96253	8.95796	9.10848	9.10837	9.26932
ENSG00000089685	BIRC5	9.14384	9.45311	9.21083	9.91232	8.58723	8.91526	9.25411	8.27529
ENSG00000089692	LAG3	8.18385	8.30858	8.22298	8.55302	10.6645	8.71492	7.83764	8.10618
ENSG00000089693	MLF2	11.39	11.2841	11.2201	11.3126	11.9445	11.469	11.3306	11.5944
ENSG00000089723	OTUB2	8.21886	8.22369	8.77979	8.48881	8.47438	7.94195	7.74463	7.72946
ENSG00000089737	DDX24	12.0148	11.9733	12.1152	11.9648	12.0683	11.8386	11.6258	11.6795
ENSG00000089775	ZBTB25	10.064	9.90823	10.0638	9.7451	9.65869	9.93031	9.8642	9.86952
ENSG00000089818	NECAP1	10.7866	10.4476	10.5127	10.2774	10.6901	10.563	10.9168	10.7991
ENSG00000089820	ARHGAP4	11.7135	11.9262	12.2314	11.9378	12.0679	12.2323	11.8996	11.7381
ENSG00000089876	DHX32	9.00071	9.04753	9.54264	9.26129	9.03412	9.44507	8.88234	9.29071
ENSG00000089902	RCOR1	8.21886	8.11782	8.64017	8.55302	8.39923	8.15475	8.07173	8.29974
ENSG00000089916	GPATCH2L	10.0728	9.95375	10.1336	9.88101	10.0472	10.0115	9.9236	9.92326
ENSG00000090006	LTBP4	9.3132	9.33767	9.59221	9.27804	9.59804	9.46021	9.21214	9.25094
ENSG00000090013	BLVRB	9.24946	9.15466	8.96294	8.79526	9.67831	9.21207	9.08495	8.90346
ENSG00000090020	SLC9A1	9.12954	9.298	9.58244	9.18303	9.39031	9.41252	9.33195	9.16023
ENSG00000090054	SPTLC1	10.2713	9.87308	10.4421	10.2352	9.95972	10.2739	10.3162	10.3996
ENSG00000090060	PAPOLA	10.59	10.6355	11.2436	10.7873	10.7208	10.7114	10.7621	10.7964
ENSG00000090061	CCNK	9.7027	9.66847	9.65679	9.47803	9.55351	9.43488	9.51478	9.68704
ENSG00000090097	PCBP4	8.3964	7.95274	8.34589	8.1526	9.46641	8.68675	8.50852	8.2586
ENSG00000090104	RGS1	14.8285	14.4142	14.4745	14.4509	14.8463	14.3147	14.4713	14.2721
ENSG00000090238	YPEL3	10.7781	10.7566	10.6258	10.4869	11.348	11.3543	11.2616	11.871
ENSG00000090263	MRPS33	9.09674	8.87438	8.8698	8.95715	8.84146	8.94845	8.91608	8.93219
ENSG00000090266	NDUFB2	11.2368	11.1267	10.7998	11.0327	11.4492	11.3658	11.3352	11.6188
ENSG00000090273	NUDC	11.4737	11.2807	11.0536	11.3011	11.6503	11.4446	11.4402	11.6279
ENSG00000090316	MAEA	10.5046	10.7065	10.554	10.4715	10.5207	10.7952	11.0156	10.9021
ENSG00000090339	ICAM1	12.0358	12.6434	11.568	12.4242	12.004	11.8725	12.7079	11.6415
ENSG00000090372	STRN4	9.99672	10.2561	10.7064	10.3546	10.3352	10.4055	9.90549	9.85468
ENSG00000090376	IRAK3	8.33858	8.02099	7.89709	7.77367	7.43736	7.73312	7.64353	7.83361
ENSG00000090382	LYZ	8.05781	8.48019	8.7647	9.18303	7.98766	7.61631	7.43455	7.44202
ENSG00000090432	MUL1	10.0004	10.167	9.96843	10.1466	10.1892	10.1738	10.0816	10.0154
ENSG00000090447	TFAP4	7.99133	8.24329	7.62497	8.31673	7.40825	7.64557	7.60885	7.59106
ENSG00000090470	PDCD7	8.65928	8.67676	9.36323	9.02535	9.76053	9.1771	8.38697	8.803
ENSG00000090487	SPG21	10.5213	10.6614	10.7408	10.2814	10.9141	11.0383	10.4206	11.097
ENSG00000090520	DNAJB11	11.3114	11.0691	11.1196	10.9191	11.2725	11.3357	11.5711	11.7443
ENSG00000090554	FLT3LG	10.2278	9.75664	9.80085	9.43454	9.96344	9.75714	9.19784	9.24926
ENSG00000090565	RAB11FIP3	8.34601	8.47268	9.25194	8.47209	9.19358	8.60099	8.49524	8.62309
ENSG00000090581	GNPTG	10.4342	10.2289	10.1862	10.1553	10.6234	10.5158	10.3245	10.7701
ENSG00000090612	ZNF268	9.40323	9.4852	9.42213	9.54067	8.8916	9.14326	9.22159	8.86478
ENSG00000090615	GOLGA3	9.83475	9.8272	10.35	9.66084	9.82576	10.0488	10.0211	9.87478
ENSG00000090621	PABPC4	9.82633	9.85635	10.5913	9.77966	10.3709	9.26764	9.02575	9.15297
ENSG00000090661	CERS4	8.97648	9.39668	9.33275	9.35475	9.65985	9.30589	9.48059	9.24419
ENSG00000090674	MCOLN1	8.83352	8.54531	8.98825	8.83791	8.74378	8.92043	8.81504	8.83193
ENSG00000090686	USP48	10.4123	10.4617	10.5781	10.3713	10.549	10.7121	10.6629	10.7489
ENSG00000090776	EFNB1	7.96762	8.24329	8.04587	7.99074	8.27175	8.43732	8.28138	8.27529
ENSG00000090857	PDPR	9.17196	9.86593	9.47635	9.84354	9.92194	9.42804	10.1218	9.89666
ENSG00000090861	AARS	10.4771	10.6721	10.635	10.7955	10.5769	10.928	10.7734	10.5496
ENSG00000090863	GLG1	12.2501	12.2354	12.2567	12.0043	12.247	12.9206	12.9634	12.7348
ENSG00000090889	KIF4A	8.53333	8.67057	8.25539	8.80145	8.49615	8.36156	8.04949	7.95945
ENSG00000090905	TNRC6A	8.96005	9.10012	9.14101	8.98911	9.0787	8.93325	8.84758	8.91681
ENSG00000090924	PLEKHG2	8.42402	8.6454	9.15475	8.83791	8.64732	8.72414	8.63253	8.41997
ENSG00000090971	NAT14	7.97958	8.02099	8.08635	7.99074	8.5114	8.16032	7.98645	7.97194
ENSG00000090975	PITPNM2	9.27534	9.33055	9.94464	9.75961	9.84818	9.3412	9.4155	9.48001
ENSG00000090989	EXOC1	9.82633	9.91976	9.66603	9.92516	9.60653	9.69413	9.72745	9.56329
ENSG00000091009	RBM27	9.90624	9.57408	9.5527	9.33898	9.22801	9.74098	9.68027	9.54732
ENSG00000091039	OSBPL8	11.2951	11.0508	11.6135	10.944	11.0818	11.1109	11.1351	11.3813
ENSG00000091073	DTX2	9.15093	9.23416	9.22123	9.22711	9.37742	9.46855	9.31894	9.28088
ENSG00000091127	PUS7	8.83812	8.77145	9.03733	8.83191	8.66835	8.64143	8.65946	8.4978
ENSG00000091136	LAMB1	7.62556	7.96698	7.73957	8.16462	7.58219	7.64557	7.525	7.41205
ENSG00000091140	DLD	10.682	10.512	10.7399	10.5682	10.4847	10.7669	10.8718	10.9182
ENSG00000091157	WDR7	10.3075	10.2882	10.5365	10.303	9.89682	10.5327	10.5544	10.972
ENSG00000091164	TXNL1	9.97229	9.85635	9.73249	10.2494	9.97085	9.71776	9.68688	9.99532
ENSG00000091181	IL5RA	8.04717	7.9809	7.60525	8.19964	7.27861	7.54822	7.64353	7.41205
ENSG00000091262	ABCC6	7.76811	7.84241	7.60525	8.31673	7.3703	7.50657	7.43455	7.46726
ENSG00000091317	CMTM6	12.0974	11.815	12.0899	11.826	11.8371	11.9074	11.8281	12.3144
ENSG00000091409	ITGA6	8.90068	8.80497	8.33435	8.79526	9.53705	10.1174	9.75593	9.42091
ENSG00000091436	MAP3K20	8.72216	9.14228	8.40693	9.50972	8.64466	8.80392	8.55154	8.59686
ENSG00000091483	FH	9.98362	9.84186	9.78913	9.97041	9.63878	9.7558	9.81114	9.6516
ENSG00000091490	SEL1L3	11.1686	10.9857	12.3596	11.2481	12.1252	10.8976	9.69836	9.40459
ENSG00000091513	TF	8.72724	8.94962	8.06234	9.24858	7.60852	7.85212	7.91667	7.76675
ENSG00000091527	CDV3	11.2475	10.3981	12.5227	10.5778	11.0641	10.6094	10.0755	10.2145
ENSG00000091536	MYO15A	8.33858	8.88982	8.16122	9.29868	7.90891	7.86089	7.92584	7.64322
ENSG00000091542	ALKBH5	10.5213	10.7195	11.1492	10.9191	11.4867	11.1872	10.7329	10.9132
ENSG00000091592	NLRP1	10.9704	11.0259	11.6295	10.9039	11.419	11.9246	11.8767	11.3907
ENSG00000091622	PITPNM3	7.7321	8.26246	7.87569	8.35569	7.27861	7.42287	7.54845	7.48949
ENSG00000091640	SPAG7	10.873	10.4046	10.359	10.3242	10.7904	10.8549	10.6265	10.7712
ENSG00000091651	ORC6	8.56333	8.73102	8.43341	8.85571	8.45212	8.29327	8.53026	8.38039
ENSG00000091656	ZFHX4	8.24418	8.17252	7.58423	8.78277	7.40825	7.70997	7.67513	7.44202
ENSG00000091732	ZC3HC1	9.14739	9.08718	8.94684	8.84387	9.27875	9.16872	9.21688	9.13649
ENSG00000091831	ESR1	8.30823	8.30858	7.69444	8.34611	7.59563	7.73312	7.79333	7.61816
ENSG00000091844	RGS17	8.26876	8.47268	7.97576	8.00574	8.05278	7.88641	7.62663	7.56133
ENSG00000091879	ANGPT2	8.02538	8.38601	7.75363	8.07619	7.46189	7.68547	7.64353	7.65511
ENSG00000091947	TMEM101	9.44881	9.54713	9.19241	9.25283	9.49696	9.38977	9.44153	9.38047
ENSG00000091986	CCDC80	8.25245	8.1511	7.80601	8.10254	7.27861	7.79619	7.76961	7.6049
ENSG00000092010	PSME1	13.3387	13.0969	13.0148	13.0499	13.8701	13.429	13.0469	13.5994
ENSG00000092020	PPP2R3C	10.3399	10.1708	10.1375	9.92004	10.2025	10.2224	10.2521	10.7634
ENSG00000092036	HAUS4	8.87428	8.97843	9.02525	9.1091	9.12524	9.06127	8.88544	9.00215
ENSG00000092094	OSGEP	10.5046	10.2525	10.0346	10.1091	10.382	10.1569	10.5918	10.6585
ENSG00000092098	RNF31	10.064	10.4663	10.3033	10.3898	10.4052	10.3517	10.1158	10.1964
ENSG00000092108	SCFD1	10.5252	10.2471	10.4337	10.4541	10.1213	10.432	10.6661	10.6851
ENSG00000092140	G2E3	9.19606	9.28697	9.19241	9.2822	8.91064	9.19574	9.65689	9.52026
ENSG00000092148	HECTD1	10.7114	10.6761	11.0016	10.5842	10.5225	10.7107	10.7243	10.6147
ENSG00000092199	HNRNPC	13.4725	13.1921	13.39	12.9429	13.5317	13.4408	13.5013	13.9007
ENSG00000092201	SUPT16H	11.3304	11.3101	11.3725	11.4185	10.9984	11.5008	11.6141	11.4331
ENSG00000092203	TOX4	10.989	10.8635	10.9141	10.8704	10.9619	10.8827	10.8718	11.0609
ENSG00000092208	GEMIN2	8.53333	8.40237	8.40693	8.50525	8.23575	8.58016	8.69313	8.62021
ENSG00000092330	TINF2	11.4952	11.5162	11.3186	11.1019	11.7442	12.0564	12.1403	12.2471
ENSG00000092421	SEMA6A	8.38937	8.49503	7.99399	8.86743	7.65563	8.14913	8.31438	8.06422
ENSG00000092439	TRPM7	10.0728	10.0405	10.5414	10.0094	10.086	10.2051	10.3348	10.149
ENSG00000092445	TYRO3	8.18385	8.55923	7.56164	8.59865	7.50301	7.80594	7.67513	7.63092
ENSG00000092470	WDR76	8.26064	8.82137	8.56974	8.59865	8.8144	8.48469	8.648	8.49454
ENSG00000092529	CAPN3	7.78511	8.46512	7.80601	8.40217	8.85915	8.0845	8.87609	10.1124
ENSG00000092531	SNAP23	11.0476	11.0165	11.0536	11.0592	10.6979	10.9674	11.2291	11.1907
ENSG00000092607	TBX15	8.00287	7.96698	7.58423	8.21099	7.3703	7.52827	7.70434	7.48949
ENSG00000092621	PHGDH	8.61522	9.18706	8.42817	9.57092	10.2111	8.86229	8.45431	8.54544
ENSG00000092758	COL9A3	7.8767	7.72539	8.03749	7.94353	7.80251	7.67263	7.57	7.41205
ENSG00000092820	EZR	13.4243	12.7651	13.3851	12.5996	13.4271	13.3753	12.4279	12.2208
ENSG00000092841	MYL6	14.7477	14.3735	14.3985	14.3718	14.9267	14.4075	14.1584	14.461
ENSG00000092847	AGO1	9.5691	9.31979	9.70415	9.29047	9.53832	9.83009	9.73224	9.35745
ENSG00000092853	CLSPN	8.6964	8.9201	8.61867	8.99435	8.55873	8.58016	8.57651	8.54233
ENSG00000092871	RFFL	9.42337	9.76181	9.91124	9.77396	9.6517	10.2147	10.343	10.247
ENSG00000092929	UNC13D	11.3795	11.5693	12.0029	11.585	11.9325	12.0721	11.9449	11.5754
ENSG00000092931	MFSD11	9.76593	9.71461	9.82562	9.62623	9.82782	9.95716	9.7465	10.0379
ENSG00000092964	DPYSL2	10.3984	10.0299	11.0121	10.0567	10.6835	10.3793	9.67363	9.49263
ENSG00000092978	GPATCH2	9.50363	9.56217	9.23924	9.23143	9.11111	9.34304	9.54811	9.40459
ENSG00000093000	NUP50	9.99299	10.4382	10.5017	10.2125	10.1908	10.4147	10.5909	10.4463
ENSG00000093009	CDC45	8.87872	8.72512	8.91396	9.14661	8.71174	8.82651	8.85716	8.64305
ENSG00000093010	COMT	10.7759	10.6868	10.4835	10.6916	11.0292	10.8085	10.7742	10.7991
ENSG00000093072	ADA2	11.2877	10.7541	11.2992	10.7063	11.1224	11.7608	11.4931	11.0926
ENSG00000093100	AC016026.1	8.6264	8.93003	8.66541	8.87903	8.94783	8.36156	7.97814	7.99024
ENSG00000093144	ECHDC1	10.1862	10.0447	10.087	10.118	10.068	10.1122	10.3532	10.3416
ENSG00000093167	LRRFIP2	9.6217	9.51032	9.31603	9.51666	9.36585	9.52546	9.61583	9.6404
ENSG00000093183	SEC22C	10.0134	10.0299	9.9097	9.97288	10.0843	9.91132	9.92637	9.76209
ENSG00000093217	XYLB	8.05781	8.38601	8.18925	8.34611	7.78655	8.13204	8.25865	8.06422
ENSG00000094631	HDAC6	10.1959	10.4302	10.6622	10.5906	10.1829	10.312	10.471	9.84291
ENSG00000094661	OR1I1	8.18385	8.39423	7.71002	8.52143	7.27861	7.54822	7.57	7.50958
ENSG00000094804	CDC6	8.71706	8.70121	8.7609	9.03044	8.72664	8.7272	8.78833	8.62021
ENSG00000094841	UPRT	9.41478	9.07411	9.36323	9.31899	9.20516	9.40556	9.52599	9.38806
ENSG00000094880	CDC23	9.7027	9.78227	10.1204	9.95048	9.60895	9.96062	10.21	9.909
ENSG00000094914	AAAS	10.2072	10.0655	10.0472	9.99977	10.0818	10.4271	10.3451	10.3624
ENSG00000094916	CBX5	10.0904	10.1765	10.2729	10.2352	9.94473	10.1327	10.5043	10.05
ENSG00000094975	SUCO	9.97796	10.0696	10.2882	10.007	9.56852	9.68992	10.0555	9.95234
ENSG00000095002	MSH2	10.2466	10.2344	10.3388	10.1553	9.97914	10.2712	10.4626	10.2606
ENSG00000095015	MAP3K1	9.35299	9.65179	10.243	9.49924	9.48111	10.1599	9.391	9.40309
ENSG00000095059	DHPS	10.619	10.515	10.3756	10.4043	10.6492	10.8297	10.639	10.7696
ENSG00000095066	HOOK2	8.88314	8.95447	8.60994	8.84387	8.34678	8.56959	8.5641	8.23293
ENSG00000095139	ARCN1	11.0616	11.5593	11.6418	11.4203	11.1858	11.7953	11.9984	11.6127
ENSG00000095209	TMEM38B	9.01264	8.96411	9.0313	8.86158	8.87657	8.73025	8.86667	8.97086
ENSG00000095261	PSMD5	9.65804	9.57999	9.75853	9.58743	9.57967	9.86019	10.1097	9.97888
ENSG00000095303	PTGS1	8.25245	8.30858	8.07843	8.6352	8.31753	7.97875	8.31438	7.57657
ENSG00000095319	NUP188	10.1059	10.1992	10.8305	10.2555	10.0028	10.6094	10.6054	10.0756
ENSG00000095321	CRAT	9.66993	9.79992	9.81412	9.70963	9.79879	9.72463	9.52226	9.12909
ENSG00000095370	SH2D3C	10.7237	11.2551	10.8416	11.3844	10.7023	11.0585	11.4134	10.8477
ENSG00000095380	NANS	9.60439	9.60629	9.37936	9.60697	9.47845	9.36841	9.69345	9.71331
ENSG00000095383	TBC1D2	8.44422	8.17252	8.5606	8.27598	8.53829	8.70872	8.37695	8.59981
ENSG00000095397	WHRN	9.02837	9.09151	9.26702	9.20966	11.0161	9.48177	8.77473	9.30692
ENSG00000095485	CWF19L1	9.65804	9.64338	9.67886	9.6885	9.8421	9.85522	9.74335	9.80366
ENSG00000095564	BTAF1	10.8879	10.6505	11.0946	10.4383	10.3542	10.8785	11.1555	10.8382
ENSG00000095574	IKZF5	9.77253	9.52579	9.81741	9.6732	9.45154	9.68569	9.71622	9.9192
ENSG00000095585	BLNK	8.18385	7.87614	7.56164	7.97538	7.27861	7.50657	7.64353	7.37299
ENSG00000095596	CYP26A1	8.37514	11.116	9.33038	11.4185	8.62857	7.73312	7.43455	7.27861
ENSG00000095637	SORBS1	8.02538	7.9809	7.79343	8.22217	7.52095	7.88641	7.84815	7.75771
ENSG00000095739	BAMBI	7.86249	7.93818	7.69444	7.99074	8.03175	8.07834	7.79333	7.91366
ENSG00000095787	WAC	11.0634	11.4259	11.5647	11.3259	11.6204	11.5147	11.6476	11.8695
ENSG00000095794	CREM	12.004	11.6039	12.0988	11.527	12.2381	12.3785	12.6424	13.4418
ENSG00000095906	NUBP2	10.7673	10.7324	10.5857	10.6587	11.1514	10.839	10.7772	11.0267
ENSG00000095932	SMIM24	8.75229	8.84818	8.93052	8.89051	8.78902	8.18223	8.10735	7.68867
ENSG00000095951	HIVEP1	9.38572	9.42686	9.48693	9.5542	8.68129	8.96097	9.19303	8.99181
ENSG00000096060	FKBP5	11.6058	11.8371	11.5479	12.07	12.5019	11.6909	10.7117	11.2345
ENSG00000096063	SRPK1	10.2388	9.98911	10.1595	9.93788	9.24089	10.0347	10.2224	10.1473
ENSG00000096070	BRPF3	8.5149	9.1044	9.36555	9.01511	9.10576	9.07495	8.73291	8.90569
ENSG00000096080	MRPS18A	9.94934	9.98035	9.56468	10.1158	10.4673	10.0204	9.91806	10.003
ENSG00000096092	TMEM14A	9.72335	9.39328	9.63623	9.60373	9.54087	8.98074	8.54308	8.39498
ENSG00000096093	EFHC1	9.15093	9.13396	8.81302	9.15122	8.86571	8.80392	9.20501	9.261
ENSG00000096264	NCR2	9.83893	8.79945	9.00689	8.73138	8.68386	8.37462	7.57	7.61816
ENSG00000096384	HSP90AB1	13.7968	13.7061	13.6063	13.6156	13.7874	13.5224	13.6073	13.7527
ENSG00000096401	CDC5L	10.4054	10.2722	10.316	10.2615	10.4732	10.3802	10.5571	10.5599
ENSG00000096433	ITPR3	9.86379	9.91976	10.5157	10.0403	10.35	9.85023	9.56446	9.07602
ENSG00000096654	ZNF184	9.82633	10.0363	9.68432	9.98517	9.4917	9.77443	10.2824	9.85894
ENSG00000096717	SIRT1	8.63195	9.07411	9.39979	9.02024	9.314	9.39857	8.97793	9.56329
ENSG00000096746	HNRNPH3	11.2877	10.9771	11.1338	11.0257	11.073	11.1843	11.1987	11.3183
ENSG00000096872	IFT74	8.45086	8.71323	8.4229	8.42899	8.44567	8.50376	8.50852	8.56388
ENSG00000096968	JAK2	9.88619	9.8896	10.0965	9.77682	9.67372	9.91848	9.90409	9.79255
ENSG00000096996	IL12RB1	8.92649	9.57408	8.84884	9.6976	9.65985	9.68286	10.8194	11.3273
ENSG00000097007	ABL1	9.32249	9.33412	10.1962	9.50972	10.4432	9.69833	9.58062	9.23911
ENSG00000097021	ACOT7	11.109	10.2344	10.6595	10.4767	10.5075	10.0347	9.59128	9.43849
ENSG00000097033	SH3GLB1	11.2149	10.8518	11.3372	11.0281	11.2307	11.3296	11.2253	11.5895
ENSG00000097046	CDC7	8.62082	8.70121	8.75708	8.83791	8.33593	8.8514	9.07969	8.53609
ENSG00000099139	PCSK5	7.89057	8.29042	7.62497	8.14039	7.52095	8.36594	9.79451	9.88732
ENSG00000099194	SCD	8.73733	8.67057	8.69414	8.47209	9.42683	9.30401	8.95475	9.31814
ENSG00000099203	TMED1	10.1633	10.1841	9.85796	10.052	10.2984	10.3716	10.3982	10.7523
ENSG00000099204	ABLIM1	11.9233	11.3729	11.8945	11.3001	11.8227	11.8686	11.9342	11.4698
ENSG00000099219	ERMP1	11.5689	11.5976	12.5158	11.9091	10.6129	10.9708	10.4284	10.1712
ENSG00000099246	RAB18	10.6911	10.2307	10.6286	10.1661	10.5213	10.5853	10.7544	10.9897
ENSG00000099250	NRP1	7.93031	7.90798	7.69444	8.11536	7.27861	7.54822	7.525	7.37299
ENSG00000099251	HSD17B7P2	8.26876	8.2812	8.16122	8.12798	8.54417	8.35275	8.39689	8.56692
ENSG00000099256	PRTFDC1	7.50606	7.90798	7.87569	7.94353	7.98194	7.87803	7.64353	7.64322
ENSG00000099282	TSPAN15	7.75046	8.34381	7.92778	8.39306	8.2024	8.0467	8.3617	7.72946
ENSG00000099284	H2AFY2	7.91736	8.21371	8.07043	8.33642	7.8618	7.81551	7.78161	7.73907
ENSG00000099290	WASHC2A	10.8387	10.4366	10.8039	10.3546	10.5935	10.9595	10.7764	10.4989
ENSG00000099308	MAST3	9.53021	9.85395	9.97138	9.76824	9.92958	10.2958	10.5474	10.5991
ENSG00000099326	MZF1	9.7791	10.1593	9.57062	9.81336	9.70777	9.58307	9.99375	9.49959
ENSG00000099330	OCEL1	8.89194	9.30166	8.77979	9.02024	9.18356	9.21004	9.32112	9.43411
ENSG00000099331	MYO9B	10.5839	10.8001	11.4474	10.6723	11.4576	11.1441	10.4654	10.5885
ENSG00000099337	KCNK6	9.40902	9.64056	9.26952	9.46369	9.23768	8.92301	9.24028	9.47719
ENSG00000099338	CATSPERG	8.36795	8.6454	8.14682	8.77647	8.81896	8.13204	8.31438	8.54233
ENSG00000099341	PSMD8	11.9064	11.7772	11.6894	11.799	12.2775	11.9188	11.7737	12.1245
ENSG00000099364	FBXL19	7.81746	7.82472	8.01173	7.94353	7.8618	7.63125	7.71819	7.63092
ENSG00000099365	STX1B	7.8767	8.34381	7.73957	8.52143	7.52095	7.60066	7.59004	7.27861
ENSG00000099377	HSD3B7	8.86534	9.49782	9.31121	9.47803	8.99762	8.44136	7.76961	7.48949
ENSG00000099381	SETD1A	8.67534	8.62614	8.70622	8.6912	8.88088	8.70561	8.39689	8.65708
ENSG00000099385	BCL7C	9.95703	10.0819	10.0388	9.96048	11.0349	10.4304	9.70651	10.5797
ENSG00000099622	CIRBP	11.9584	11.7999	11.64	11.5498	12.2028	12.1263	12.2243	12.454
ENSG00000099624	ATP5F1D	9.96468	10.4094	10.464	10.6158	11.2798	10.4853	9.58596	10.5771
ENSG00000099725	PRKY	7.46438	8.67057	7.44219	7.72681	7.43736	7.48254	9.90549	9.86318
ENSG00000099783	HNRNPM	12.6085	12.2962	12.3583	12.2214	12.4625	12.6747	12.7728	12.7903
ENSG00000099785	MARCH2	9.39158	10.0129	9.39528	10.0427	10.4557	9.44845	9.5334	9.76778
ENSG00000099795	NDUFB7	10.3956	10.3817	10.1336	10.2311	10.8385	10.6814	10.7787	10.9395
ENSG00000099797	TECR	11.6064	11.2569	10.9687	11.1616	11.5455	11.6477	12.0816	11.6633
ENSG00000099800	TIMM13	10.1517	10.0799	10.0304	10.0118	10.3861	10.0966	9.91249	10.251
ENSG00000099804	CDC34	8.83812	9.45311	9.81081	9.69154	10.7811	10.016	8.59686	9.65531
ENSG00000099810	MTAP	9.75262	9.79741	9.78239	9.92771	9.13747	9.45182	9.54261	9.01647
ENSG00000099814	CEP170B	7.943	7.96698	8.37968	8.43777	8.16317	7.73312	7.43455	7.37299
ENSG00000099817	POLR2E	11.6118	11.4021	11.228	11.4069	11.8566	11.6354	11.5489	11.8158
ENSG00000099821	POLRMT	9.4655	9.79238	10.6396	10.1091	10.738	10.0456	8.88544	9.47719
ENSG00000099849	RASSF7	10.5404	10.5808	10.4167	10.3934	10.9417	10.3183	9.75279	9.89252
ENSG00000099860	GADD45B	12.6415	12.691	11.6332	12.1854	13.688	13.0467	12.9345	13.2826
ENSG00000099875	MKNK2	9.17544	9.33412	10.255	9.3109	9.85222	9.29454	9.18336	9.3559
ENSG00000099889	ARVCF	7.75046	8.2036	7.95701	8.31673	7.88247	8.68358	9.26553	8.803
ENSG00000099899	TRMT2A	11.3325	11.4021	11.5172	11.4096	11.1971	11.094	10.834	10.7365
ENSG00000099901	RANBP1	10.5136	10.457	10.5627	10.3602	10.7374	10.1837	10.2224	10.6887
ENSG00000099904	ZDHHC8	8.56333	8.57296	9.40429	8.58366	8.9001	8.49236	8.18026	8.33132
ENSG00000099910	KLHL22	8.93919	9.14642	9.21344	8.78903	9.07688	9.19368	9.47674	9.02053
ENSG00000099917	MED15	10.7738	10.834	11.1274	10.6633	10.5551	11.2244	11.2154	11.0151
ENSG00000099940	SNAP29	10.5479	10.2234	10.5857	9.99492	9.97546	10.8701	10.7742	10.5281
ENSG00000099942	CRKL	10.415	10.8195	11.0009	10.8808	10.7245	10.8009	10.9951	10.5689
ENSG00000099949	LZTR1	10.4705	10.2705	10.9512	10.3676	10.5405	10.5173	10.2434	10.0592
ENSG00000099953	MMP11	8.74733	8.36092	8.69414	8.6352	8.57022	8.18761	7.8883	7.80957
ENSG00000099954	CECR2	7.7321	8.24329	7.62497	8.52143	7.27861	7.64557	7.46955	7.41205
ENSG00000099956	SMARCB1	9.86379	10.0236	10.4733	10.2063	9.85925	9.78233	9.84528	9.50375
ENSG00000099957	P2RX6	7.89057	7.74701	7.81828	8.27598	7.83299	7.60066	7.49904	7.37299
ENSG00000099958	DERL3	8.33858	8.30858	8.08635	8.34611	7.92799	8.0467	7.89791	7.6049
ENSG00000099960	SLC7A4	8.03636	7.89228	7.91773	7.94353	8.782	7.75511	7.54845	7.41205
ENSG00000099968	BCL2L13	10.3428	10.5105	10.4369	10.3787	10.2793	10.6992	10.619	10.5353
ENSG00000099974	DDTL	8.03636	8.32637	8.15405	8.21099	8.11716	8.13204	8.40181	8.24158
ENSG00000099977	DDT	9.83265	9.89194	9.60961	9.81059	10.4072	9.83009	9.59481	10.0463
ENSG00000099985	OSM	11.207	11.1566	11.1235	11.2481	10.9656	10.9708	10.4503	9.59726
ENSG00000099991	CABIN1	9.96277	9.83455	10.2905	9.70062	9.9773	9.74774	9.56627	9.31495
ENSG00000099992	TBC1D10A	10.1633	10.3801	10.2929	10.3695	10.2418	10.3129	10.2156	9.88836
ENSG00000099994	SUSD2	7.95543	8.04645	7.93768	8.14039	7.74417	7.95693	7.525	7.59106
ENSG00000099995	SF3A1	10.3998	10.5578	11.3377	10.7817	10.872	10.7228	10.5509	10.4217
ENSG00000099998	GGT5	7.93031	8.07103	7.86468	8.49707	7.27861	7.50657	7.69	7.41205
ENSG00000099999	RNF215	8.20154	8.50237	8.48922	8.73793	7.8103	7.90282	7.86859	7.75771
ENSG00000100003	SEC14L2	8.58671	8.42638	8.57429	8.1526	8.92732	8.66433	8.44027	8.23293
ENSG00000100012	SEC14L3	7.76811	8.1511	7.60525	8.61342	7.27861	7.54822	7.49904	7.48949
ENSG00000100014	SPECC1L	9.48197	9.199	9.67886	9.01511	9.50612	9.61022	9.86709	9.60497
ENSG00000100023	PPIL2	10.5213	10.6217	10.4947	10.3713	10.2449	10.8604	11.4604	10.9147
ENSG00000100024	UPB1	7.84789	7.9809	7.66132	8.22217	7.50301	7.56678	7.65967	7.41205
ENSG00000100027	YPEL1	10.5149	11.168	10.6676	10.9685	11.6102	11.3409	10.9445	11.6237
ENSG00000100028	SNRPD3	10.9469	10.7566	10.7211	10.6842	11.0768	10.8439	10.7582	11.0336
ENSG00000100029	PES1	10.0443	10.0593	10.1204	10.0544	10.1805	10.1297	10.1085	9.91615
ENSG00000100030	MAPK1	11.1888	11.6925	12.5049	11.8868	12.4226	12.3053	11.7222	11.8962
ENSG00000100031	GGT1	9.7791	8.97843	9.56666	8.9463	8.95189	8.76917	8.71139	8.00215
ENSG00000100034	PPM1F	9.24619	9.36578	9.53046	9.43454	9.48509	9.54912	9.52413	9.36055
ENSG00000100036	SLC35E4	8.73733	8.68293	8.72606	8.59865	8.85254	8.44938	8.4308	8.42699
ENSG00000100038	TOP3B	9.66756	9.85876	9.99616	9.70663	9.96065	9.98008	9.88856	9.87163
ENSG00000100055	CYTH4	11.4325	11.5857	12.0214	11.4886	11.3725	11.1366	11.188	10.6103
ENSG00000100056	ESS2	9.356	9.41353	9.26702	9.20085	9.77873	9.44168	9.44351	9.415
ENSG00000100058	CRYBB2P1	9.4432	9.42354	9.20297	9.27804	9.49827	9.20189	9.46316	9.58169
ENSG00000100060	MFNG	11.8348	11.8589	11.5324	11.6909	12.1756	12.218	12.38	12.1762
ENSG00000100065	CARD10	7.89057	8.32637	8.22298	8.61342	8.24389	7.56678	7.46955	7.27861
ENSG00000100068	LRP5L	8.64297	8.57296	8.67782	8.78903	8.35752	8.48083	8.10036	8.24158
ENSG00000100075	SLC25A1	9.73242	10.3056	10.171	10.4663	10.493	10.2498	10.0779	10.0182
ENSG00000100077	GRK3	8.02538	8.08301	7.76727	8.42014	7.27861	7.67263	7.75729	7.61816
ENSG00000100083	GGA1	10.9899	10.8435	10.7744	10.7636	10.8494	10.7168	10.8696	10.5816
ENSG00000100084	HIRA	8.2768	8.37772	9.09601	8.23321	8.7702	9.08623	9.02299	8.80544
ENSG00000100092	SH3BP1	9.75707	9.45636	10.4463	9.41971	9.74862	9.40032	9.3058	9.0124
ENSG00000100095	SEZ6L	8.04717	8.0948	7.56164	7.89244	7.27861	7.58419	7.73161	7.44202
ENSG00000100097	LGALS1	12.8707	12.7688	12.9538	13.0927	13.2426	12.0225	10.9578	10.6004
ENSG00000100099	HPS4	9.70501	9.85154	9.81577	9.8889	9.67602	9.76115	9.64844	9.39259
ENSG00000100100	PIK3IP1	12.693	12.0884	11.9802	11.5643	13.2622	12.8342	12.2968	13.0777
ENSG00000100104	SRRD	9.66756	9.71194	9.65679	9.72156	9.90557	9.74098	9.90829	9.76323
ENSG00000100105	PATZ1	8.46401	8.7771	9.15747	8.72478	9.51133	8.83487	8.60088	8.74538
ENSG00000100106	TRIOBP	9.58181	10.0819	10.2037	10.0474	10.5362	10.2994	9.68027	9.77345
ENSG00000100109	TFIP11	10.1179	10.5165	10.2345	10.3451	10.1377	10.392	10.6105	10.5797
ENSG00000100116	GCAT	7.95543	8.70121	8.07843	8.89051	8.12188	7.91877	7.89791	7.66663
ENSG00000100124	ANKRD54	9.47101	9.86593	9.71129	9.83265	9.87123	9.71914	9.4997	9.81028
ENSG00000100129	EIF3L	11.2636	10.8399	11.0726	11.0199	11.108	11.2861	11.3709	11.417
ENSG00000100138	SNU13	11.607	11.3875	11.34	11.325	11.7746	11.3815	11.4945	11.4442
ENSG00000100139	MICALL1	8.5149	9.03403	9.39754	9.06053	9.33796	8.73633	8.55993	8.4814
ENSG00000100142	POLR2F	10.1366	10.2561	9.79751	10.3433	10.4898	10.0956	10.0211	10.3917
ENSG00000100147	CCDC134	8.25245	8.39423	8.10193	8.18814	8.31006	8.27896	8.23531	8.47476
ENSG00000100150	DEPDC5	9.39158	9.64056	9.39754	9.6824	8.95594	9.29833	9.39511	9.12723
ENSG00000100151	PICK1	9.02053	9.26084	9.38848	9.41598	9.45018	9.28116	8.99785	8.93001
ENSG00000100154	TTC28	8.18385	8.27188	7.91773	8.27598	7.84759	7.93432	7.87853	7.93371
ENSG00000100156	SLC16A8	7.8767	7.85954	8.10193	8.04886	8.39923	7.89467	7.80477	8.17908
ENSG00000100162	CENPM	8.67002	8.90506	8.94359	9.13734	9.18188	8.87308	8.79842	8.85082
ENSG00000100167	SEPT3	7.84789	8.19337	7.39431	8.42014	7.27861	7.45526	7.49904	7.41205
ENSG00000100181	TPTEP1	8.30048	8.41044	8.4229	8.68436	7.56811	7.87803	7.81596	7.76675
ENSG00000100196	KDELR3	8.35338	8.14017	8.45917	8.46362	8.52344	8.18223	7.60885	7.50958
ENSG00000100201	DDX17	11.8918	11.7648	11.7167	11.406	10.9606	11.3296	11.494	11.2216
ENSG00000100206	DMC1	8.03636	8.1064	7.86468	7.94353	7.59563	7.8249	7.83764	7.78433
ENSG00000100207	TCF20	8.73733	8.73689	9.5325	8.99435	8.75346	8.52619	8.5641	8.4814
ENSG00000100209	HSCB	8.76216	8.70121	8.54672	8.64237	8.84368	8.75138	9.04762	9.02053
ENSG00000100211	CBY1	8.36069	8.42638	8.31674	8.31673	8.57592	8.34831	8.42603	8.27115
ENSG00000100216	TOMM22	10.3414	10.1398	9.96104	10.229	10.5551	10.3482	10.3297	10.7032
ENSG00000100219	XBP1	13.1213	13.1451	12.8186	12.8439	13.0133	13.2631	13.6379	13.5322
ENSG00000100220	RTCB	11.2298	11.0962	10.8829	11.0034	11.1994	11.1356	11.2755	11.2349
ENSG00000100221	JOSD1	9.7027	10.0299	10.4723	10.1575	10.5672	10.0628	9.94557	10.2309
ENSG00000100225	FBXO7	11.8972	11.7459	11.8895	11.6997	12.1662	12.0841	11.9528	12.1059
ENSG00000100226	GTPBP1	10.7748	10.6382	11.1562	10.6797	11.1725	11.0232	10.8774	10.8255
ENSG00000100227	POLDIP3	10.5162	10.964	10.8455	10.8678	11.024	11.1575	11.2749	10.9286
ENSG00000100228	RAB36	8.75229	8.85347	8.43861	9.04055	7.92799	8.73633	8.83792	8.23726
ENSG00000100234	TIMP3	8.07864	8.0948	8.99138	8.14039	8.05794	8.95848	7.73161	7.93371
ENSG00000100239	PPP6R2	9.92207	10.2085	10.5027	10.2104	10.6343	10.3673	10.5024	10.4989
ENSG00000100241	SBF1	9.87198	10.385	11.849	10.8361	10.7728	10.3716	10.1194	9.91105
ENSG00000100242	SUN2	12.0184	12.5661	13.94	12.7078	13.9715	13.8133	12.3198	12.9286
ENSG00000100243	CYB5R3	11.6747	11.7351	11.5542	11.5286	12.0528	11.7747	11.6345	11.5361
ENSG00000100246	DNAL4	9.02053	8.93003	8.82027	8.75093	9.21501	9.24807	9.20739	9.24588
ENSG00000100258	LMF2	10.1416	10.1142	10.6694	10.2454	10.5194	10.3878	10.2179	9.89148
ENSG00000100263	RHBDD3	9.31009	9.23416	9.22123	9.52357	9.23608	9.21612	9.1785	9.14201
ENSG00000100266	PACSIN2	9.39158	9.58588	9.877	9.73925	9.7156	9.84898	9.9898	9.72977
ENSG00000100271	TTLL1	9.16149	8.9	8.97882	8.90753	9.15646	9.07495	8.75401	8.50104
ENSG00000100280	AP1B1	9.78128	9.8707	10.6721	10.0166	9.85925	9.89932	9.85405	9.54999
ENSG00000100281	HMGXB4	9.02837	8.96411	9.0161	9.1695	8.98586	8.91267	9.20023	9.07988
ENSG00000100284	TOM1	10.9825	10.2215	10.8721	10.2331	10.2165	10.2526	10.1942	10.0144
ENSG00000100285	NEFH	8.22739	8.23355	8.07043	8.21099	7.97616	7.9266	7.73161	7.88584
ENSG00000100288	CHKB	10.9908	11.0467	11.3089	10.9465	11.4557	11.1648	10.7491	11.145
ENSG00000100290	BIK	8.1186	8.00789	8.09418	7.85571	8.27955	7.78624	7.74463	7.52804
ENSG00000100292	HMOX1	9.14384	8.63902	9.09027	8.90753	9.11111	9.17501	8.9191	9.44574
ENSG00000100294	MCAT	8.6264	8.79945	8.43861	8.55302	8.74135	8.59063	8.75749	8.88086
ENSG00000100296	THOC5	9.86585	9.96712	9.81412	9.91232	9.67831	10.0104	10.1839	10.0454
ENSG00000100297	MCM5	11.2772	11.3786	11.4933	11.7235	11.5395	11.5116	11.4678	11.4674
ENSG00000100298	APOBEC3H	9.40033	9.45959	9.37936	9.71859	9.67142	9.39154	8.76096	8.7981
ENSG00000100299	ARSA	10.1633	9.96933	9.77562	9.80781	9.76912	10.0956	10.0466	10.0068
ENSG00000100300	TSPO	12.5634	11.5927	12.1779	11.6902	12.7355	11.5447	9.54811	10.358
ENSG00000100302	RASD2	9.09304	8.25293	9.22123	8.02041	8.23983	8.2088	7.65967	7.41205
ENSG00000100304	TTLL12	9.30071	9.62639	10.0583	9.66084	10.0411	10.0819	8.94888	9.53926
ENSG00000100307	CBX7	8.78163	8.93003	9.32322	9.13268	9.12348	8.96097	8.41157	8.49454
ENSG00000100316	RPL3	14.3823	14.1846	14.0207	14.0812	14.3928	14.0981	14.1544	14.38
ENSG00000100319	ZMAT5	9.44601	9.41353	9.16291	9.49221	9.73989	9.51748	9.41145	9.63289
ENSG00000100320	RBFOX2	7.78511	7.74701	7.60525	8.14039	8.35752	8.38323	8.5641	8.51072
ENSG00000100321	SYNGR1	10.5264	9.68766	11.017	9.83265	11.0827	11.0934	9.23796	10.1308
ENSG00000100324	TAB1	8.37514	8.58651	8.89718	8.72478	8.70672	8.4044	8.3617	8.2242
ENSG00000100325	ASCC2	11.079	11.0559	11.1319	11.0672	10.9606	11.3137	11.1543	11.0432
ENSG00000100330	MTMR3	9.68173	9.88725	10.3263	9.93026	9.77873	10.083	10.21	9.86847
ENSG00000100335	MIEF1	9.92991	10.1418	10.2308	10.2735	9.86225	10.1529	10.0779	9.76095
ENSG00000100336	APOL4	10.4518	9.52886	10.8217	9.97288	9.55728	9.20597	7.54845	7.37299
ENSG00000100342	APOL1	10.306	10.5255	10.1837	10.3185	10.3309	10.6704	10.6332	10.5029
ENSG00000100345	MYH9	12.7296	12.8718	14.2288	13.2293	13.5311	13.425	13.0795	12.6148
ENSG00000100346	CACNA1I	7.76811	7.9809	7.62497	8.23321	7.27861	7.42287	7.43455	7.27861
ENSG00000100347	SAMM50	10.4505	10.2687	10.3422	10.3639	10.6082	10.3664	10.456	10.4061
ENSG00000100348	TXN2	11.0928	11.0802	10.7669	11.0374	11.29	11.034	11.0717	11.2963
ENSG00000100350	FOXRED2	8.26064	8.79391	8.24901	8.53735	7.48349	8.29327	8.63642	8.579
ENSG00000100351	GRAP2	9.09674	9.45636	8.69414	9.42343	8.91064	10.2404	10.2357	10.0702
ENSG00000100353	EIF3D	11.3216	11.1277	11.172	10.9746	11.5158	11.282	11.1281	11.2828
ENSG00000100354	TNRC6B	10.924	10.9321	10.9512	10.9353	10.8956	10.7539	10.8055	10.684
ENSG00000100359	SGSM3	11.4011	11.2108	11.6327	10.8691	11.165	11.2551	11.0754	10.6822
ENSG00000100360	IFT27	8.76216	8.86397	8.96294	8.67054	8.78902	8.65458	8.53455	8.67916
ENSG00000100364	KIAA0930	8.88755	9.02037	9.51198	9.09473	8.60119	8.81244	9.00349	8.45117
ENSG00000100365	NCF4	9.17544	8.58651	9.50784	8.93535	8.76066	8.64143	7.59004	7.48949
ENSG00000100372	SLC25A17	9.19606	9.33055	9.15475	9.06053	9.19025	9.37914	9.48636	9.46726
ENSG00000100376	FAM118A	9.39158	9.01117	9.24433	9.02024	10.19	9.45518	9.24028	9.77684
ENSG00000100379	KCTD17	9.5944	9.52271	10.0924	9.56091	9.68631	9.25398	9.01745	8.92562
ENSG00000100380	ST13	11.2659	11.0343	11.2043	11.0546	11.612	11.3396	11.2209	11.5662
ENSG00000100385	IL2RB	15.8695	16.1764	16.6138	16.3429	16.0831	15.9799	15.5441	15.024
ENSG00000100387	RBX1	10.6957	10.6934	10.5618	10.8834	10.7863	10.4122	10.3379	10.4082
ENSG00000100393	EP300	10.9298	11.0112	11.6709	11.236	11.2029	10.9606	11.0073	10.5663
ENSG00000100395	L3MBTL2	10.1715	10.3718	10.2259	10.2474	10.1163	10.5479	10.3824	10.2904
ENSG00000100401	RANGAP1	10.1862	10.328	10.2598	10.3242	10.7175	10.4853	10.5394	10.6029
ENSG00000100403	ZC3H7B	9.14384	9.18306	9.06995	9.1233	8.5114	8.97583	9.14893	8.98347
ENSG00000100410	PHF5A	8.78645	8.82678	9.06114	8.64237	8.83026	8.92043	8.83792	8.67642
ENSG00000100412	ACO2	11.3921	11.1905	11.2807	11.3297	11.7647	11.7271	11.5441	11.803
ENSG00000100413	POLR3H	9.86379	9.75146	10.0924	9.74218	10.1121	10.0171	9.8394	9.7414
ENSG00000100416	TRMU	9.89425	9.93345	9.93561	9.89675	10.0603	9.84145	10.0081	9.93236
ENSG00000100417	PMM1	9.61184	9.88254	9.75164	9.9226	9.98006	9.49161	9.58774	9.30208
ENSG00000100418	DESI1	9.2197	9.34122	9.41991	9.40094	9.51651	9.37914	9.43557	9.48283
ENSG00000100422	CERK	9.06303	9.57704	9.71307	9.0899	9.98555	10.5281	10.0003	10.3698
ENSG00000100425	BRD1	9.25923	9.17904	9.53859	9.09473	9.45696	9.29644	9.10321	9.30046
ENSG00000100426	ZBED4	9.72335	9.52579	10.3843	9.43085	9.78404	9.73556	9.3427	9.22887
ENSG00000100427	MLC1	10.1943	10.132	9.63435	8.90188	9.92767	12.0386	12.4683	12.3138
ENSG00000100429	HDAC10	9.4655	9.18706	10.3365	9.29868	9.15817	9.45686	8.9311	8.56083
ENSG00000100439	ABHD4	9.96086	10.2561	10.127	10.0705	10.453	10.56	10.9216	10.9152
ENSG00000100441	KHNYN	9.86994	9.98255	10.3952	9.84083	10.3273	10.49	10.3784	10.2732
ENSG00000100442	FKBP3	10.1265	10.1102	10.1112	10.1158	10.257	9.88964	9.86565	10.1695
ENSG00000100445	SDR39U1	11.1366	10.9005	10.6862	10.6946	11.0051	11.157	11.4013	11.386
ENSG00000100450	GZMH	12.3682	11.9461	11.1435	11.7977	11.9757	13.6333	11.477	13.0058
ENSG00000100453	GZMB	15.5227	15.5277	15.7435	15.7305	15.6311	16.1604	15.5481	16.5252
ENSG00000100461	RBM23	10.7929	10.6519	10.6889	10.8401	10.897	11.0758	11.2269	11.189
ENSG00000100462	PRMT5	10.3001	9.98474	9.93863	10.0682	9.98647	9.95716	9.83202	9.66024
ENSG00000100478	AP4S1	8.71706	8.78833	8.40693	8.81373	8.37163	8.26929	8.47726	8.55162
ENSG00000100479	POLE2	8.25245	8.24329	8.40693	8.40217	8.03175	8.18223	8.33572	8.1603
ENSG00000100483	VCPKMT	8.88314	8.79945	9.10741	8.75737	9.1004	9.00018	9.31676	9.53115
ENSG00000100485	SOS2	9.11142	9.21475	10.8783	9.23143	10.1353	9.65139	9.06643	9.27264
ENSG00000100490	CDKL1	8.5574	8.55229	8.42817	8.59865	8.69915	8.48469	8.55574	8.33132
ENSG00000100503	NIN	9.24619	9.50409	9.89111	9.61663	10.1629	10.3895	9.25182	10.0435
ENSG00000100505	TRIM9	7.89057	8.08301	7.79343	8.56845	7.40825	7.68547	7.54845	7.68867
ENSG00000100519	PSMC6	10.3984	10.2234	10.294	10.1553	9.84007	10.2601	10.5641	10.5346
ENSG00000100522	GNPNAT1	8.68592	8.62614	8.88357	8.62073	8.68643	9.01931	9.09542	9.0042
ENSG00000100523	DDHD1	9.73242	9.80242	9.67154	9.68546	9.64584	10.039	10.2123	10.0555
ENSG00000100526	CDKN3	8.47698	8.94962	8.56974	9.24003	8.58441	8.30269	8.41157	8.0588
ENSG00000100528	CNIH1	10.064	9.65737	9.91124	9.84625	9.99285	9.68286	9.47867	9.87793
ENSG00000100532	CGRRF1	9.61924	9.298	9.43096	9.2655	9.61015	9.30023	9.50159	9.44284
ENSG00000100554	ATP6V1D	10.1781	9.88254	10.0148	10.1661	10.2373	10.2684	10.2663	10.5689
ENSG00000100564	PIGH	9.75039	9.57111	9.48059	9.65773	9.85121	9.51267	9.75906	9.7836
ENSG00000100567	PSMA3	10.7897	10.6708	10.664	10.8119	10.5557	10.5304	10.7421	10.8648
ENSG00000100568	VTI1B	10.553	10.4142	10.6212	10.2834	10.6509	10.7631	10.5421	10.8726
ENSG00000100575	TIMM9	9.0439	8.92508	8.94034	9.03044	9.04354	8.94088	8.90392	9.09523
ENSG00000100577	GSTZ1	8.29265	8.49503	8.20965	8.81982	8.46173	8.32122	8.27009	8.0367
ENSG00000100578	KIAA0586	9.63392	9.55317	9.5547	9.63259	9.45832	9.32645	9.50159	9.42386
ENSG00000100580	TMED8	8.93497	8.7543	9.04033	9.08019	8.26388	8.95848	8.81504	8.62021
ENSG00000100591	AHSA1	11.2892	11.115	10.8791	11.2086	11.2725	11.2168	11.1334	11.4365
ENSG00000100592	DAAM1	9.63635	9.15875	8.97249	9.11385	8.60119	9.01455	9.33626	9.25766
ENSG00000100596	SPTLC2	10.6403	10.4802	10.58	10.5778	10.6572	10.6381	10.6139	10.226
ENSG00000100599	RIN3	10.9498	11.1052	11.5747	10.8885	11.3248	11.419	11.4101	11.6681
ENSG00000100600	LGMN	8.49612	8.41845	8.34589	8.36518	7.9217	7.96428	7.82691	7.71963
ENSG00000100601	ALKBH1	8.50868	8.50237	8.39612	8.74445	8.74863	8.62477	8.64029	8.64869
ENSG00000100603	SNW1	10.8003	10.7579	10.6924	10.5356	11.0188	10.9286	11.0345	11.1158
ENSG00000100605	ITPK1	10.5961	10.822	11.3856	10.8847	11.3469	10.8452	10.0094	10.1247
ENSG00000100612	DHRS7	12.079	11.7088	11.6181	11.6672	12.5119	12.2144	12.223	12.5366
ENSG00000100614	PPM1A	9.31631	9.42021	10.0134	9.42343	9.50742	9.58307	9.46705	9.93537
ENSG00000100625	SIX4	8.21025	8.53828	8.45407	8.45508	7.84759	7.81551	7.62663	7.37299
ENSG00000100626	GALNT16	7.54115	8.12907	7.76727	8.4112	7.3703	7.48254	7.43455	7.37299
ENSG00000100628	ASB2	9.15798	9.65737	9.8075	10.0333	9.37886	9.04047	8.7917	8.42349
ENSG00000100629	CEP128	8.54544	8.57976	8.35729	8.64948	8.27566	8.72108	8.79842	8.33132
ENSG00000100632	ERH	9.42051	9.77463	9.88799	10.0956	9.45425	9.25985	9.3058	9.61519
ENSG00000100644	HIF1A	12.4605	11.5155	12.271	11.0512	11.317	11.6358	11.7533	12.1322
ENSG00000100647	SUSD6	11.1975	10.7388	11.5879	10.772	11.0414	11.003	10.6927	10.6614
ENSG00000100650	SRSF5	13.6435	13.3423	13.5363	12.9582	13.1866	13.5349	13.929	13.7118
ENSG00000100664	EIF5	11.9006	11.8969	12.2187	11.6248	12.4775	11.9042	12.1958	12.4148
ENSG00000100678	SLC8A3	7.80155	7.93818	7.80601	8.07619	7.86878	7.27861	7.43455	7.27861
ENSG00000100697	DICER1	9.97418	9.86355	10.4442	10.1831	9.83905	9.7797	9.78994	9.37438
ENSG00000100711	ZFYVE21	9.20963	9.36925	8.99138	9.27804	9.42406	9.04047	9.03673	9.01647
ENSG00000100714	MTHFD1	11.2383	11.059	11.4038	11.3193	10.8788	10.8519	10.6919	10.1369
ENSG00000100722	ZC3H14	10.3297	10.4239	10.3079	10.4241	10.15	10.3439	10.3734	10.4435
ENSG00000100726	TELO2	9.73242	10.0278	10.2598	10.1618	9.99738	9.94671	10.1073	9.71331
ENSG00000100731	PCNX1	10.2263	10.4507	10.9902	10.3989	10.3785	9.96177	9.58774	9.53656
ENSG00000100744	GSKIP	9.76372	9.58294	9.80584	9.76249	9.66911	9.28691	9.45534	9.45007
ENSG00000100749	VRK1	9.84519	9.73842	9.72017	9.85972	9.85524	9.72189	10.012	10.072
ENSG00000100764	PSMC1	11.0253	10.8635	10.7826	10.886	11.0427	10.8409	10.8202	10.8915
ENSG00000100767	PAPLN	8.07864	8.27188	8.34014	8.19964	7.67706	7.75511	7.64353	7.57657
ENSG00000100784	RPS6KA5	10.1567	10.0737	9.8435	10.007	9.29726	9.76381	9.73542	9.64663
ENSG00000100796	PPP4R3A	10.7181	11.1071	11.8661	10.9366	11.3844	11.58	10.4484	11.2172
ENSG00000100802	C14orf93	8.66466	8.73102	8.69008	8.90753	8.80983	9.00258	8.8978	8.89222
ENSG00000100804	PSMB5	9.95511	9.8849	9.60576	9.77966	9.85222	9.69973	9.69673	9.79589
ENSG00000100811	YY1	10.145	10.134	10.2062	10.0567	10.3584	10.1847	10.089	10.5916
ENSG00000100813	ACIN1	9.81361	9.99346	10.2393	10.038	9.89291	9.90534	9.99507	9.88628
ENSG00000100814	CCNB1IP1	8.94758	9.06972	9.05227	9.10433	8.74621	8.76917	8.69313	8.74281
ENSG00000100815	TRIP11	9.92796	9.93799	9.78577	9.92004	9.61136	9.97552	10.0492	10.072
ENSG00000100823	APEX1	10.9384	10.905	10.5876	10.7955	10.7465	10.7927	10.9925	10.9921
ENSG00000100836	PABPN1	10.5353	10.5751	10.9126	10.5056	11.0738	11.0377	10.1689	10.5644
ENSG00000100852	ARHGAP5	10.0244	9.66016	9.96104	9.63576	9.49038	9.53971	9.43756	9.20641
ENSG00000100865	CINP	9.51964	9.59467	9.30395	9.51666	9.62096	9.42975	9.54994	9.8256
ENSG00000100867	DHRS2	8.02538	7.85954	7.86468	8.39306	7.52095	7.50657	7.65967	7.65511
ENSG00000100883	SRP54	10.4518	10.2899	10.3286	10.4079	9.82884	10.4394	10.7437	10.6728
ENSG00000100884	CPNE6	7.76811	8.02099	7.56164	8.1526	7.48349	7.27861	7.46955	7.41205
ENSG00000100888	CHD8	10.2544	10.3618	10.3217	10.2735	10.0314	10.3903	10.5043	10.1905
ENSG00000100889	PCK2	9.79214	9.19106	9.81081	9.72748	9.68174	9.52705	9.09802	8.97086
ENSG00000100890	KIAA0391	9.77691	9.84186	9.77562	9.78817	9.62335	9.89086	9.95507	10.004
ENSG00000100897	DCAF11	11.9045	11.5317	11.9114	11.457	11.8396	11.8868	11.6602	11.4338
ENSG00000100902	PSMA6	11.9682	11.7036	11.6753	11.8186	12.1877	11.8057	11.8306	12.107
ENSG00000100906	NFKBIA	15.6907	14.8233	14.2372	13.8829	15.3987	15.5324	15.1737	15.3567
ENSG00000100908	EMC9	8.66466	9.0609	8.72212	9.09473	9.39883	8.81809	8.89164	9.23229
ENSG00000100911	PSME2	12.9985	12.6825	12.6134	12.6577	13.347	12.6671	12.4179	12.9403
ENSG00000100916	BRMS1L	8.33858	8.35241	8.29879	8.25487	8.14965	8.07834	8.31976	8.21092
ENSG00000100918	REC8	10.2774	10.2435	10.5037	10.4007	10.6879	9.69132	9.27909	9.01647
ENSG00000100926	TM9SF1	10.674	10.34	10.2478	10.4223	10.4392	10.6021	10.4245	10.4498
ENSG00000100934	SEC23A	10.2789	10.1973	10.393	10.3165	10.2127	10.4524	10.3141	10.3691
ENSG00000100938	GMPR2	10.5654	10.4078	10.221	10.4151	10.5442	10.6423	10.8025	10.7817
ENSG00000100941	PNN	11.7556	11.7095	11.4011	11.4024	11.4345	11.304	11.5716	11.5563
ENSG00000100949	RABGGTA	9.72562	9.98474	9.81412	10.045	10.0903	10.1419	10.1085	10.062
ENSG00000100968	NFATC4	7.71294	7.78741	7.62497	8.31673	7.27861	7.38064	7.46955	7.27861
ENSG00000100979	PLTP	8.50868	8.50237	8.27425	8.89051	8.80754	8.03365	7.99466	7.82572
ENSG00000100982	PCIF1	10.7325	10.8798	10.612	10.8872	11.176	11.3309	11.0458	10.9892
ENSG00000100983	GSS	10.682	10.8001	10.5097	10.6048	10.4885	10.6295	10.8121	10.709
ENSG00000100985	MMP9	7.7321	7.99453	7.64361	7.95966	8.06306	8.14913	8.33572	7.95312
ENSG00000100991	TRPC4AP	11.0073	11.0332	11.3299	10.8756	11.4404	11.4906	11.411	11.463
ENSG00000100994	PYGB	10.5679	10.5344	10.9246	10.5039	10.7497	10.9343	10.7188	10.4082
ENSG00000100997	ABHD12	9.47101	9.84912	10.4092	9.77682	10.6935	10.3307	8.84758	10.1955
ENSG00000101000	PROCR	7.59994	7.84241	7.72505	7.53807	7.87566	8.39599	8.70047	8.59981
ENSG00000101003	GINS1	8.36795	8.29954	8.37414	8.55302	7.96446	8.23959	8.42124	7.95312
ENSG00000101004	NINL	7.62556	7.99453	7.67823	7.90996	7.77838	7.96428	7.49904	7.68867
ENSG00000101017	CD40	7.50606	7.90798	7.56164	7.77367	8.41273	7.89467	7.97814	8.42699
ENSG00000101019	UQCC1	9.68875	9.89661	9.49743	9.73338	9.30642	9.51427	9.93051	9.57515
ENSG00000101040	ZMYND8	10.1682	10.0551	10.0569	9.94797	10.0472	10.1205	10.3754	10.383
ENSG00000101052	IFT52	9.28809	9.33055	9.15747	9.17402	9.54973	9.21814	9.41752	9.70738
ENSG00000101057	MYBL2	8.6264	9.37271	9.33985	9.94041	9.30946	9.33937	8.79842	8.70613
ENSG00000101076	HNF4A	8.13781	8.19337	7.64361	8.4112	7.27861	7.61631	7.54845	7.41205
ENSG00000101079	NDRG3	10.945	10.9141	10.8775	10.6511	10.7997	10.9803	10.9351	11.0043
ENSG00000101082	SLA2	10.6021	10.6505	11.7805	10.779	11.086	10.4524	10.1805	10.1008
ENSG00000101084	RAB5IF	11.8977	11.5192	11.7201	11.4954	12.397	12.0815	11.8606	12.4916
ENSG00000101096	NFATC2	9.72789	10.1162	10.3263	10.038	10.1188	11.3379	11.326	11.2905
ENSG00000101104	PABPC1L	9.15093	8.94475	9.00997	9.05058	9.16839	8.80392	8.81174	8.82476
ENSG00000101109	STK4	12.5668	12.0495	12.3414	11.8913	12.1879	12.6359	12.8048	12.8605
ENSG00000101115	SALL4	7.90412	7.76765	7.53705	8.28635	7.6665	7.67263	8.07173	8.22858
ENSG00000101126	ADNP	9.30071	9.39328	9.80251	9.61984	9.38173	9.08847	9.17607	9.18175
ENSG00000101132	PFDN4	8.61522	8.63902	8.50875	8.65655	8.7217	8.53721	8.59686	8.82955
ENSG00000101138	CSTF1	9.85968	9.32698	9.54466	9.36645	9.62693	9.7928	9.67696	9.67614
ENSG00000101146	RAE1	10.1959	10.2471	10.2308	10.1046	10.2479	10.2858	10.4775	10.4393
ENSG00000101150	TPD52L2	10.7609	10.6735	10.8565	10.6557	11.0658	10.9349	10.9411	11.0165
ENSG00000101152	DNAJC5	8.88755	9.052	9.33749	9.0899	9.67027	9.38977	9.308	9.45439
ENSG00000101158	NELFCD	11.4579	11.3364	11.2049	11.4725	11.4113	11.3352	11.5388	11.313
ENSG00000101160	CTSZ	8.04717	8.43426	8.60994	8.56845	8.43591	7.94195	7.85846	7.71963
ENSG00000101161	PRPF6	11.9668	11.4013	11.6784	11.4149	11.7416	11.6026	11.3926	11.0775
ENSG00000101166	PRELID3B	9.91021	9.61206	10.2235	9.64207	9.93528	9.54442	9.75436	10.1317
ENSG00000101181	MTG2	9.25273	9.61494	9.30152	9.5907	9.43236	9.48013	9.51853	9.57515
ENSG00000101182	PSMA7	12.4919	12.2931	11.9806	11.9015	12.638	12.457	12.5765	12.8601
ENSG00000101187	SLCO4A1	8.67534	9.40681	9.29421	9.36645	9.0208	8.34385	8.50411	8.21537
ENSG00000101189	MRGBP	9.29441	9.34122	9.56468	9.40472	9.49958	9.42975	9.5204	9.42826
ENSG00000101190	TCFL5	7.96762	8.03384	9.04033	8.18814	8.32861	7.90282	7.70434	7.82572
ENSG00000101191	DIDO1	10.9695	11.0446	11.0468	11.0081	10.836	10.9903	11.175	10.8089
ENSG00000101193	GID8	9.63635	9.87782	9.83378	9.72452	10.2845	10.0412	9.96719	10.1712
ENSG00000101194	SLC17A9	8.7016	8.80497	9.01304	8.76377	9.06587	8.98074	8.92811	8.51393
ENSG00000101199	ARFGAP1	9.26892	9.65459	10.0802	9.86508	9.67487	9.45014	9.35547	9.20116
ENSG00000101203	COL20A1	7.69287	7.87614	7.72505	8.21099	7.27861	7.52827	7.59004	7.27861
ENSG00000101204	CHRNA4	7.7321	8.02099	7.64361	8.47209	7.27861	7.27861	7.43455	7.44202
ENSG00000101216	GMEB2	8.8427	9.21865	9.39979	9.22711	9.47311	9.43146	8.97506	9.14933
ENSG00000101220	C20orf27	9.50094	9.2303	9.28685	9.20966	9.78615	9.40382	9.12119	9.28253
ENSG00000101224	CDC25B	10.0371	9.87545	10.0707	9.42715	10.2002	10.5258	10.4738	10.2284
ENSG00000101230	ISM1	8.6964	8.14017	8.7609	8.12798	8.80754	8.04021	7.38891	7.37299
ENSG00000101236	RNF24	9.57165	9.35531	9.34691	9.23143	8.92109	9.06127	8.79842	8.86247
ENSG00000101246	ARFRP1	10.727	10.5195	10.4017	10.4383	10.8637	10.8964	10.9465	10.8424
ENSG00000101247	NDUFAF5	8.67534	8.73102	8.7142	8.85571	8.71174	8.56605	8.63642	8.84847
ENSG00000101255	TRIB3	9.40613	9.30894	9.48904	9.46729	9.72116	9.65283	9.52413	9.266
ENSG00000101265	RASSF2	8.93074	8.53828	9.21344	8.48049	8.48998	9.09294	9.41752	8.90569
ENSG00000101266	CSNK2A1	10.8076	10.8195	10.8376	10.9939	10.5312	10.9105	10.892	10.9281
ENSG00000101290	CDS2	10.3135	10.3585	10.3909	10.3898	10.5113	10.6217	10.517	10.6355
ENSG00000101294	HM13	11.9199	11.9161	11.6391	11.892	12.1987	11.8089	11.8669	11.9413
ENSG00000101298	SNPH	7.84789	8.11782	8.05415	8.19964	7.58219	7.9266	7.90737	7.84905
ENSG00000101307	SIRPB1	8.30823	7.80641	7.92778	7.99074	7.68734	8.03365	7.65967	8.09592
ENSG00000101310	SEC23B	10.6021	10.5549	10.8471	10.5173	10.525	11.0532	11.3012	11.1703
ENSG00000101335	MYL9	7.91736	7.92327	7.97576	8.25487	7.97616	7.73312	7.57	7.54521
ENSG00000101336	HCK	7.8767	7.9809	7.44219	8.18814	7.27861	7.58419	7.46955	7.44202
ENSG00000101337	TM9SF4	10.2895	10.3981	10.5197	10.2104	10.4699	10.7682	10.5866	10.3639
ENSG00000101343	CRNKL1	9.51699	9.59758	9.5726	9.60049	9.61497	9.88964	10.1873	10.2865
[truncated: 13,673 more rows]

## Sheet: DE_analysis
ENSG	symbol.x	Entrez	logFC.C10.deseq2	logFC.C10.ebseq	logFC.C10.edger	logFC.C2.deseq2	logFC.C2.ebseq	logFC.C2.edger	logFC.NK.deseq2	logFC.NK.ebseq	logFC.NK.edger	p.val.C10.deseq2	p.val.C10.ebseq	p.val.C10.edger	p.val.C2.deseq2	p.val.C2.ebseq	p.val.C2.edger	p.val.NK.deseq2	p.val.NK.ebseq	p.val.NK.edger	q.val.C10.deseq2	q.val.C10.ebseq	q.val.C10.edger	q.val.C2.deseq2	q.val.C2.ebseq	q.val.C2.edger	q.val.NK.deseq2	q.val.NK.ebseq	q.val.NK.edger	sign.C10.deseq2	sign.C10.ebseq	sign.C10.edger	sign.C2.deseq2	sign.C2.ebseq	sign.C2.edger	sign.NK.deseq2	sign.NK.ebseq	sign.NK.edger	symbol.y	Gene.name	Summary
ENSG00000159674	SPON2	10417	-1.60751	-1.74145	-1.2307	-5.15447	-3.77288	-4.36131	6.76197	5.51433	5.592	0.000201397	1	0.0155271	1.1572e-39	1	1.06763e-05	3.66887e-68	0	8.7864e-07	0.0446705	1	0.846729	2.13868e-36	1	0.0107521	8.21408e-65	0	0.00105923	down			down		down	up	up	up	SPON2	spondin 2
ENSG00000115956	PLEK	5341	-1.07993	-0.732365	-0.84868	-2.81367	-2.15125	-2.21563	3.89359	2.88362	3.06432	5.10784e-05	1	0.00302552	3.60698e-33	1	3.58606e-06	1.27118e-62	0	2.23319e-07	0.0176846	1	0.846729	5.83293e-30	1	0.0095243	2.49024e-59	0	0.000874965	down			down		down	up	up	up	PLEK	pleckstrin
ENSG00000169554	ZEB2	9839	-0.825045	-0.766202	-0.630876	-2.03566	-1.4904	-1.6058	2.8607	2.25661	2.23667	0.000165486	1	0.00600826	2.55168e-26	1	9.29902e-06	1.61706e-51	0	5.74411e-07	0.0389402	1	0.846729	2.68958e-23	1	0.0107521	2.81584e-48	0	0.00105923	down			down		down	up	up	up	ZEB2	zinc finger E-box binding homeobox 2	The protein encoded by this gene is a member of the Zfh1 family of 2-handed zinc finger/homeodomain proteins. It is located in the nucleus and functions as a DNA-binding transcriptional repressor that interacts with activated SMADs. Mutations in this gene are associated with Hirschsprung disease/Mowat-Wilson syndrome. Alternatively spliced transcript variants have been found for this gene.[provid…
ENSG00000172331	BPGM	669	-0.942084	-0.895261	-0.725933	-2.20063	-1.62063	-1.74144	3.1427	2.51589	2.46738	0.000239529	1	0.00438406	1.76495e-22	1	8.89596e-06	6.13266e-46	6.39488e-14	5.01352e-07	0.0473892	1	0.846729	1.52221e-19	1	0.0107521	8.00926e-43	6.39488e-14	0.00105923	down			down		down	up	up	up	BPGM	bisphosphoglycerate mutase	2,3-diphosphoglycerate (2,3-DPG) is a small molecule found at high concentrations in red blood cells where it binds to and decreases the oxygen affinity of hemoglobin. This gene encodes a multifunctional enzyme that catalyzes 2,3-DPG synthesis via its synthetase activity, and 2,3-DPG degradation via its phosphatase activity. The enzyme also has phosphoglycerate phosphomutase activity. Deficiency …
ENSG00000186088	GSAP	54103	-1.29407	-1.12282	-1.02507	-2.06516	-1.56487	-1.6558	3.35922	2.68769	2.68087	3.95828e-05	1	0.00325508	1.11145e-13	1	7.78725e-05	3.5673e-34	0	2.11991e-06	0.0159557	1	0.846729	4.22906e-11	1	0.0290576	3.10593e-31	0	0.00163976	down			down		down	up	up	up	GSAP	gamma-secretase activating protein	Accumulation of neurotoxic amyloid-beta is a major hallmark of Alzheimer disease (AD; MIM 104300). Formation of amyloid-beta is catalyzed by gamma-secretase (see PSEN1; MIM 104311), a protease with numerous substrates. PION, or GSAP, selectively increases amyloid-beta production through a mechanism involving its interaction with both gamma-secretase and its substrate, the amyloid-beta precursor p…
ENSG00000235162	C12orf75	387882	-1.55825	-1.55213	-1.19597	-0.989304	-0.563045	-0.814971	2.54755	2.11517	2.01094	1.83621e-09	1	0.000275455	1.13806e-05	1	0.00102748	2.47251e-30	0.000453589	1.86207e-06	8.47657e-06	1	0.846729	0.000447509	1	0.0665802	1.43516e-27	0.000453589	0.00163976	down			down			up	up	up	C12orf75	chromosome 12 open reading frame 75
ENSG00000075234	TTC38	55020	-1.15749	-1.00078	-0.898376	-1.48205	-1.09492	-1.19055	2.63953	2.09569	2.08892	1.4674e-05	1	0.00232294	2.50765e-10	1	0.000190158	8.18494e-30	0	2.72599e-06	0.01129	1	0.846729	4.75849e-08	1	0.036792	4.58123e-27	0	0.00164077	down			down		down	up	up	up	TTC38	tetratricopeptide repeat domain 38
ENSG00000005379	TSPOAP1	9256	-1.54404	-1.1256	-1.28895	-1.65638	-1.3413	-1.34174	3.20041	2.4669	2.6307	3.878e-05	1	0.00245582	6.7859e-07	1	0.000699157	3.30907e-22	0	7.20351e-06	0.0159557	1	0.846729	4.82358e-05	1	0.0605848	1.05836e-19	0	0.00232857	down			down			up	up	up	TSPOAP1	TSPO associated protein 1
ENSG00000136802	LRRC8A	56262	-0.98479	-0.753948	-0.764598	-1.0279	-0.794852	-0.836225	2.01268	1.5488	1.60082	7.89933e-05	1	0.00246604	2.42318e-06	1	0.000646248	1.07612e-20	0	5.95524e-06	0.0243106	1	0.846729	0.000132833	1	0.0595765	2.90775e-18	0	0.00219331	down			down			up	up	up	LRRC8A	leucine rich repeat containing 8 VRAC subunit A	This gene encodes a protein belonging to the leucine-rich repeat family of proteins, which are involved in diverse biological processes, including cell adhesion, cellular trafficking, and hormone-receptor interactions. This family member is a putative four-pass transmembrane protein that plays a role in B cell development. Defects in this gene cause autosomal dominant non-Bruton type agammaglobul…
ENSG00000131370	SH3BP5	9467	-1.16663	-0.949619	-0.918425	-1.27393	-0.958399	-1.03586	2.44055	1.90802	1.95429	0.000124135	1	0.00248909	1.92072e-06	1	0.000535576	3.89143e-20	0	5.268e-06	0.0343829	1	0.846729	0.00011193	1	0.057903	9.83653e-18	0	0.00209945	down			down			up	up	up	SH3BP5	SH3 domain binding protein 5
ENSG00000129667	RHBDF2	79651	-0.934337	-0.706479	-0.727521	-1.0819	-0.827263	-0.877547	2.01623	1.53374	1.60507	0.000237596	1	0.00289325	1.14828e-06	1	0.000403824	5.11853e-20	0	5.48926e-06	0.0473892	1	0.846729	7.17645e-05	1	0.0540917	1.27329e-17	0	0.00209945	down			down			up	up	up	RHBDF2	rhomboid 5 homolog 2
ENSG00000143815	LBR	3930	-0.904244	-0.749973	-0.698223	-0.730989	-0.538041	-0.606994	1.63523	1.28801	1.30522	7.85231e-05	1	0.00394808	0.000253593	1	0.00355045	1.82534e-16	0	2.62938e-05	0.0243106	1	0.846729	0.00530863	1	0.101606	2.77735e-14	0	0.00416238	down			down			up	up	up	LBR	lamin B receptor	The protein encoded by this gene belongs to the ERG4/ERG24 family. It localized in the nuclear envelope inner membrane and anchors the lamina and the heterochromatin to the membrane. It may mediate interaction between chromatin and lamin B. Mutations of this gene has been associated with autosomal recessive HEM/Greenberg skeletal dysplasia. Alternative splicing occurs at this locus and two transc…
ENSG00000125498	KIR2DL1	3802	-1.23651	-0.793622	-0.987309	-0.763952	-0.689884	-0.62751	2.00046	1.48351	1.61482	1.04533e-05	1	0.00211139	0.00191806	1	0.00877282	3.66435e-16	1	2.97031e-05	0.0102012	1	0.846729	0.0241851	1	0.141837	5.4177e-14	1	0.00447603	down			down			up		up	KIR2DL1	killer cell immunoglobulin like receptor, two Ig domains and long cytoplasmic tail 1	Killer cell immunoglobulin-like receptors (KIRs) are transmembrane glycoproteins expressed by natural killer cells and subsets of T cells. The KIR genes are polymorphic and highly homologous and they are found in a cluster on chromosome 19q13.4 within the 1 Mb leukocyte receptor complex (LRC). The gene content of the KIR gene cluster varies among haplotypes, although several 'framework' genes are…
ENSG00000068831	RASGRP2	10235	-1.72632	-1.64508	-1.42993	-1.31421	-0.871713	-1.13188	3.04052	2.5168	2.56181	0.000100974	1	0.0072232	0.000994888	1	0.0122125	1.91731e-14	0	5.83096e-05	0.0287877	1	0.846729	0.0149314	1	0.15688	2.24239e-12	0	0.00602766	down			down			up	up	up	RASGRP2	RAS guanyl releasing protein 2	The protein encoded by this gene is a brain-enriched nucleotide exchanged factor that contains an N-terminal GEF domain, 2 tandem repeats of EF-hand calcium-binding motifs, and a C-terminal diacylglycerol/phorbol ester-binding domain. This protein can activate small GTPases, including RAS and RAP1/RAS3. The nucleotide exchange activity of this protein can be stimulated by calcium and diacylglycer…
ENSG00000166501	PRKCB	5579	-1.51313	-1.56515	-1.21012	-1.26575	-0.727319	-1.09342	2.77888	2.29247	2.30355	0.000230826	1	0.00819107	0.000567276	1	0.0069028	2.89498e-14	2.434e-08	4.61877e-05	0.0470104	1	0.846729	0.00984729	1	0.130181	3.26403e-12	2.434e-08	0.0054019	down			down			up	up	up	PRKCB	protein kinase C beta	Protein kinase C (PKC) is a family of serine- and threonine-specific protein kinases that can be activated by calcium and second messenger diacylglycerol. PKC family members phosphorylate a wide variety of protein targets and are known to be involved in diverse cellular signaling pathways. PKC family members also serve as major receptors for phorbol esters, a class of tumor promoters. Each member…
ENSG00000148841	ITPRIP	85450	-1.10143	-0.837135	-0.865895	-0.69191	-0.547168	-0.576209	1.79333	1.3843	1.4421	4.78295e-05	1	0.00357688	0.0036029	1	0.0125177	3.98349e-14	0	4.48337e-05	0.0174313	1	0.846729	0.0380186	1	0.157389	4.39642e-12	0	0.00532298	down			down			up	up	up	ITPRIP	inositol 1,4,5-trisphosphate receptor interacting protein	This gene encodes a membrane-associated protein that binds the inositol 1,4,5-trisphosphate receptor (ITPR). The encoded protein enhances the sensitivity of ITPR to intracellular calcium signaling. Alternative splicing results in multiple transcript variants. [provided by RefSeq, Dec 2012].
ENSG00000077235	GTF3C1	2975	-1.18346	-0.917756	-0.954282	-0.832267	-0.654928	-0.691459	2.01572	1.57268	1.64574	0.000266849	1	0.00555191	0.00367249	1	0.0113149	1.6287e-12	1.04028e-13	7.00423e-05	0.0499405	1	0.846729	0.0385955	1	0.153677	1.41022e-10	1.04028e-13	0.00644627	down			down			up	up	up	GTF3C1	general transcription factor IIIC subunit 1
ENSG00000142178	SIK1	150094	-1.59296	-1.09721	-1.40607	1.31313	0.950094	1.06329	0.279822	0.147113	0.342783	0.000196941	1	0.00188872	0.000367897	1	0.00251823	0.446565	1	0.177981	0.0446705	1	0.846729	0.00705109	1	0.0918498	0.631526	1	0.374455	down			up						SIK1	salt inducible kinase 1	This gene encodes a serine/threonine protein kinase that contains a ubiquitin-associated (UBA) domain. The encoded protein is a member of the adenosine monophosphate-activated kinase (AMPK) subfamily of kinases that play a role in conserved signal transduction pathways. A mutation in this gene is associated with early infantile epileptic encephalopathy 30. [provided by RefSeq, Nov 2016].
ENSG00000285304	Z83844.3	ENSG00000285304	-3.6051	-6.42554	-6.23396	3.2713	4.63711	4.39114	0.333797	1.78842	1.84282	3.38008e-08	1	0.000666806	4.21597e-08	1	0.000312789	0.577191	1	0.0392227	9.36214e-05	1	0.846729	4.70189e-06	1	0.0481072	0.736642	1	0.163963	down			up		up				Z83844.3
ENSG00000244257	PKD1P1	ENSG00000244257	-2.86469	0	-9.55893	3.21117	1.47637	6.25106	-0.346479	-1.47637	3.30787	1.94055e-05	1	0.00373116	9.74602e-07	0	0.0020551	0.597713	1	0.0634438	0.0122158	1	0.846729	6.40136e-05	0	0.0845344	0.753185	1	0.212364	down			up	up					PKD1P1	polycystin 1, transient receptor potential channel interacting pseudogene 1
ENSG00000101096	NFATC2	4773	-1.30193	-1.00471	-1.0373	-0.686853	-0.539962	-0.571696	1.98878	1.54467	1.609	2.09795e-05	1	0.00188639	0.0106348	1	0.015849	1.00935e-13	0	3.10105e-05	0.0126324	1	0.846729	0.0815062	1	0.173226	1.06164e-11	0	0.00449997	down						up	up	up	NFATC2	nuclear factor of activated T cells 2	This gene is a member of the nuclear factor of activated T cells (NFAT) family. The product of this gene is a DNA-binding protein with a REL-homology region (RHR) and an NFAT-homology region (NHR). This protein is present in the cytosol and only translocates to the nucleus upon T cell receptor (TCR) stimulation, where it becomes a member of the nuclear factors of activated T cells transcription c…
ENSG00000163947	ARHGEF3	50650	-0.977958	-0.833571	-0.753789	-0.545066	-0.365425	-0.46803	1.52302	1.199	1.22182	4.90951e-05	1	0.00334462	0.00963852	1	0.0166495	4.03743e-13	0	4.98928e-05	0.0174338	1	0.846729	0.0758355	1	0.175829	3.83482e-11	0	0.00558014	down						up	up	up	ARHGEF3	Rho guanine nucleotide exchange factor 3	Rho-like GTPases are involved in a variety of cellular processes, and they are activated by binding GTP and inactivated by conversion of GTP to GDP by their intrinsic GTPase activity. Guanine nucleotide exchange factors (GEFs) accelerate the GTPase activity of Rho GTPases by catalyzing their release of bound GDP. This gene encodes a guanine nucleotide exchange factor, which specifically activates…
ENSG00000205336	ADGRG1	9289	-2.12682	-2.12525	-1.85958	-1.21767	-0.696143	-1.14822	3.34448	2.82139	3.0078	3.75629e-05	1	0.0148953	0.0100782	1	0.0612215	1.52318e-12	9.99201e-15	0.000312318	0.0159557	1	0.846729	0.0783547	1	0.302575	1.34109e-10	9.99201e-15	0.0131224	down						up	up	up	ADGRG1	adhesion G protein-coupled receptor G1	This gene encodes a member of the G protein-coupled receptor family and regulates brain cortical patterning. The encoded protein binds specifically to transglutaminase 2, a component of tissue and tumor stroma implicated as an inhibitor of tumor progression. Mutations in this gene are associated with a brain malformation known as bilateral frontoparietal polymicrogyria. Alternative splicing resul…
ENSG00000141699	RETREG3	162427	-0.882434	-0.647454	-0.685529	-0.347248	-0.28319	-0.311397	1.22967	0.930643	0.996926	0.000165028	1	0.00390876	0.0893943	1	0.0600687	1.54503e-09	0	0.00012944	0.0389402	1	0.846729	0.312017	1	0.300489	7.61437e-08	0	0.00852344	down						up	up	up	RETREG3	reticulophagy regulator family member 3
ENSG00000083444	PLOD1	5351	-1.16786	-0.898971	-0.934798	-0.221921	-0.184957	-0.211464	1.38977	1.08393	1.14626	0.000251028	1	0.00391408	0.428641	1	0.288092	6.44454e-07	0.000314847	0.00037863	0.0481304	1	0.846729	0.696307	1	0.58812	1.65031e-05	0.000314847	0.0140948	down						up	up	up	PLOD1	procollagen-lysine,2-oxoglutarate 5-dioxygenase 1	Lysyl hydroxylase is a membrane-bound homodimeric protein localized to the cisternae of the endoplasmic reticulum. The enzyme (cofactors iron and ascorbate) catalyzes the hydroxylation of lysyl residues in collagen-like peptides. The resultant hydroxylysyl groups are attachment sites for carbohydrates in collagen and thus are critical for the stability of intermolecular crosslinks. Some patients …
ENSG00000259024	TVP23C-CDRT4	100533496	-2.49475	-2.68152	-2.81639	0.0509724	0.282832	0.253882	2.44377	2.39869	2.56251	3.85899e-05	1	0.00302187	0.926561	1	0.603458	8.16973e-06	1	0.000958015	0.0159557	1	0.846729	0.97127	1	0.821259	0.000153705	1	0.0226798	down						up		up	TVP23C-CDRT4	TVP23C-CDRT4 readthrough	This locus represents naturally occurring readthrough transcription between the neighboring TVP23C (trans-golgi network vesicle protein 23 homolog) and CDRT4 (CMT1A duplicated region transcript 4) genes on chromosome 17. Alternative splicing results in multiple transcript variants, one of which encodes a protein that shares sequence identity with the upstream gene product, but its C-terminus is d…
ENSG00000131242	RAB11FIP4	84440	-0.960995	-0.856982	-0.742528	-0.0322369	0.0434438	-0.0744419	0.993225	0.813538	0.81697	0.000210868	1	0.00396565	0.886747	1	0.633978	1.04358e-05	0.0704838	0.000747061	0.0449278	1	0.846729	0.952653	1	0.837961	0.000191286	0.0704838	0.0199185	down						up		up	RAB11FIP4	RAB11 family interacting protein 4	The protein encoded by this gene interacts with RAB11 and is thought to be involved in bringing recycling endosome membranes to the cleavage furrow in late cytokinesis. Hypoxic conditions can lead to an upregulation of the encoded protein and enhance the metastatic potential of hepatocellular carcinoma. [provided by RefSeq, Oct 2016].
ENSG00000139173	TMEM117	84216	-2.46167	-3.26626	-2.364	0.868326	1.35959	0.802828	1.59334	1.90667	1.56117	2.76344e-05	1	0.00268082	0.0863299	1	0.0802511	0.00148128	1	0.00449031	0.0147196	1	0.846729	0.305568	1	0.335204	0.0115414	1	0.0516352	down						up			TMEM117	transmembrane protein 117
ENSG00000188404	SELL	6402	1.80289	1.54194	1.44255	-2.95924	-2.40824	-2.39893	1.15634	0.8663	0.956372	3.53563e-07	1	0.000543026	7.38741e-21	3.26136e-08	1.69651e-05	0.000233321	1	0.00316982	0.000445136	1	0.846729	5.97318e-18	3.26136e-08	0.0133656	0.002586	1	0.042605	up			down	down	down	up		up	SELL	selectin L	This gene encodes a cell surface adhesion molecule that belongs to a family of adhesion/homing receptors. The encoded protein contains a C-type lectin-like domain, a calcium-binding epidermal growth factor-like domain, and two short complement-like repeats. The gene product is required for binding and subsequent rolling of leucocytes on endothelial cells, facilitating their migration into seconda…
ENSG00000168685	IL7R	3575	2.72834	2.7471	2.53357	-2.08719	-2.21055	-1.96858	-0.641154	-0.536553	-0.564985	1.00897e-06	1	0.00116451	6.65208e-05	1	0.00508957	0.217905	1	0.238734	0.00116443	1	0.846729	0.00183884	1	0.117602	0.39909	1	0.439305	up			down						IL7R	interleukin 7 receptor	The protein encoded by this gene is a receptor for interleukin 7 (IL7). The function of this receptor requires the interleukin 2 receptor, gamma chain (IL2RG), which is a common gamma chain shared by the receptors of various cytokines, including interleukins 2, 4, 7, 9, and 15. This protein has been shown to play a critical role in V(D)J recombination during lymphocyte development. Defects in thi…
ENSG00000196542	SPTSSB	165679	1.77202	1.79321	1.32852	1.31694	0.776002	0.980707	-3.08897	-2.56921	-2.30923	8.72274e-14	1	5.56349e-05	3.5209e-10	1	0.000187731	3.93846e-48	0.000247624	1.14592e-06	8.84017e-10	1	0.435955	6.32636e-08	1	0.0367766	5.61123e-45	0.000247624	0.00122741	up			up		up	down	down	down	SPTSSB	serine palmitoyltransferase small subunit B	Serine palmitoyltransferase (SPT; EC 2.3.1.50) catalyzes the first committed and rate-limiting step in sphingolipid biosynthesis. SSSPTB is a small SPT subunit that stimulates SPT activity and confers acyl-CoA preference to the SPT catalytic heterodimer of SPTLC1 (MIM 605712) and either SPTLC2 (MIM 605713) or SPTLC3 (MIM 611120) (Han et al., 2009 [PubMed 19416851]).[supplied by OMIM, Nov 2010].
ENSG00000067113	PLPP1	8611	1.5819	1.69859	1.21121	1.76817	1.01414	1.34305	-3.35007	-2.71273	-2.55426	7.77715e-08	1	0.000315884	9.6921e-12	1	7.02402e-05	2.42932e-37	0.401747	2.13654e-06	0.000134708	1	0.846729	2.41584e-09	1	0.0287315	2.37952e-34	0.401747	0.00163976	up			up		up	down		down	PLPP1	phospholipid phosphatase 1	The protein encoded by this gene is a member of the phosphatidic acid phosphatase (PAP) family. PAPs convert phosphatidic acid to diacylglycerol, and function in synthesis of glycerolipids and in phospholipase D-mediated signal transduction. This enzyme is an integral membrane glycoprotein that plays a role in the hydrolysis and uptake of lipids from extracellular space. Alternate splicing result…
ENSG00000117586	TNFSF4	7292	1.84522	1.71858	1.45516	1.96847	1.39267	1.5312	-3.81369	-3.11125	-2.98637	7.78154e-08	1	0.00022528	1.49733e-10	1	7.03325e-05	4.62927e-33	0.0141965	2.19723e-06	0.000134708	1	0.846729	3.02671e-08	1	0.0287315	3.29772e-30	0.0141965	0.00163976	up			up		up	down	down	down	TNFSF4	TNF superfamily member 4	This gene encodes a cytokine of the tumor necrosis factor (TNF) ligand family. The encoded protein functions in T cell antigen-presenting cell (APC) interactions and mediates adhesion of activated T cells to endothelial cells. Polymorphisms in this gene have been associated with Sjogren's syndrome and systemic lupus erythematosus. Alternative splicing results in multiple transcript variants. [pro…
ENSG00000205683	DPF3	8110	1.31897	1.32663	1.01422	2.44525	1.72115	1.91483	-3.76423	-3.04778	-2.92905	0.000153537	1	0.00241126	3.18213e-15	1	2.04214e-05	1.05605e-32	2.39459e-08	2.82675e-06	0.0386607	1	0.846729	1.52471e-12	1	0.0139149	7.19587e-30	2.39459e-08	0.00164077	up			up		up	down	down	down	DPF3	double PHD fingers 3	This gene encodes a member of the D4 protein family. The encoded protein is a transcription regulator that binds acetylated histones and is a component of the BAF chromatin remodeling complex. Alternate splicing results in multiple transcript variants encoding different isoforms. [provided by RefSeq, Jul 2013].
ENSG00000161981	SNRNP25	79622	0.963948	0.929293	0.736186	1.40372	1.00019	1.02463	-2.36768	-1.92948	-1.76082	3.82335e-05	1	0.0019036	6.7951e-12	1	0.000102656	1.75333e-30	0.000279439	5.23363e-06	0.0159557	1	0.846729	1.79405e-09	1	0.0303552	1.05685e-27	0.000279439	0.00209945	up			up		up	down	down	down	SNRNP25	small nuclear ribonucleoprotein U11/U12 subunit 25	Two types of spliceosomes catalyze splicing of pre-mRNAs. The major U2-type spliceosome is found in all eukaryotes and removes U2-type introns, which represent more than 99% of pre-mRNA introns. The minor U12-type spliceosome is found in some eukaryotes and removes U12-type introns, which are rare and have distinct splice consensus signals. The U12-type spliceosome consists of several small nucle…
ENSG00000164120	HPGD	3248	1.42327	1.32606	1.11758	1.8709	1.27009	1.43166	-3.29417	-2.59615	-2.54924	1.81181e-05	1	0.00099346	1.88834e-10	1	0.00010543	2.31974e-28	2.74935e-06	4.06546e-06	0.0119485	1	0.846729	3.75838e-08	1	0.0305981	1.21183e-25	2.74935e-06	0.00205529	up			up		up	down	down	down	HPGD	15-hydroxyprostaglandin dehydrogenase	This gene encodes a member of the short-chain nonmetalloenzyme alcohol dehydrogenase protein family. The encoded enzyme is responsible for the metabolism of prostaglandins, which function in a variety of physiologic and cellular processes such as inflammation. Mutations in this gene result in primary autosomal recessive hypertrophic osteoarthropathy and cranioosteoarthropathy. Multiple transcript…
ENSG00000155657	TTN	7273	1.91611	1.8475	1.49379	1.49068	0.994796	1.15318	-3.4068	-2.8423	-2.64697	9.35492e-08	1	0.000394916	3.08329e-06	1	0.00090367	2.55377e-26	1.44518e-10	9.47794e-06	0.000143951	1	0.846729	0.000160195	1	0.0649336	1.21281e-23	1.44518e-10	0.00246827	up			up			down	down	down	TTN	titin	This gene encodes a large abundant protein of striated muscle. The product of this gene is divided into two regions, a N-terminal I-band and a C-terminal A-band. The I-band, which is the elastic part of the molecule, contains two regions of tandem immunoglobulin domains on either side of a PEVK region that is rich in proline, glutamate, valine and lysine. The A-band, which is thought to act as a …
ENSG00000233355	CHRM3-AS2	100506915	1.21474	1.14631	0.942565	1.3893	0.921415	1.03485	-2.60404	-2.06773	-1.97742	3.0384e-05	1	0.00108287	5.84488e-08	1	0.00028686	1.69355e-23	0.00412476	6.56607e-06	0.0151193	1	0.846729	6.00121e-06	1	0.0467556	6.63534e-21	0.00412476	0.00231433	up			up		up	down	down	down	CHRM3-AS2	CHRM3 antisense RNA 2
ENSG00000145632	PLK2	10769	1.06658	1.06615	0.80668	1.01745	0.706017	0.733987	-2.08404	-1.77216	-1.54067	1.10491e-05	1	0.00149216	1.74859e-06	1	0.00117516	1.74946e-22	0.356156	1.6672e-05	0.0102012	1	0.846729	0.000104247	1	0.0701762	5.83353e-20	0.356156	0.00326605	up			up			down		down	PLK2	polo like kinase 2	The protein encoded by this gene is a member of the polo family of serine/threonine protein kinases that have a role in normal cell division. This gene is most abundantly expressed in testis, spleen and fetal tissues, and its expression is inducible by serum, suggesting that it may also play an important role in cells undergoing rapid cell division. Alternatively spliced transcript variants encod…
ENSG00000197594	ENPP1	5167	1.68762	1.70676	1.33324	2.10439	1.68088	1.74356	-3.79201	-3.38764	-3.0768	6.58303e-05	1	0.00147243	5.49388e-08	1	0.000134552	1.42882e-20	0.0310628	1.03571e-05	0.0212019	1	0.846729	5.81597e-06	1	0.0331318	3.73209e-18	0.0310628	0.0025362	up			up		up	down	down	down	ENPP1	ectonucleotide pyrophosphatase/phosphodiesterase 1	This gene is a member of the ecto-nucleotide pyrophosphatase/phosphodiesterase (ENPP) family. The encoded protein is a type II transmembrane glycoprotein comprising two identical disulfide-bonded subunits. This protein has broad specificity and cleaves a variety of substrates, including phosphodiester bonds of nucleotides and nucleotide sugars and pyrophosphate bonds of nucleotides and nucleotide…
ENSG00000179163	FUCA1	2517	1.16443	1.16991	0.890874	1.30362	0.84251	0.981434	-2.46806	-2.01242	-1.87231	0.000206435	1	0.00300813	2.57985e-06	1	0.000797961	6.77392e-19	1.40603e-05	2.2905e-05	0.0446705	1	0.846729	0.000137915	1	0.0619394	1.49522e-16	1.40603e-05	0.00397972	up			up			down	down	down	FUCA1	alpha-L-fucosidase 1	The protein encoded by this gene is a lysosomal enzyme involved in the degradation of fucose-containing glycoproteins and glycolipids. Mutations in this gene are associated with fucosidosis (FUCA1D), which is an autosomal recessive lysosomal storage disease. A pseudogene of this locus is present on chr 2.[provided by RefSeq, Oct 2009].
ENSG00000106772	PRUNE2	158471	1.68803	1.70304	1.34404	1.79645	1.30983	1.46029	-3.48448	-3.01288	-2.80433	5.33534e-05	1	0.00143642	2.07241e-06	1	0.000424495	9.84183e-19	7.41853e-10	1.49719e-05	0.0180217	1	0.846729	0.000118561	1	0.0554848	2.05655e-16	7.41853e-10	0.00300821	up			up			down	down	down	PRUNE2	prune homolog 2 with BCH domain	The protein encoded by this gene belongs to the B-cell CLL/lymphoma 2 and adenovirus E1B 19 kDa interacting family, whose members play roles in many cellular processes including apotosis, cell transformation, and synaptic function. Several functions for this protein have been demonstrated including suppression of Ras homolog family member A activity, which results in reduced stress fiber formatio…
ENSG00000172380	GNG12	55970	1.6631	1.95405	1.20764	2.15856	1.61284	1.98076	-3.82166	-3.5669	-3.18839	0.000153263	1	0.00255522	1.33229e-07	1	7.65123e-05	1.50398e-18	0.00142065	1.15477e-05	0.0386607	1	0.846729	1.24897e-05	1	0.0290576	2.90992e-16	0.00142065	0.00266813	up			up		up	down	down	down	GNG12	G protein subunit gamma 12
ENSG00000064601	CTSA	5476	1.18384	1.00789	0.929945	1.05835	0.690208	0.77117	-2.24221	-1.6981	-1.70111	5.91597e-05	1	0.0023601	4.58122e-05	1	0.00349413	6.14302e-18	5.48863e-05	3.85707e-05	0.0195072	1	0.846729	0.00135005	1	0.100847	1.09402e-15	5.48863e-05	0.00491448	up			up			down	down	down	CTSA	cathepsin A	This gene encodes a member of the peptidase S10 family of serine carboxypeptidases. Alternative splicing results in multiple transcript variants, at least one of which encodes a preproprotein that is proteolytically processed to generate two chains that comprise the heterodimeric active enzyme. This enzyme possesses deamidase, esterase and carboxypeptidase activities and acts as a scaffold in the…
ENSG00000134072	CAMK1	8536	1.16354	0.901936	0.930233	1.07056	0.772597	0.777535	-2.2341	-1.67453	-1.70777	0.000139246	1	0.00184845	6.97641e-05	1	0.0023914	1.30952e-16	5.42764e-08	3.07655e-05	0.0366886	1	0.846729	0.00190008	1	0.0903085	2.05355e-14	5.42764e-08	0.00449997	up			up			down	down	down	CAMK1	calcium/calmodulin dependent protein kinase I	Calcium/calmodulin-dependent protein kinase I is expressed in many tissues and is a component of a calmodulin-dependent protein kinase cascade. Calcium/calmodulin directly activates calcium/calmodulin-dependent protein kinase I by binding to the enzyme and indirectly promotes the phosphorylation and synergistic activation of the enzyme by calcium/calmodulin-dependent protein kinase I kinase. [pro…
ENSG00000168214	RBPJ	3516	0.870769	0.624463	0.671037	0.613866	0.482556	0.41366	-1.48464	-1.10702	-1.0847	2.24767e-05	1	0.00201863	0.000613009	1	0.0123183	1.31033e-16	3.19952e-06	6.10248e-05	0.01297	1	0.846729	0.0103802	1	0.156931	2.05355e-14	3.19952e-06	0.00606923	up			up			down	down	down	RBPJ	recombination signal binding protein for immunoglobulin kappa J region	The protein encoded by this gene is a transcriptional regulator important in the Notch signaling pathway. The encoded protein acts as a repressor when not bound to Notch proteins and an activator when bound to Notch proteins. It is thought to function by recruiting chromatin remodeling complexes containing histone deacetylase or histone acetylase proteins to Notch signaling pathway genes. Several…
ENSG00000198363	ASPH	444	1.72668	1.62971	1.38135	1.21418	0.829207	0.939771	-2.94087	-2.45892	-2.32112	1.21214e-05	1	0.00109756	0.000600072	1	0.00452913	1.81562e-16	1.03464e-09	4.03305e-05	0.0104918	1	0.846729	0.0102551	1	0.111648	2.77735e-14	1.03464e-09	0.00497685	up			up			down	down	down	ASPH	aspartate beta-hydroxylase	This gene is thought to play an important role in calcium homeostasis. The gene is expressed from two promoters and undergoes extensive alternative splicing. The encoded set of proteins share varying amounts of overlap near their N-termini but have substantial variations in their C-terminal domains resulting in distinct functional properties. The longest isoforms (a and f) include a C-terminal As…
ENSG00000171101	SIGLEC17P	284367	1.34146	1.0782	1.08249	1.09018	0.763555	0.803867	-2.43164	-1.84175	-1.88635	0.000101855	1	0.00230473	0.00036861	1	0.00641322	2.17161e-15	1.31616e-05	5.3408e-05	0.0287877	1	0.846729	0.00705431	1	0.126037	2.9854e-13	1.31616e-05	0.00579605	up			up			down	down	down	SIGLEC17P	sialic acid binding Ig like lectin 17, pseudogene
ENSG00000006534	ALDH3B1	221	2.0475	2.09206	1.61737	1.65798	1.26199	1.63157	-3.70549	-3.35405	-3.24893	4.03241e-05	1	0.00222564	0.00036632	1	0.00137707	1.90107e-14	5.53305e-05	5.00118e-05	0.0159557	1	0.846729	0.00703127	1	0.0745794	2.24012e-12	5.53305e-05	0.00558014	up			up			down	down	down	ALDH3B1	aldehyde dehydrogenase 3 family member B1	This gene encodes a member of the aldehyde dehydrogenase protein family. Aldehyde dehydrogenases are a family of isozymes that may play a major role in the detoxification of aldehydes generated by alcohol metabolism and lipid peroxidation. The encoded protein is able to oxidize long-chain fatty aldehydes in vitro, and may play a role in protection from oxidative stress. Alternative splicing resul…
ENSG00000163492	CCDC141	285025	1.7837	1.75697	1.44349	1.41612	0.873916	1.23153	-3.19983	-2.63088	-2.67503	0.000156835	1	0.0060147	0.000964418	1	0.00903182	1.14744e-13	0	0.000167448	0.0387859	1	0.846729	0.0146268	1	0.143836	1.19885e-11	0	0.0096062	up			up			down	down	down	CCDC141	coiled-coil domain containing 141
ENSG00000049089	COL9A2	1298	1.82842	1.83119	1.48007	1.50569	0.927526	1.37943	-3.33412	-2.75871	-2.8595	0.000245683	1	0.00625784	0.000991004	1	0.00581917	4.89369e-13	1.27257e-08	0.00015399	0.047922	1	0.846729	0.0149077	1	0.122722	4.56511e-11	1.27257e-08	0.00910106	up			up			down	down	down	COL9A2	collagen type IX alpha 2 chain	This gene encodes one of the three alpha chains of type IX collagen, the major collagen component of hyaline cartilage. Type IX collagen, a heterotrimeric molecule, is usually found in tissues containing type II collagen, a fibrillar collagen. This chain is unusual in that, unlike the other two type IX alpha chains, it contains a covalently attached glycosaminoglycan side chain. Mutations in this…
ENSG00000238121	LINC00426	100188949	1.28393	1.08297	1.02203	0.877272	0.630142	0.636039	-2.16121	-1.71312	-1.65807	0.000140407	1	0.00192764	0.00331491	1	0.0124061	6.35315e-13	0	6.40292e-05	0.0366886	1	0.846729	0.035678	1	0.156931	5.82261e-11	0	0.00619423	up			up			down	down	down	LINC00426	long intergenic non-protein coding RNA 426
ENSG00000087128	TMPRSS11E	28983	3.61426	3.13823	3.08535	0.488486	0.253425	0.493588	-4.10275	-3.39166	-3.57894	1.27665e-13	1	4.75817e-05	0.281224	1	0.186238	1.11627e-18	0.00341527	2.71809e-05	8.84017e-10	1	0.435955	0.571219	1	0.485178	2.30187e-16	0.00341527	0.00425979	up						down	down	down	TMPRSS11E	transmembrane serine protease 11E
ENSG00000132793	LPIN3	64900	2.89633	3.07864	2.49762	1.03532	0.723217	1.22866	-3.93166	-3.80186	-3.72628	3.15985e-07	1	0.000754891	0.0528555	1	0.023168	7.18264e-13	5.94279e-07	0.000103904	0.000437608	1	0.846729	0.229097	1	0.201897	6.50672e-11	5.94279e-07	0.00788272	up						down	down	down	LPIN3	lipin 3	The protein encoded by this gene is a member of the lipin family of proteins, and all family members share strong homology in their C-terminal region. This protein is thought to form hetero-oligomers with other lipin family members, while one family member, lipin 1, can also form homo-oligomers. This protein contains conserved motifs for phosphatidate phosphatase 1 (PAP1) activity as well as a do…
ENSG00000070190	DAPP1	27071	1.90995	1.9246	1.45265	0.843753	0.595038	0.693639	-2.75371	-2.51964	-2.14629	8.01143e-06	1	0.00133838	0.0313785	1	0.0298218	4.90738e-12	0.0056146	0.000147549	0.00853464	1	0.846729	0.164683	1	0.220873	3.84543e-10	0.0056146	0.00892811	up						down	down	down	DAPP1	dual adaptor of phosphotyrosine and 3-phosphoinositides 1
ENSG00000179934	CCR8	1237	3.34636	3.67466	2.88144	0.400017	-0.199058	0.655173	-3.74638	-3.47561	-3.53661	4.64289e-09	1	0.000482627	0.459128	1	0.202627	9.59927e-12	0.000791306	0.000231106	1.60748e-05	1	0.846729	0.718159	1	0.503095	7.00349e-10	0.000791306	0.0112831	up						down	down	down	CCR8	C-C motif chemokine receptor 8	This gene encodes a member of the beta chemokine receptor family, which is predicted to be a seven transmembrane protein similar to G protein-coupled receptors. Chemokines and their receptors are important for the migration of various cell types into the inflammatory sites. This receptor protein preferentially expresses in the thymus. I-309, thymus activation-regulated cytokine (TARC) and macroph…
ENSG00000143184	XCL1	6375	1.48004	1.25696	1.19084	0.525958	0.346511	0.358469	-2.006	-1.60347	-1.54931	1.74263e-05	1	0.00206236	0.0852054	1	0.149046	5.25587e-11	0.000121948	0.000371953	0.0119485	1	0.846729	0.303247	1	0.43665	3.38971e-09	0.000121948	0.0140186	up						down	down	down	XCL1	X-C motif chemokine ligand 1	This antimicrobial gene encodes a member of the chemokine superfamily. Chemokines function in inflammatory and immunological responses, inducing leukocyte migration and activation. The encoded protein is a member of the C-chemokine subfamily, retaining only two of four cysteines conserved in other chemokines, and is thought to be specifically chemotactic for T cells. This gene and a closely relat…
ENSG00000121858	TNFSF10	8743	1.36422	1.12745	1.08227	0.41647	0.264224	0.267472	-1.7807	-1.39167	-1.34974	1.30934e-05	1	0.000821368	0.131991	1	0.171538	1.26731e-10	1.48992e-13	0.00013565	0.0106665	1	0.846729	0.38513	1	0.466474	7.85032e-09	1.48992e-13	0.00858934	up						down	down	down	TNFSF10	TNF superfamily member 10	The protein encoded by this gene is a cytokine that belongs to the tumor necrosis factor (TNF) ligand family. This protein preferentially induces apoptosis in transformed and tumor cells, but does not appear to kill normal cells although it is expressed at a significant level in most normal tissues. This protein binds to several members of TNF receptor superfamily including TNFRSF10A/TRAILR1, TNF…
ENSG00000109452	INPP4B	8821	2.18538	2.22917	1.91591	1.16794	0.637441	1.32378	-3.35333	-2.86661	-3.23969	0.000137971	1	0.00967311	0.0295514	1	0.0373336	4.91398e-10	4.22746e-06	0.000700882	0.0366886	1	0.846729	0.158279	1	0.241248	2.74064e-08	4.22746e-06	0.0196112	up						down	down	down	INPP4B	inositol polyphosphate-4-phosphatase type II B	INPP4B encodes the inositol polyphosphate 4-phosphatase type II, one of the enzymes involved in phosphatidylinositol signaling pathways. This enzyme removes the phosphate group at position 4 of the inositol ring from inositol 3,4-bisphosphate. There is limited data to suggest that the human type II enzyme is subject to alternative splicing, as has been established for the type I enzyme. [provided…
ENSG00000226777	FAM30A	9834	2.3052	2.43079	1.88499	0.977404	0.65995	1.20167	-3.28261	-3.09075	-3.08665	4.57673e-05	1	0.00487454	0.0665892	1	0.0323245	1.40143e-09	9.35631e-07	0.000417041	0.0174313	1	0.846729	0.263123	1	0.228228	6.97246e-08	9.35631e-07	0.0149441	up						down	down	down	FAM30A	family with sequence similarity 30 member A
ENSG00000108405	P2RX1	5023	2.20407	2.38838	2.20946	1.04467	0.951889	1.02627	-3.24875	-3.34027	-3.23574	0.000203533	1	0.00545025	0.0636689	1	0.0781923	1.75381e-08	1	0.000849662	0.0446705	1	0.846729	0.25598	1	0.332416	6.6713e-07	1	0.0212313	up						down		down	P2RX1	purinergic receptor P2X 1	The protein encoded by this gene belongs to the P2X family of G-protein-coupled receptors. These proteins can form homo-and heterotimers and function as ATP-gated ion channels and mediate rapid and selective permeability to cations. This protein is primarily localized to smooth muscle where binds ATP and mediates synaptic transmission between neurons and from neurons to smooth muscle and may bein…
ENSG00000115363	EVA1A	84141	3.14626	3.27897	3.23327	-0.0678105	-0.119527	-0.193668	-3.07846	-3.15944	-3.0396	6.74633e-08	1	0.000439546	0.903409	1	0.715644	6.74842e-08	0.0486259	0.000685815	0.000134708	1	0.846729	0.960819	1	0.882975	2.20796e-06	0.0486259	0.019374	up						down	down	down	EVA1A	eva-1 homolog A, regulator of programmed cell death
ENSG00000173198	CYSLTR1	10800	1.01135	0.987665	0.771095	0.197495	0.0662569	0.102709	-1.20885	-1.05392	-0.873804	9.66019e-05	1	0.00263465	0.386723	1	0.51918	1.17871e-07	0.0579579	0.000765623	0.0284647	1	0.846729	0.666446	1	0.767699	3.60093e-06	0.0579579	0.0200986	up						down		down	CYSLTR1	cysteinyl leukotriene receptor 1	This gene encodes a member of the G-protein coupled receptor 1 family. The encoded protein is a receptor for cysteinyl leukotrienes, and is involved in mediating bronchoconstriction via activation of a phosphatidylinositol-calcium second messenger system. Activation of the encoded receptor results in contraction and proliferation of bronchial smooth muscle cells, eosinophil migration, and damage …
ENSG00000279628	AC131280.1	ENSG00000279628	2.46891	3.33868	2.66402	0.776429	1.49796	1.28951	-3.24534	-4.83665	-3.95352	0.000165894	1	0.00951571	0.22803	1	0.109544	7.15991e-07	0.00283069	0.00501513	0.0389402	1	0.846729	0.513673	1	0.382362	1.81673e-05	0.00283069	0.0551559	up						down	down		AC131280.1
ENSG00000163606	CD200R1	131450	1.87193	1.8678	1.56871	0.299075	-0.167116	0.276459	-2.17101	-1.70068	-1.84517	9.63389e-05	1	0.00192003	0.496497	1	0.394152	9.40595e-07	0.465087	0.000567991	0.0284647	1	0.846729	0.743165	1	0.681696	2.29456e-05	0.465087	0.0176053	up						down		down	CD200R1	CD200 receptor 1	This gene encodes a receptor for the OX-2 membrane glycoprotein. Both the receptor and substrate are cell surface glycoproteins containing two immunoglobulin-like domains. This receptor is restricted to the surfaces of myeloid lineage cells and the receptor-substrate interaction may function as a myeloid downregulatory signal. Mouse studies of a related gene suggest that this interaction may cont…
ENSG00000114948	ADAM23	8745	2.52622	2.53232	2.30406	0.296372	0.706751	0.414032	-2.8226	-3.23907	-2.7181	3.05683e-05	1	0.00287771	0.612244	1	0.418872	2.10754e-06	0.00563167	0.00312521	0.0151193	1	0.846729	0.81681	1	0.701341	4.65203e-05	0.00563167	0.0421573	up						down	down	down	ADAM23	ADAM metallopeptidase domain 23	This gene encodes a member of the ADAM (a disintegrin and metalloprotease domain) family. Members of this family are membrane-anchored proteins structurally related to snake venom disintegrins and have been implicated in a variety of biological processes involving cell-cell and cell-matrix interactions, including fertilization, muscle development, and neurogenesis. It is reported that inactivatio…
ENSG00000183785	TUBA8	51807	2.13176	2.23043	2.05574	0.403846	0.352222	0.310954	-2.53561	-2.58265	-2.3667	0.00022045	1	0.00503963	0.457613	1	0.507883	3.89302e-06	4.94224e-07	0.00254032	0.0462577	1	0.846729	0.717044	1	0.760667	8.0384e-05	4.94224e-07	0.0375438	up						down	down	down	TUBA8	tubulin alpha 8	This gene encodes a member of the alpha tubulin protein family. Alpha tubulins are one of two core protein families (alpha and beta tubulins) that heterodimerize and assemble to form microtubules. Mutations in this gene are associated with polymicrogyria and optic nerve hypoplasia. Alternate splicing results in multiple transcript variants. [provided by RefSeq, Jul 2010].
ENSG00000127955	GNAI1	2770	2.50053	2.63129	2.17485	0.0913414	0.183732	0.0760499	-2.59188	-2.81502	-2.2509	2.41927e-05	1	0.00418124	0.871335	1	0.874061	5.31925e-06	1	0.00443801	0.0134018	1	0.846729	0.946868	1	0.954451	0.000106195	1	0.0514024	up						down			GNAI1	G protein subunit alpha i1	Guanine nucleotide binding proteins are heterotrimeric signal-transducing molecules consisting of alpha, beta, and gamma subunits. The alpha subunit binds guanine nucleotide, can hydrolyze GTP, and can interact with other proteins. The protein encoded by this gene represents the alpha subunit of an inhibitory complex. The encoded protein is part of a complex that responds to beta-adrenergic signa…
ENSG00000041982	TNC	3371	2.43645	3.1145	2.66169	0.475159	0.470059	0.74907	-2.91162	-3.58456	-3.41076	0.000180288	1	0.0095099	0.454773	1	0.316059	5.62185e-06	0.000751927	0.00288906	0.0416134	1	0.846729	0.714872	1	0.615391	0.000111426	0.000751927	0.0404985	up						down	down	down	TNC	tenascin C	This gene encodes an extracellular matrix protein with a spatially and temporally restricted tissue distribution. This protein is homohexameric with disulfide-linked subunits, and contains multiple EGF-like and fibronectin type-III domains. It is implicated in guidance of migrating neurons as well as axons during development, synaptic plasticity, and neuronal regeneration. [provided by RefSeq, Ju…
ENSG00000145687	SSBP2	23635	1.19917	0.995635	0.939797	-0.0716475	-0.0985011	-0.10963	-1.12753	-0.897134	-0.830167	3.32942e-05	1	0.00112297	0.779102	1	0.517712	9.7801e-06	1	0.0013529	0.0158997	1	0.846729	0.903408	1	0.766734	0.00018011	1	0.0270734	up						down		down	SSBP2	single stranded DNA binding protein 2	This gene encodes a subunit of a protein complex that interacts with single-stranded DNA and is involved in the DNA damage response and maintenance of genome stability. The encoded protein may also play a role in telomere repair. A variant of this gene may be associated with survival in human glioblastoma patients. [provided by RefSeq, Sep 2016].
ENSG00000128872	TMOD2	29767	2.2394	2.46578	2.05022	0.0517019	0.149203	0.0118226	-2.2911	-2.61498	-2.06204	0.000253702	1	0.0118703	0.929951	1	0.977662	0.000113836	1	0.0135264	0.0481304	1	0.846729	0.972273	1	0.992641	0.00143181	1	0.0952317	up						down			TMOD2	tropomodulin 2	This gene encodes a neuronal-specific member of the tropomodulin family of actin-regulatory proteins. The encoded protein caps the pointed end of actin filaments preventing both elongation and depolymerization. The capping activity of this protein is dependent on its association with tropomyosin. Alternatively spliced transcript variants encoding different isoforms have been described. [provided …
ENSG00000169508	GPR183	1880	1.88481	1.79703	1.60513	-0.526068	-0.45661	-0.53412	-1.35875	-1.34042	-1.07101	4.7453e-05	1	0.00448634	0.210873	1	0.198874	0.00122353	1	0.0200217	0.0174313	1	0.846729	0.49243	1	0.498202	0.00995075	1	0.114997	up						down			GPR183	G protein-coupled receptor 183	This gene was identified by the up-regulation of its expression upon Epstein-Barr virus infection of primary B lymphocytes. This gene is predicted to encode a G protein-coupled receptor that is most closely related to the thrombin receptor. Expression of this gene was detected in B-lymphocyte cell lines and lymphoid tissues but not in T-lymphocyte cell lines or peripheral blood T lymphocytes. The…
ENSG00000164400	CSF2	1437	2.18438	1.8619	2.02396	-0.755193	-0.628981	-0.794516	-1.42919	-1.23292	-1.22944	1.60354e-05	0.0145907	0.0012518	0.105023	1	0.067092	0.00212707	1	0.0102955	0.0116881	0.0145907	0.846729	0.338686	1	0.313573	0.0151112	1	0.0829835	up	up					down			CSF2	colony stimulating factor 2	The protein encoded by this gene is a cytokine that controls the production, differentiation, and function of granulocytes and macrophages. The active form of the protein is found extracellularly as a homodimer. This gene has been localized to a cluster of related genes at chromosome region 5q31, which is known to be associated with interstitial deletions in the 5q- syndrome and acute myelogenous…
ENSG00000125735	TNFSF14	8740	0.837941	0.371319	0.659083	-0.269092	-0.084282	-0.265312	-0.568856	-0.287037	-0.393771	0.000228584	1	0.00308093	0.176105	1	0.0867076	0.00414184	1	0.0221805	0.0470104	1	0.846729	0.447685	1	0.345771	0.0249274	1	0.120909	up						down			TNFSF14	TNF superfamily member 14	The protein encoded by this gene is a member of the tumor necrosis factor (TNF) ligand family. This protein is a ligand for TNFRSF14, which is a member of the tumor necrosis factor receptor superfamily, and which is also known as a herpesvirus entry mediator (HVEM). This protein may function as a costimulatory factor for the activation of lymphoid cells and as a deterrent to infection by herpesvi…
ENSG00000203747	FCGR3A	2214	-1.09234	-0.973487	-0.837501	-5.35056	-4.07252	-4.24283	6.44289	5.046	5.08033	0.000518243	1	0.00944202	1.9582e-81	1	3.78536e-07	6.69028e-120	1	4.45289e-08	0.0719366	1	0.846729	1.26666e-77	1	0.00296621	1.0485e-115	1	0.000348928				down		down	up		up	FCGR3A	Fc fragment of IgG receptor IIIa	This gene encodes a receptor for the Fc portion of immunoglobulin G, and it is involved in the removal of antigen-antibody complexes from the circulation, as well as other other antibody-dependent responses. This gene (FCGR3A) is highly similar to another nearby gene (FCGR3B) located on chromosome 1. The receptor encoded by this gene is expressed on natural killer (NK) cells as an integral membra…
ENSG00000145287	PLAC8	51316	-0.13137	-0.228061	-0.0873835	-4.82578	-3.63401	-3.76622	4.95714	3.86207	3.8536	0.595278	1	0.632645	9.29997e-105	1	9.2008e-08	1.22418e-118	1	2.90825e-08	0.95738	1	0.926547	1.20314e-100	1	0.00144195	9.59269e-115	1	0.000348928				down		down	up		up	PLAC8	placenta specific 8
ENSG00000160856	FCRL3	115352	-1.56636	-1.56486	-1.20165	-5.72023	-4.42331	-4.82226	7.28658	5.98817	6.02391	0.000388674	1	0.0149547	1.26453e-44	1	4.03897e-06	2.10266e-77	0	3.55154e-07	0.0598082	1	0.846729	2.72654e-41	1	0.0095243	1.09843e-73	0	0.00105923				down		down	up	up	up	FCRL3	Fc receptor like 3	This gene encodes a member of the immunoglobulin receptor superfamily and is one of several Fc receptor-like glycoproteins clustered on the long arm of chromosome 1. The encoded protein contains immunoreceptor-tyrosine activation motifs and immunoreceptor-tyrosine inhibitory motifs in its cytoplasmic domain and may play a role in regulation of the immune system. Mutations in this gene have been a…
ENSG00000168329	CX3CR1	1524	-0.675683	-0.426187	-0.429267	-7.48478	-6.28725	-6.5323	8.16045	6.71344	6.96156	0.162786	1	0.366685	2.03953e-61	1	3.94458e-06	3.05875e-77	1	8.07958e-07	0.760478	1	0.858628	8.79513e-58	1	0.0095243	1.19842e-73	1	0.00105923				down		down	up		up	CX3CR1	C-X3-C motif chemokine receptor 1	Fractalkine is a transmembrane protein and chemokine involved in the adhesion and migration of leukocytes. The protein encoded by this gene is a receptor for fractalkine. The encoded protein also is a coreceptor for HIV-1, and some variations in this gene lead to increased susceptibility to HIV-1 infection and rapid progression to AIDS. Four transcript variants encoding two different isoforms hav…
ENSG00000137441	FGFBP2	83888	-1.04888	-0.814157	-0.797289	-6.80648	-5.61003	-5.93303	7.85536	6.42418	6.73031	0.0285373	1	0.1128	1.58307e-51	1	4.86182e-06	4.80926e-74	1	8.17215e-07	0.477773	1	0.846729	5.12006e-48	1	0.0095243	1.50741e-70	1	0.00105923				down		down	up		up	FGFBP2	fibroblast growth factor binding protein 2	This gene encodes a member of the fibroblast growth factor binding protein family. The encoded protein is a serum protein that is selectively secreted by cytotoxic lymphocytes and may be involved in cytotoxic lymphocyte-mediated immunity. An increase in the amount of gene product may be associated with atopic asthma and mild extrinsic asthma.[provided by RefSeq Staff, Oct 2008].
ENSG00000182162	P2RY8	286530	-1.00423	-0.846265	-0.773363	-4.70868	-3.65521	-3.80041	5.7129	4.50147	4.57377	0.00525914	1	0.0186363	9.27974e-47	1	1.07325e-06	6.05578e-74	1	1.08743e-07	0.266545	1	0.846729	2.40104e-43	1	0.00560668	1.58177e-70	1	0.000568072				down		down	up		up	P2RY8	P2Y receptor family member 8	The protein encoded by this gene belongs to the family of G-protein coupled receptors, that are preferentially activated by adenosine and uridine nucleotides. This gene is moderately expressed in undifferentiated HL60 cells, and is located on both chromosomes X and Y. [provided by RefSeq, Jul 2008].
ENSG00000160654	CD3G	917	-1.43522	-1.07127	-1.23993	-4.3511	-3.56405	-3.62034	5.78632	4.63532	4.86027	0.00116409	1	0.0106799	2.25938e-26	1	1.18673e-05	1.0808e-49	2.57827e-09	7.65787e-07	0.114766	1	0.846729	2.65723e-23	1	0.0109403	1.69383e-46	2.57827e-09	0.00105923				down		down	up	up	up	CD3G	CD3g molecule	The protein encoded by this gene is the CD3-gamma polypeptide, which together with CD3-epsilon, -delta and -zeta, and the T-cell receptor alpha/beta and gamma/delta heterodimers, forms the T-cell receptor-CD3 complex. This complex plays an important role in coupling antigen recognition to several intracellular signal-transduction pathways. The genes encoding the epsilon, gamma and delta polypepti…
ENSG00000069702	TGFBR3	7049	-0.798791	-0.925426	-0.551078	-4.74875	-3.61715	-4.06064	5.54754	4.54258	4.61172	0.0727438	1	0.191038	1.25281e-31	1	1.91348e-05	5.96924e-44	1	2.51837e-06	0.639208	1	0.846729	1.80084e-28	1	0.0136309	7.19615e-41	1	0.00164077				down		down	up		up	TGFBR3	transforming growth factor beta receptor 3	This locus encodes the transforming growth factor (TGF)-beta type III receptor. The encoded receptor is a membrane proteoglycan that often functions as a co-receptor with other TGF-beta receptor superfamily members. Ectodomain shedding produces soluble TGFBR3, which may inhibit TGFB signaling. Decreased expression of this receptor has been observed in various cancers. Alternatively spliced transc…
ENSG00000111913	RIPOR2	9750	-0.761621	-0.651313	-0.601107	-3.10992	-2.38582	-2.4826	3.87153	3.03713	3.08371	0.0174865	1	0.0440899	7.02581e-28	1	1.09771e-05	6.99786e-43	1	1.2085e-06	0.419645	1	0.846729	9.08929e-25	1	0.0107521	7.83361e-40	1	0.00122741				down		down	up		up	RIPOR2	RHO family interacting cell polarization regulator 2	This gene encodes an atypical inhibitor of the small G protein RhoA. Inhibition of RhoA activity by the encoded protein mediates myoblast fusion and polarization of T cells and neutrophils. The encoded protein is a component of hair cell stereocilia that is essential for hearing. A splice site mutation in this gene results in hearing loss in human patients. [provided by RefSeq, Sep 2016].
ENSG00000122188	LAX1	54900	-0.841696	-0.986208	-0.632707	-2.02922	-1.35315	-1.61943	2.87091	2.33936	2.25214	0.000803916	1	0.00525701	3.50355e-20	1	7.80437e-06	1.40709e-40	1.29094e-06	4.26586e-07	0.0919843	1	0.846729	2.6662e-17	1	0.0107521	1.47013e-37	1.29094e-06	0.00105923				down		down	up	up	up	LAX1	lymphocyte transmembrane adaptor 1
ENSG00000108622	ICAM2	3384	-0.418524	-0.684486	-0.299043	-2.52165	-1.70437	-2.0147	2.94017	2.38885	2.31375	0.120001	1	0.134608	2.70268e-26	1	4.63927e-06	2.61714e-36	2.02736e-10	7.87368e-07	0.711507	1	0.846729	2.68958e-23	1	0.0095243	2.4127e-33	2.02736e-10	0.00105923				down		down	up	up	up	ICAM2	intercellular adhesion molecule 2	The protein encoded by this gene is a member of the intercellular adhesion molecule (ICAM) family. All ICAM proteins are type I transmembrane glycoproteins, contain 2-9 immunoglobulin-like C2-type domains, and bind to the leukocyte adhesion LFA-1 protein. This protein may play a role in lymphocyte recirculation by blocking LFA-1-dependent cell adhesion. It mediates adhesive interactions important…
ENSG00000141682	PMAIP1	5366	-0.653377	-0.683887	-0.494668	-1.76181	-1.24291	-1.40251	2.41518	1.92679	1.89718	0.00442965	1	0.015219	1.93668e-18	1	1.70567e-05	5.42308e-34	0	1.25309e-06	0.248893	1	0.846729	1.19309e-15	1	0.0133656	4.47319e-31	0	0.00122741				down		down	up	up	up	PMAIP1	phorbol-12-myristate-13-acetate-induced protein 1
ENSG00000109787	KLF3	51274	-0.942814	-0.772738	-0.81335	-4.57709	-3.73508	-4.02671	5.5199	4.50782	4.84006	0.0595795	1	0.12548	4.09671e-23	1	5.56084e-05	5.95347e-34	1	8.64692e-06	0.606048	1	0.846729	3.78566e-20	1	0.0275539	4.66514e-31	1	0.00233646				down		down	up		up	KLF3	Kruppel like factor 3
ENSG00000171617	ENC1	8507	-1.10569	-1.01802	-0.903779	-3.17856	-2.52592	-2.60549	4.28425	3.54394	3.50927	0.005831	1	0.0263596	1.15466e-18	1	4.3116e-05	1.77198e-33	2.88996e-07	3.97787e-06	0.279424	1	0.846729	7.46892e-16	1	0.0240228	1.3224e-30	2.88996e-07	0.00205529				down		down	up	up	up	ENC1	ectodermal-neural cortex 1	This gene encodes a member of the kelch-related family of actin-binding proteins. The encoded protein plays a role in the oxidative stress response as a regulator of the transcription factor Nrf2, and expression of this gene may play a role in malignant transformation. Alternatively spliced transcript variants encoding multiple isoforms have been observed for this gene. [provided by RefSeq, Feb 2…
ENSG00000163564	PYHIN1	149628	-0.79873	-0.91955	-0.604309	-1.52594	-1.01395	-1.22253	2.32466	1.93351	1.82684	0.00046307	1	0.00835984	1.9949e-14	1	6.15355e-05	6.15958e-32	0.000144823	2.6853e-06	0.0676014	1	0.846729	8.32518e-12	1	0.0275539	4.02221e-29	0.000144823	0.00164077				down		down	up	up	up	PYHIN1	pyrin and HIN domain family member 1	The protein encoded by this gene belongs to the HIN-200 family of interferon-inducible proteins that share a 200-amino acid signature motif at their C-termini. HIN200 proteins are primarily nuclear and are involved in transcriptional regulation of genes important for cell cycle control, differentiation, and apoptosis. Downregulation of this gene is associated with breast cancer. This protein acts…
ENSG00000117280	RAB29	8934	-0.786898	-0.712595	-0.60438	-1.51118	-1.11354	-1.20588	2.29807	1.82614	1.81026	0.000594106	1	0.00777036	4.66375e-14	1	6.09361e-05	4.20756e-31	1.39888e-14	2.62147e-06	0.0780576	1	0.846729	1.8599e-11	1	0.0275539	2.63764e-28	1.39888e-14	0.00164077				down		down	up	up	up	RAB29	RAB29, member RAS oncogene family
ENSG00000131018	SYNE1	23345	-0.72641	-0.548919	-0.559324	-1.27576	-0.973985	-1.02072	2.00216	1.5229	1.58004	0.000377364	1	0.00928525	8.43687e-13	1	0.000134901	1.24534e-29	1	5.10054e-06	0.0593876	1	0.846729	2.79866e-10	1	0.0331318	6.72998e-27	1	0.00209945				down		down	up		up	SYNE1	spectrin repeat containing nuclear envelope protein 1	This gene encodes a spectrin repeat containing protein expressed in skeletal and smooth muscle, and peripheral blood lymphocytes, that localizes to the nuclear membrane. Mutations in this gene have been associated with autosomal recessive spinocerebellar ataxia 8, also referred to as autosomal recessive cerebellar ataxia type 1 or recessive ataxia of Beauce. Alternatively spliced transcript varia…
ENSG00000132329	RAMP1	10267	-0.551176	-0.828543	-0.37363	-3.68904	-2.8859	-3.11721	4.24021	3.71445	3.49084	0.208714	1	0.317494	3.71632e-20	1	2.53036e-05	9.64804e-28	0.00080143	5.49001e-06	0.800282	1	0.854014	2.671e-17	1	0.0165232	4.87755e-25	0.00080143	0.00209945				down		down	up	up	up	RAMP1	receptor activity modifying protein 1	The protein encoded by this gene is a member of the RAMP family of single-transmembrane-domain proteins, called receptor (calcitonin) activity modifying proteins (RAMPs). RAMPs are type I transmembrane proteins with an extracellular N terminus and a cytoplasmic C terminus. RAMPs are required to transport calcitonin-receptor-like receptor (CRLR) to the plasma membrane. CRLR, a receptor with seven …
ENSG00000148019	CEP78	84131	-1.13407	-0.909578	-0.928648	-2.28448	-1.81665	-1.84577	3.41854	2.72623	2.77441	0.00155116	1	0.010846	7.73433e-13	1	9.80331e-05	2.32177e-27	1.63103e-12	4.81254e-06	0.141329	1	0.846729	2.63313e-10	1	0.0302107	1.13709e-24	1.63103e-12	0.00209945				down		down	up	up	up	CEP78	centrosomal protein 78	This gene encodes a centrosomal protein that is both required for the regulation of centrosome-related events during the cell cycle, and required for ciliogenesis. The encoded protein has an N-terminal leucine-rich repeat (LRR) domain with six consecutive LRR repeats, and a C-terminal coiled-coil domain. It interacts with the N-terminal catalytic domain of polo-like kinase 4 (PLK4) and colocalize…
ENSG00000251301	LINC02384	100507195	-1.4264	-1.53688	-1.12958	-3.12736	-2.44305	-2.72938	4.55376	3.97993	3.85896	0.00426487	1	0.0160733	9.71041e-12	1	5.57778e-05	6.34089e-26	1.37232e-10	1.96904e-06	0.24508	1	0.846729	2.41584e-09	1	0.0275539	2.92278e-23	1.37232e-10	0.00163976				down		down	up	up	up	LINC02384	long intergenic non-protein coding RNA 2384
ENSG00000163219	ARHGAP25	9938	-0.739883	-0.840573	-0.558866	-1.56895	-1.02897	-1.26529	2.30882	1.86954	1.82415	0.00336077	1	0.0161089	1.30779e-12	1	8.35648e-05	8.18533e-26	1.15979e-11	3.98666e-06	0.214485	1	0.846729	4.0283e-10	1	0.0296083	3.66516e-23	1.15979e-11	0.00205529				down		down	up	up	up	ARHGAP25	Rho GTPase activating protein 25	ARHGAPs, such as ARHGAP25, encode negative regulators of Rho GTPases (see ARHA; MIM 165390), which are implicated in actin remodeling, cell polarity, and cell migration (Katoh and Katoh, 2004 [PubMed 15254788]).[supplied by OMIM, Mar 2008].
ENSG00000007350	TKTL1	8277	-1.29166	-0.907662	-1.08264	-4.04737	-3.82646	-3.7896	5.33902	4.73412	4.87224	0.0215959	1	0.130937	1.473e-14	1	0.000566982	6.49107e-25	0.00059198	3.33574e-05	0.452842	1	0.846729	6.57109e-12	1	0.057903	2.82578e-22	0.00059198	0.00459261				down			up	up	up	TKTL1	transketolase like 1	The protein encoded by this gene is a transketolase that acts as a homodimer and catalyzes the conversion of sedoheptulose 7-phosphate and D-glyceraldehyde 3-phosphate to D-ribose 5-phosphate and D-xylulose 5-phosphate. This reaction links the pentose phosphate pathway with the glycolytic pathway. Variations in this gene may be the cause of Wernicke-Korsakoff syndrome. Three transcript variants e…
ENSG00000143669	LYST	1130	-0.792463	-1.14731	-0.589178	-1.79403	-1.06834	-1.4587	2.58649	2.21565	2.04788	0.00580794	1	0.0253085	1.28957e-12	1	9.63402e-05	6.73266e-25	0.0566407	5.49243e-06	0.279285	1	0.846729	4.0283e-10	1	0.0302107	2.85174e-22	0.0566407	0.00209945				down		down	up		up	LYST	lysosomal trafficking regulator	This gene encodes a protein that regulates intracellular protein trafficking in endosomes, and may be involved in pigmentation. Mutations in this gene are associated with Chediak-Higashi syndrome, a lysosomal storage disorder. Alternative splicing results in multiple transcript variants, though the full-length nature of some of these variants has not been determined. [provided by RefSeq, Apr 2013…
ENSG00000149557	FEZ1	9638	-1.44783	-2.00482	-1.06991	-2.77922	-1.64789	-2.47897	4.22704	3.65271	3.54888	0.00176468	1	0.0285154	3.28845e-11	1	0.000221042	7.90456e-25	0.0136782	8.43635e-06	0.147921	1	0.846729	7.33494e-09	1	0.0413023	3.26001e-22	0.0136782	0.00233646				down		down	up	up	up	FEZ1	fasciculation and elongation protein zeta 1	This gene is an ortholog of the C. elegans unc-76 gene, which is necessary for normal axonal bundling and elongation within axon bundles. Expression of this gene in C. elegans unc-76 mutants can restore to the mutants partial locomotion and axonal fasciculation, suggesting that it also functions in axonal outgrowth. The N-terminal half of the gene product is highly acidic. Alternatively spliced t…
ENSG00000245164	LINC00861	100130231	-0.552086	-0.741944	-0.35395	-3.6303	-2.72637	-3.15242	4.18238	3.46832	3.50637	0.227837	1	0.372359	4.10736e-18	1	5.96543e-05	1.85638e-24	0	8.60327e-06	0.812805	1	0.858897	2.41532e-15	1	0.0275539	7.45981e-22	0	0.00233646				down		down	up	up	up	LINC00861	long intergenic non-protein coding RNA 861
ENSG00000162894	FCMR	9214	-0.804147	-1.05915	-0.597825	-1.9472	-1.18942	-1.59779	2.75134	2.24856	2.19561	0.0107138	1	0.0339751	2.654e-12	1	0.000108444	3.23025e-23	3.83413e-08	6.01789e-06	0.348693	1	0.846729	7.80338e-10	1	0.0309006	1.23474e-20	3.83413e-08	0.00219331				down		down	up	up	up	FCMR	Fc fragment of IgM receptor	Fc receptors specifically bind to the Fc region of immunoglobulins (Igs) to mediate the unique functions of each Ig class. FAIM3 encodes an Fc receptor for IgM (see MIM 147020) (Kubagawa et al., 2009 [PubMed 19858324]; Shima et al., 2010 [PubMed 20042454]).[supplied by OMIM, Jul 2010].
ENSG00000064886	CHI3L2	1117	-1.0175	-1.26218	-0.749517	-2.52923	-1.82898	-2.14119	3.54673	3.09116	2.8907	0.0174374	1	0.0285976	6.04354e-11	1	4.44525e-05	5.5482e-23	0.000117281	2.49644e-06	0.419645	1	0.846729	1.30309e-08	1	0.0240228	2.07027e-20	0.000117281	0.00164077				down		down	up	up	up	CHI3L2	chitinase 3 like 2	The protein encoded by this gene is similar to bacterial chitinases but lacks chitinase activity. The encoded protein is secreted and is involved in cartilage biogenesis. Several transcript variants encoding different isoforms have been found for this gene. [provided by RefSeq, Apr 2012].
ENSG00000153563	CD8A	925	-0.70426	-0.434747	-0.655856	-3.05364	-2.5688	-2.51824	3.7579	3.00355	3.17409	0.0975352	1	0.12436	1.51241e-15	1	0.000174783	6.58511e-23	0.00305179	2.96442e-05	0.682025	1	0.846729	7.52538e-13	1	0.0360421	2.40004e-20	0.00305179	0.00447603				down		down	up	up	up	CD8A	CD8a molecule	The CD8 antigen is a cell surface glycoprotein found on most cytotoxic T lymphocytes that mediates efficient cell-cell interactions within the immune system. The CD8 antigen acts as a coreceptor with the T-cell receptor on the T lymphocyte to recognize antigens displayed by an antigen presenting cell in the context of class I MHC molecules. The coreceptor functions as either a homodimer composed …
ENSG00000108669	CYTH1	9267	-0.820618	-0.651643	-0.636955	-1.22347	-0.93337	-0.985478	2.04408	1.58501	1.62243	0.000616993	1	0.0102128	5.48746e-09	1	0.000431482	1.42877e-22	0	1.15769e-05	0.0780576	1	0.846729	7.97654e-07	1	0.0554848	4.97593e-20	0	0.00266813				down			up	up	up	CYTH1	cytohesin 1	The protein encoded by this gene is a member of the PSCD family. Members of this family have identical structural organization that consists of an N-terminal coiled-coil motif, a central Sec7 domain, and a C-terminal pleckstrin homology (PH) domain. The coiled-coil motif is involved in homodimerization, the Sec7 domain contains guanine-nucleotide exchange protein activity, and the PH domain inter…
ENSG00000180739	S1PR5	53637	-0.813785	-0.729804	-0.287137	-5.13524	-5.40884	-5.98209	5.94902	6.13865	6.26923	0.200013	1	0.626362	4.20213e-17	1	3.26726e-05	1.73104e-22	1	7.87483e-06	0.790973	1	0.924179	2.36361e-14	1	0.0204818	5.83353e-20	1	0.00232857				down		down	up		up	S1PR5	sphingosine-1-phosphate receptor 5	The lysosphingolipid sphingosine 1-phosphate (S1P) regulates cell proliferation, apoptosis, motility, and neurite retraction. Its actions may be both intracellular as a second messenger and extracellular as a receptor ligand. S1P and the structurally related lysolipid mediator lysophosphatidic acid (LPA) signal cells through a set of G protein-coupled receptors known as EDG receptors. Some EDG re…
ENSG00000167618	LAIR2	3904	-1.4182	-1.47185	-1.17337	-2.54407	-1.96735	-2.1459	3.96226	3.4392	3.31927	0.00183056	1	0.0233906	6.43304e-10	1	0.000596367	2.1238e-22	3.55983e-06	2.4378e-05	0.150901	1	0.846729	1.09506e-07	1	0.057903	6.93422e-20	3.55983e-06	0.00397972				down			up	up	up	LAIR2	leukocyte associated immunoglobulin like receptor 2	The protein encoded by this gene is a member of the immunoglobulin superfamily. It was identified by its similarity to leukocyte-associated immunoglobulin-like receptor 1, a membrane-bound receptor that modulates innate immune response. The protein encoded by this locus is a soluble receptor that may play roles in both inhibition of collagen-induced platelet aggregation and vessel formation durin…
ENSG00000139187	KLRG1	10219	-0.607727	-0.697579	-0.48417	-3.64465	-3.08922	-3.13902	4.25237	3.7868	3.62319	0.213208	1	0.333281	4.13085e-16	1	0.000184073	6.66655e-22	0.000502904	4.54347e-05	0.803162	1	0.85673	2.13763e-13	1	0.0367766	2.08956e-19	0.000502904	0.00535378				down		down	up	up	up	KLRG1	killer cell lectin like receptor G1	Natural killer (NK) cells are lymphocytes that can mediate lysis of certain tumor cells and virus-infected cells without previous activation. They can also regulate specific humoral and cell-mediated immunity. The protein encoded by this gene belongs to the killer cell lectin-like receptor (KLR) family, which is a group of transmembrane proteins preferentially expressed in NK cells. Studies in mi…
ENSG00000132002	DNAJB1	3337	-0.890026	-0.943075	-0.679263	-1.49192	-0.999515	-1.21374	2.38194	1.94259	1.893	0.00168959	1	0.0142977	2.15625e-09	1	0.000318117	9.31648e-22	0.000329755	9.5378e-06	0.144115	1	0.846729	3.44388e-07	1	0.048361	2.8629e-19	0.000329755	0.00246827				down		down	up	up	up	DNAJB1	DnaJ heat shock protein family (Hsp40) member B1	This gene encodes a member of the DnaJ or Hsp40 (heat shock protein 40 kD) family of proteins. DNAJ family members are characterized by a highly conserved amino acid stretch called the 'J-domain' and function as one of the two major classes of molecular chaperones involved in a wide range of cellular events, such as protein folding and oligomeric protein complex assembly. The encoded protein is a…
ENSG00000153071	DAB2	1601	-1.34594	-1.50095	-1.11379	-3.24085	-2.51075	-2.93108	4.58678	4.0117	4.04488	0.0108016	1	0.0629359	3.11218e-11	1	0.000385541	1.0679e-21	7.0651e-11	2.41996e-05	0.350333	1	0.846729	7.06356e-09	1	0.0530017	3.21848e-19	7.0651e-11	0.00397972				down			up	up	up	DAB2	DAB2, clathrin adaptor protein	This gene encodes a mitogen-responsive phosphoprotein. It is expressed in normal ovarian epithelial cells, but is down-regulated or absent from ovarian carcinoma cell lines, suggesting its role as a tumor suppressor. This protein binds to the SH3 domains of GRB2, an adaptor protein that couples tyrosine kinase receptors to SOS (a guanine nucleotide exchange factor for Ras), via its C-terminal pro…
ENSG00000179144	GIMAP7	168537	-0.43997	-0.593739	-0.323776	-1.8963	-1.30315	-1.52929	2.33627	1.89689	1.85307	0.116481	1	0.126548	1.53867e-14	1	3.71016e-05	1.60789e-21	5.57998e-13	5.4377e-06	0.703721	1	0.846729	6.63526e-12	1	0.0223637	4.7545e-19	5.57998e-13	0.00209945				down		down	up	up	up	GIMAP7	GTPase, IMAP family member 7	This gene encodes a protein belonging to the GTP-binding superfamily and to the immuno-associated nucleotide (IAN) subfamily of nucleotide-binding proteins. In humans, the IAN subfamily genes are located in a cluster at 7q36.1. [provided by RefSeq, Jul 2008].
ENSG00000126822	PLEKHG3	26030	-0.790488	-0.696864	-0.633849	-2.69921	-2.14082	-2.24107	3.48969	2.83768	2.87492	0.0565288	1	0.0929822	4.65496e-13	1	0.000167294	3.3662e-21	0	1.23479e-05	0.590911	1	0.846729	1.67281e-10	1	0.0349578	9.76946e-19	0	0.00276452				down		down	up	up	up	PLEKHG3	pleckstrin homology and RhoGEF domain containing G3
ENSG00000170989	S1PR1	1901	0.0189698	0.130708	0.0120277	-3.76129	-3.03765	-3.17623	3.74232	2.90694	3.16421	0.965941	1	0.969232	5.12705e-20	1	1.88176e-05	4.04839e-21	1	7.86745e-06	0.996448	1	0.994959	3.49098e-17	1	0.0136309	1.15357e-18	1	0.00232857				down		down	up		up	S1PR1	sphingosine-1-phosphate receptor 1	The protein encoded by this gene is structurally similar to G protein-coupled receptors and is highly expressed in endothelial cells. It binds the ligand sphingosine-1-phosphate with high affinity and high specificity, and suggested to be involved in the processes that regulate the differentiation of endothelial cells. Activation of this receptor induces cell-cell adhesion. Alternative splicing r…
ENSG00000129450	SIGLEC9	27180	-0.951068	-0.34605	-0.774567	-4.59425	-4.97788	-5.13067	5.54531	5.32393	5.90524	0.126547	1	0.30175	4.74428e-14	1	0.000116332	4.13367e-21	1	9.94509e-06	0.717308	1	0.853408	1.8599e-11	1	0.0314338	1.15684e-18	1	0.00247396				down		down	up		up	SIGLEC9	sialic acid binding Ig like lectin 9
ENSG00000150045	KLRF1	51348	-0.339888	-0.472537	-0.235884	-2.625	-1.87733	-2.16159	2.96488	2.34987	2.39747	0.34381	1	0.394465	2.14582e-16	1	4.20917e-05	1.17018e-20	0	9.76471e-06	0.879141	1	0.863048	1.15668e-13	1	0.0240228	3.10831e-18	0	0.00246827				down		down	up	up	up	KLRF1	killer cell lectin like receptor F1	KLRF1, an activating homodimeric C-type lectin-like receptor (CTLR), is expressed on nearly all natural killer (NK) cells and stimulates their cytoxicity and cytokine release (Kuttruff et al., 2009 [PubMed 18922855]).[supplied by OMIM, Oct 2009].
ENSG00000174482	LINGO2	158038	-1.12254	-1.35597	-0.842227	-2.8352	-2.07664	-2.51092	3.95774	3.43261	3.35315	0.0218282	1	0.0558676	2.55702e-10	1	0.000123107	2.09659e-20	4.85286e-07	6.68684e-06	0.452842	1	0.846729	4.75849e-08	1	0.0319967	5.38652e-18	4.85286e-07	0.00231433				down		down	up	up	up	LINGO2	leucine rich repeat and Ig domain containing 2
ENSG00000260302	AP005482.1	ENSG00000260302	-1.07013	-1.24804	-0.801392	-2.41768	-1.73594	-2.0893	3.48781	2.98398	2.8907	0.0170778	1	0.0294763	2.37329e-09	1	9.12554e-05	9.01127e-20	8.18894e-06	3.91266e-06	0.418824	1	0.846729	3.7443e-07	1	0.0297949	2.20663e-17	8.18894e-06	0.00205529				down		down	up	up	up	AP005482.1
ENSG00000135077	HAVCR2	84868	-0.727177	-0.691659	-0.555359	-0.952762	-0.673119	-0.777171	1.67993	1.36478	1.33253	0.000620199	1	0.012523	2.79403e-07	1	0.000935301	1.04724e-19	5.92009e-08	2.54277e-05	0.0780576	1	0.846729	2.37521e-05	1	0.0651468	2.52498e-17	5.92009e-08	0.00406636				down			up	up	up	HAVCR2	hepatitis A virus cellular receptor 2	The protein encoded by this gene belongs to the immunoglobulin superfamily, and TIM family of proteins. CD4-positive T helper lymphocytes can be divided into types 1 (Th1) and 2 (Th2) on the basis of their cytokine secretion patterns. Th1 cells are involved in cell-mediated immunity to intracellular pathogens and delayed-type hypersensitivity reactions, whereas, Th2 cells are involved in the cont…
ENSG00000100427	MLC1	23209	-0.779559	-0.796564	-0.618759	-2.71361	-2.08089	-2.28923	3.49316	2.87745	2.90799	0.0714567	1	0.142154	3.4211e-12	1	0.000364382	2.18624e-19	0	3.70933e-05	0.635411	1	0.846729	9.62147e-10	1	0.0518859	5.11385e-17	0	0.00484438				down			up	up	up	MLC1	megalencephalic leukoencephalopathy with subcortical cysts 1	The function of this gene product is unknown; however, homology to other proteins suggests that it may be an integral membrane transporter. Mutations in this gene have been associated with megalencephalic leukoencephalopathy with subcortical cysts, an autosomal recessive neurological disorder. Alternatively spliced transcript variants encoding different isoforms have been identified. [provided by…
ENSG00000116667	C1orf21	81563	-0.782595	-1.03665	-0.563449	-2.64181	-1.80319	-2.27195	3.4244	2.83984	2.8354	0.0669937	1	0.131216	7.01739e-12	1	0.0001564	2.29726e-19	0	1.37302e-05	0.625199	1	0.846729	1.81568e-09	1	0.0345224	5.2945e-17	0	0.00290784				down		down	up	up	up	C1orf21	chromosome 1 open reading frame 21
ENSG00000165071	TMEM71	137835	-0.765076	-1.01291	-0.564367	-2.42786	-1.66016	-2.04699	3.19293	2.67307	2.61136	0.0571915	1	0.105315	1.77584e-11	1	0.000155306	2.54095e-19	6.97735e-10	1.28303e-05	0.595075	1	0.846729	4.33472e-09	1	0.0345224	5.77128e-17	6.97735e-10	0.00283207				down		down	up	up	up	TMEM71	transmembrane protein 71
ENSG00000139537	CCDC65	85478	-0.669393	-0.521074	-0.430211	-3.99935	-3.85513	-3.90055	4.66874	4.3762	4.33076	0.246622	1	0.589192	9.88848e-13	1	7.14986e-05	6.12418e-19	1.99951e-13	1.11307e-05	0.825195	1	0.916879	3.19818e-10	1	0.0287315	1.37112e-16	1.99951e-13	0.00266813				down		down	up	up	up	CCDC65	coiled-coil domain containing 65	This gene encodes a sperm tail protein that is highly expressed in adult testis, spermatocytes and spermatids. The protein plays a critical role in the assembly of the nexin-dynein regulatory complex. Mutations in this gene result in primary ciliary dyskinesia. [provided by RefSeq, Nov 2013].
ENSG00000168995	SIGLEC7	27036	-0.853136	-0.659226	-0.696154	-1.80253	-1.41661	-1.45979	2.65566	2.07584	2.15595	0.0125846	1	0.0254943	2.80464e-09	1	0.000232248	9.64893e-19	0	1.41986e-05	0.378941	1	0.846729	4.37153e-07	1	0.0418366	2.05655e-16	0	0.0029303				down		down	up	up	up	SIGLEC7	sialic acid binding Ig like lectin 7
ENSG00000196139	AKR1C3	8644	-1.80543	-2.37352	-1.38156	-3.12842	-2.24351	-3.37013	4.93385	4.61703	4.7517	0.00257709	1	0.106675	3.05001e-08	1	0.00250578	9.69397e-19	1.24182e-08	8.51215e-05	0.188837	1	0.846729	3.58709e-06	1	0.0918498	2.05655e-16	1.24182e-08	0.00721094				down			up	up	up	AKR1C3	aldo-keto reductase family 1 member C3	This gene encodes a member of the aldo/keto reductase superfamily, which consists of more than 40 known enzymes and proteins. These enzymes catalyze the conversion of aldehydes and ketones to their corresponding alcohols by utilizing NADH and/or NADPH as cofactors. The enzymes display overlapping but distinct substrate specificity. This enzyme catalyzes the reduction of prostaglandin (PG) D2, PGH…
ENSG00000196839	ADA	100	-0.626762	-0.816845	-0.468089	-1.18499	-0.701655	-0.968011	1.81175	1.5185	1.4361	0.00832182	1	0.0197977	1.12834e-08	1	0.000186911	9.8136e-19	0.0058495	8.55521e-06	0.316618	1	0.846729	1.50489e-06	1	0.0367766	2.05655e-16	0.0058495	0.00233646				down		down	up	up	up	ADA	adenosine deaminase	This gene encodes an enzyme that catalyzes the hydrolysis of adenosine to inosine. Various mutations have been described for this gene and have been linked to human diseases. Deficiency in this enzyme causes a form of severe combined immunodeficiency disease (SCID), in which there is dysfunction of both B and T lymphocytes with impaired cellular immunity and decreased production of immunoglobulin…
ENSG00000133794	ARNTL	406	-0.504865	-0.519072	-0.386902	-1.42018	-1.03477	-1.14263	1.92504	1.55384	1.52953	0.0470694	1	0.0586487	1.95137e-10	1	0.000115147	1.20338e-18	5.77982e-13	1.15467e-05	0.55626	1	0.846729	3.82498e-08	1	0.0314338	2.44928e-16	5.77982e-13	0.00266813				down		down	up	up	up	ARNTL	aryl hydrocarbon receptor nuclear translocator like	The protein encoded by this gene is a basic helix-loop-helix protein that forms a heterodimer with CLOCK. This heterodimer binds E-box enhancer elements upstream of Period (PER1, PER2, PER3) and Cryptochrome (CRY1, CRY2) genes and activates transcription of these genes. PER and CRY proteins heterodimerize and repress their own transcription by interacting in a feedback loop with CLOCK/ARNTL compl…
ENSG00000104312	RIPK2	8767	-0.999445	-1.02913	-0.767479	-1.07228	-0.703428	-0.87807	2.07171	1.73256	1.64555	0.000285485	1	0.00335515	8.07909e-06	1	0.000630839	1.31963e-18	6.88154e-05	7.78425e-06	0.0520221	1	0.846729	0.000339348	1	0.0588483	2.65145e-16	6.88154e-05	0.00232857				down			up	up	up	RIPK2	receptor interacting serine/threonine kinase 2	This gene encodes a member of the receptor-interacting protein (RIP) family of serine/threonine protein kinases. The encoded protein contains a C-terminal caspase activation and recruitment domain (CARD), and is a component of signaling complexes in both the innate and adaptive immune pathways. It is a potent activator of NF-kappaB and inducer of apoptosis in response to various stimuli. [provide…
ENSG00000183576	SETD3	84193	-0.813197	-0.706286	-0.626061	-0.910989	-0.664965	-0.744928	1.72418	1.37125	1.37099	0.000345381	1	0.00566045	4.26985e-06	1	0.000923953	1.47706e-18	9.20375e-14	1.45809e-05	0.0576287	1	0.846729	0.000207666	1	0.0649336	2.89356e-16	9.20375e-14	0.00296769				down			up	up	up	SETD3	SET domain containing 3, actin histidine methyltransferase
ENSG00000071967	CYBRD1	79901	-0.595652	-0.565504	-0.344572	-4.07659	-3.82807	-4.01012	4.67224	4.39358	4.35469	0.303308	1	0.545414	2.35114e-13	1	9.10242e-05	1.53208e-18	2.24467e-08	1.75262e-05	0.858337	1	0.907411	8.69049e-11	1	0.0297949	2.92814e-16	2.24467e-08	0.003391				down		down	up	up	up	CYBRD1	cytochrome b reductase 1	This gene is a member of the cytochrome b(561) family that encodes an iron-regulated protein. It highly expressed in the duodenal brush border membrane. It has ferric reductase activity and is believed to play a physiological role in dietary iron absorption. [provided by RefSeq, Jul 2008].
ENSG00000167094	TTC16	158248	-1.70821	-1.26187	-1.64324	-2.26663	-1.92331	-1.90952	3.97483	3.18518	3.55277	0.00107256	1	0.0040278	2.0587e-06	1	0.000737157	4.47557e-18	2.9832e-05	6.79295e-06	0.108422	1	0.846729	0.000118371	1	0.0606319	8.15595e-16	2.9832e-05	0.00231433				down			up	up	up	TTC16	tetratricopeptide repeat domain 16
ENSG00000109103	UNC119	9094	-0.897854	-0.803248	-0.70921	-1.59579	-1.22398	-1.29745	2.49364	2.02723	2.00666	0.00676319	1	0.0188205	5.19324e-08	1	0.00037072	5.16236e-18	1.0001e-11	1.32409e-05	0.289413	1	0.846729	5.6458e-06	1	0.0518859	9.29936e-16	1.0001e-11	0.00284261				down			up	up	up	UNC119	unc-119 lipid binding chaperone	This gene is specifically expressed in the photoreceptors in the retina. The encoded product shares strong homology with the C. elegans unc119 protein and it can functionally complement the C. elegans unc119 mutation. It has been localized to the photoreceptor synapses in the outer plexiform layer of the retina, and suggested to play a role in the mechanism of photoreceptor neurotransmitter relea…
ENSG00000163545	NUAK2	81788	-0.924063	-0.796697	-0.816108	-3.09092	-2.51364	-2.7703	4.01497	3.31034	3.5864	0.0783222	1	0.0928485	2.57474e-10	1	0.000153817	1.31928e-17	1.17095e-10	1.42102e-05	0.648714	1	0.846729	4.75849e-08	1	0.0345224	2.32312e-15	1.17095e-10	0.0029303				down		down	up	up	up	NUAK2	NUAK family kinase 2
ENSG00000158006	PAFAH2	5051	-0.836461	-0.755776	-0.645226	-1.21429	-0.861092	-0.992322	2.05074	1.61687	1.63755	0.00275469	1	0.00877453	7.25087e-07	1	0.000389208	2.46014e-17	0	8.5498e-06	0.193249	1	0.846729	5.04325e-05	1	0.0530406	4.28393e-15	0	0.00233646				down			up	up	up	PAFAH2	platelet activating factor acetylhydrolase 2	This gene encodes platelet-activating factor acetylhydrolase isoform 2, a single-subunit intracellular enzyme that catalyzes the removal of the acetyl group at the SN-2 position of platelet-activating factor (identified as 1-O-alkyl-2-acetyl-sn-glyceryl-3-phosphorylcholine). However, this lipase exhibits a broader substrate specificity than simply platelet activating factor. Two other isoforms of…
ENSG00000139679	LPAR6	10161	-0.477195	-0.462239	-0.373599	-2.8184	-2.30141	-2.37264	3.29559	2.76365	2.74624	0.284646	1	0.270697	6.53064e-12	1	6.50364e-05	2.90909e-17	0	1.20078e-05	0.851362	1	0.847258	1.76014e-09	1	0.0283125	5.01002e-15	0	0.00272735				down		down	up	up	up	LPAR6	lysophosphatidic acid receptor 6	The protein encoded by this gene belongs to the family of G-protein coupled receptors, that are preferentially activated by adenosine and uridine nucleotides. This gene aligns with an internal intron of the retinoblastoma susceptibility gene in the reverse orientation. Alternative splicing results in multiple transcript variants. [provided by RefSeq, Jun 2009].
ENSG00000183878	UTY	7404	-0.468169	-0.121001	-0.0529424	-4.17437	-4.38877	-4.58868	4.64254	4.50977	4.64162	0.43896	1	0.90018	7.0296e-13	1	8.48921e-05	3.83108e-17	2.10445e-06	4.71363e-05	0.914185	1	0.983869	2.45789e-10	1	0.0296083	6.52617e-15	2.10445e-06	0.00543177				down		down	up	up	up	UTY	ubiquitously transcribed tetratricopeptide repeat containing, Y-linked	This gene encodes a protein containing tetratricopeptide repeats which are thought to be involved in protein-protein interactions. The encoded protein is also a minor histocompatibility antigen which may induce graft rejection of male stem cell grafts. A large number of alternatively spliced transcripts have been observed for this gene, but the full length nature of some of these variants has not…
ENSG00000073849	ST6GAL1	6480	-0.625527	-0.736731	-0.470891	-1.85731	-1.27522	-1.52856	2.48284	2.01195	1.99945	0.0641708	1	0.0833853	5.78079e-10	1	0.00016669	5.37682e-17	0	1.31725e-05	0.618442	1	0.846729	9.97148e-08	1	0.0349578	8.96441e-15	0	0.00284261				down		down	up	up	up	ST6GAL1	ST6 beta-galactoside alpha-2,6-sialyltransferase 1	This gene encodes a member of glycosyltransferase family 29. The encoded protein is a type II membrane protein that catalyzes the transfer of sialic acid from CMP-sialic acid to galactose-containing substrates. The protein, which is normally found in the Golgi but can be proteolytically processed to a soluble form, is involved in the generation of the cell-surface carbohydrate determinants and di…
ENSG00000185920	PTCH1	5727	-1.24159	-1.34732	-0.967844	-1.66064	-1.08894	-1.4103	2.90223	2.43626	2.37814	0.00234798	1	0.00802966	4.24192e-06	1	0.000450135	6.80324e-17	1.15931e-05	7.62726e-06	0.182681	1	0.846729	0.00020759	1	0.0554848	1.11063e-14	1.15931e-05	0.00232857				down			up	up	up	PTCH1	patched 1	This gene encodes a member of the patched family of proteins and a component of the hedgehog signaling pathway. Hedgehog signaling is important in embryonic development and tumorigenesis. The encoded protein is the receptor for the secreted hedgehog ligands, which include sonic hedgehog, indian hedgehog and desert hedgehog. Following binding by one of the hedgehog ligands, the encoded protein is …
ENSG00000164292	RHOBTB3	22836	-1.35412	-1.30454	-1.22873	-2.82198	-2.48399	-2.57488	4.1761	3.78853	3.80361	0.0142164	1	0.0496218	3.95897e-08	1	0.000859209	1.00345e-16	4.89982e-10	4.35968e-05	0.396941	1	0.846729	4.45367e-06	1	0.0638177	1.62125e-14	4.89982e-10	0.00521564				down			up	up	up	RHOBTB3	Rho related BTB domain containing 3	RHOBTB3 is a member of the evolutionarily conserved RHOBTB subfamily of Rho GTPases. For background information on RHOBTBs, see RHOBTB1 (MIM 607351).[supplied by OMIM, Apr 2004].
ENSG00000155849	ELMO1	9844	-0.554153	-0.422774	-0.441323	-1.57276	-1.21091	-1.26857	2.12691	1.63368	1.70989	0.0601062	1	0.0679666	1.46432e-09	1	0.000185647	1.30249e-16	1	1.86936e-05	0.608487	1	0.846729	2.42871e-07	1	0.0367766	2.05355e-14	1	0.00350444				down		down	up		up	ELMO1	engulfment and cell motility 1	This gene encodes a member of the engulfment and cell motility protein family. These proteins interact with dedicator of cytokinesis proteins to promote phagocytosis and cell migration. Increased expression of this gene and dedicator of cytokinesis 1 may promote glioma cell invasion, and single nucleotide polymorphisms in this gene may be associated with diabetic nephropathy. Alternative splicing…
ENSG00000213626	LBH	81606	-0.923228	-1.31596	-0.667927	-2.07927	-1.16508	-1.81228	3.00249	2.48104	2.4802	0.0237933	1	0.0854697	1.34092e-08	1	0.000682503	1.92812e-16	1.76687e-06	3.95111e-05	0.460546	1	0.846729	1.75228e-06	1	0.0605848	2.90552e-14	1.76687e-06	0.00497685				down			up	up	up	LBH	limb bud and heart development
ENSG00000021762	OSBPL5	114879	-0.863943	-0.621729	-0.71742	-1.80552	-1.50948	-1.46452	2.66945	2.13121	2.18194	0.0189045	1	0.0350449	3.63541e-08	1	0.000531229	2.16089e-16	2.64058e-05	2.38559e-05	0.431315	1	0.846729	4.17145e-06	1	0.057903	3.22529e-14	2.64058e-05	0.00397972				down			up	up	up	OSBPL5	oxysterol binding protein like 5	This gene encodes a member of the oxysterol-binding protein (OSBP) family, a group of intracellular lipid receptors that play a key role in the maintenance of cholesterol balance in the body. Most members contain an N-terminal pleckstrin homology domain and a highly conserved C-terminal OSBP-like sterol-binding domain. This gene has been shown to be imprinted, with preferential expression from th…
ENSG00000175066	GK5	256356	-1.21778	-0.97522	-1.01724	-1.54428	-1.23582	-1.26903	2.76205	2.21104	2.28628	0.00165793	1	0.0106734	7.60461e-06	1	0.00139835	6.39426e-16	4.05009e-13	3.04623e-05	0.144115	1	0.846729	0.000330137	1	0.0745794	9.3655e-14	4.05009e-13	0.00449997				down			up	up	up	GK5	glycerol kinase 5
ENSG00000059377	TBXAS1	6916	-1.101	-0.921254	-0.926787	-1.91879	-1.47264	-1.60481	3.01979	2.39389	2.5316	0.00906254	1	0.0221387	4.08013e-07	1	0.000602233	7.04862e-16	0	2.48474e-05	0.329415	1	0.846729	3.21857e-05	1	0.057903	1.02283e-13	0	0.00401452				down			up	up	up	TBXAS1	thromboxane A synthase 1	This gene encodes a member of the cytochrome P450 superfamily of enzymes. The cytochrome P450 proteins are monooxygenases which catalyze many reactions involved in drug metabolism and synthesis of cholesterol, steroids and other lipids. However, this protein is considered a member of the cytochrome P450 superfamily on the basis of sequence similarity rather than functional similarity. This endopl…
ENSG00000112079	STK38	11329	-1.06181	-0.888837	-0.844905	-1.22241	-0.920137	-0.999441	2.28421	1.80897	1.84435	0.00102743	1	0.00883856	1.86524e-05	1	0.00172971	8.81426e-16	0	2.35535e-05	0.106984	1	0.846729	0.000657508	1	0.0788242	1.26731e-13	0	0.00397972				down			up	up	up	STK38	serine/threonine kinase 38	This gene encodes a member of the AGC serine/threonine kinase family of proteins. The kinase activity of this protein is regulated by autophosphorylation and phosphorylation by other upstream kinases. This protein has been shown to function in the cell cycle and apoptosis. This protein has also been found to regulate the protein stability and transcriptional activity of the MYC oncogene. Alternat…
ENSG00000130775	THEMIS2	9473	-0.843583	-0.533326	-0.735041	-2.14126	-1.89851	-1.73884	2.98484	2.43183	2.47388	0.0423523	1	0.0651379	9.7652e-09	1	0.000881721	9.33808e-16	0.00189757	4.16378e-05	0.537614	1	0.846729	1.32981e-06	1	0.0645716	1.33042e-13	0.00189757	0.00509802				down			up	up	up	THEMIS2	thymocyte selection associated family member 2
ENSG00000159618	ADGRG5	221188	-1.20216	-1.17666	-0.974694	-1.9411	-1.43333	-1.65557	3.14325	2.61	2.63026	0.00608547	1	0.0372878	8.80619e-07	1	0.00216969	1.27907e-15	0	6.1188e-05	0.280926	1	0.846729	5.90288e-05	1	0.087188	1.80591e-13	0	0.00606923				down			up	up	up	ADGRG5	adhesion G protein-coupled receptor G5	This gene encodes a member of the adhesion family of G-protein coupled receptors. Members of this family are characterized by long N-termini and multiple functional domains. They may play a role in the immune system as well as in the central nervous system. Alternative splicing results in multiple transcript variants. [provided by RefSeq, Jan 2016].
ENSG00000181036	FCRL6	343413	-0.0131821	0.0339304	-0.0125824	-1.39204	-1.07575	-1.11064	1.40522	1.04182	1.12323	0.948138	1	0.937156	3.89546e-15	1	7.36669e-05	1.57072e-15	1	5.02042e-05	0.995768	1	0.990498	1.79984e-12	1	0.0288627	2.19788e-13	1	0.00558014				down		down	up		up	FCRL6	Fc receptor like 6
ENSG00000129353	SLC44A2	57153	-1.26409	-1.37129	-0.990637	-1.83724	-1.16768	-1.60934	3.10133	2.53897	2.59998	0.00352234	1	0.0362296	2.45759e-06	1	0.00280725	1.64186e-15	0	7.00999e-05	0.221731	1	0.846729	0.000134151	1	0.0948862	2.27711e-13	0	0.00644627				down			up	up	up	SLC44A2	solute carrier family 44 member 2
ENSG00000162383	SLC1A7	6512	-1.98171	-1.91449	-2.28765	-2.60831	-2.42152	-2.49749	4.59002	4.33602	4.78514	0.00142615	1	0.0156371	9.63625e-06	1	0.00479272	2.33826e-15	2.68097e-12	6.40279e-05	0.133451	1	0.846729	0.000393262	1	0.113805	3.15907e-13	2.68097e-12	0.00619423				down			up	up	up	SLC1A7	solute carrier family 1 member 7
ENSG00000170486	KRT72	140807	-1.83932	-2.53333	-1.96286	-3.21644	-3.54802	-3.8902	5.05576	6.08135	5.85306	0.00549587	1	0.115212	7.06216e-07	1	0.00457427	3.4945e-15	3.23685e-10	0.000103338	0.270862	1	0.846729	4.96539e-05	1	0.111911	4.64117e-13	3.23685e-10	0.00788272				down			up	up	up	KRT72	keratin 72	Keratins are intermediate filament proteins responsible for the structural integrity of epithelial cells. The type II keratins consist of basic or neutral proteins which are arranged in pairs of heterotypic keratin chains coexpressed during differentiation of simple and stratified epithelial tissues. This gene encodes a type II keratin that is specifically expressed in the inner root sheath of ha…
ENSG00000213203	GIMAP1	170575	-0.548586	-0.533684	-0.419362	-1.42089	-1.03137	-1.15747	1.96947	1.56506	1.57684	0.0578547	1	0.0609724	2.40291e-08	1	0.000214726	3.84952e-15	0	1.56539e-05	0.597487	1	0.846729	2.98908e-06	1	0.0410389	5.06972e-13	0	0.00310543				down		down	up	up	up	GIMAP1	GTPase, IMAP family member 1	This gene encodes a protein belonging to the GTP-binding superfamily and to the immuno-associated nucleotide (IAN) subfamily of nucleotide-binding proteins. In humans, the IAN subfamily genes are located in a cluster at 7q36.1. This gene is thought to be involved in the differentiation of T helper (Th) cells of the Th1 lineage, and the related mouse gene has been shown to be critical for the deve…
ENSG00000107317	PTGDS	5730	-1.39377	-1.22768	-0.910232	-3.80197	-5.67484	-6.20242	5.19573	6.90252	7.11265	0.0372775	1	0.274809	1.03141e-08	1	8.72106e-05	4.80775e-15	1	7.76625e-06	0.525242	1	0.847258	1.38993e-06	1	0.0297123	6.22702e-13	1	0.00232857				down		down	up		up	PTGDS	prostaglandin D2 synthase	The protein encoded by this gene is a glutathione-independent prostaglandin D synthase that catalyzes the conversion of prostaglandin H2 (PGH2) to postaglandin D2 (PGD2). PGD2 functions as a neuromodulator as well as a trophic factor in the central nervous system. PGD2 is also involved in smooth muscle contraction/relaxation and is a potent inhibitor of platelet aggregation. This gene is preferen…
ENSG00000121210	TMEM131L	23240	-0.850337	-0.738872	-0.664261	-1.1922	-0.885086	-0.976375	2.04253	1.62396	1.64064	0.00460577	1	0.0145106	6.39102e-06	1	0.00100554	7.0301e-15	1.73859e-10	2.13198e-05	0.253116	1	0.846729	0.000287022	1	0.0665802	8.88513e-13	1.73859e-10	0.00385378				down			up	up	up	TMEM131L	transmembrane 131 like
ENSG00000049249	TNFRSF9	3604	-1.01797	-2.3946	-0.667772	-1.93585	-0.973253	-1.67872	2.95382	3.36786	2.34649	0.0171684	1	0.115553	4.48142e-07	1	0.00127171	7.14051e-15	0.161844	0.000136248	0.418824	1	0.846729	3.45096e-05	1	0.0724739	8.95249e-13	0.161844	0.00858934				down			up		up	TNFRSF9	TNF receptor superfamily member 9	The protein encoded by this gene is a member of the TNF-receptor superfamily. This receptor contributes to the clonal expansion, survival, and development of T cells. It can also induce proliferation in peripheral monocytes, enhance T cell apoptosis induced by TCR/CD3 triggered activation, and regulate CD28 co-stimulation to promote Th1 cell responses. The expression of this receptor is induced b…
ENSG00000145730	PAM	5066	-0.791886	-0.816181	-0.612149	-1.21884	-0.847939	-0.998485	2.01072	1.66412	1.61063	0.00759417	1	0.0210445	3.00939e-06	1	0.000786417	7.40187e-15	2.19135e-06	2.79711e-05	0.301982	1	0.846729	0.000157621	1	0.0619394	9.20651e-13	2.19135e-06	0.00429768				down			up	up	up	PAM	peptidylglycine alpha-amidating monooxygenase	This gene encodes a multifunctional protein. The encoded preproprotein is proteolytically processed to generate the mature enzyme. This enzyme includes two domains with distinct catalytic activities, a peptidylglycine alpha-hydroxylating monooxygenase (PHM) domain and a peptidyl-alpha-hydroxyglycine alpha-amidating lyase (PAL) domain. These catalytic domains work sequentially to catalyze the conv…
ENSG00000141458	NPC1	4864	-1.06587	-0.973553	-0.850237	-1.44044	-1.05502	-1.19057	2.50631	2.02857	2.0408	0.00362578	1	0.0148914	9.52033e-06	1	0.00133481	7.61886e-15	0	2.40429e-05	0.223171	1	0.846729	0.000389761	1	0.074156	9.40179e-13	0	0.00397972				down			up	up	up	NPC1	NPC intracellular cholesterol transporter 1	This gene encodes a large protein that resides in the limiting membrane of endosomes and lysosomes and mediates intracellular cholesterol trafficking via binding of cholesterol to its N-terminal domain. It is predicted to have a cytoplasmic C-terminus, 13 transmembrane domains, and 3 large loops in the lumen of the endosome - the last loop being at the N-terminus. This protein transports low-dens…
ENSG00000170873	MTSS1	9788	-1.32342	-1.35811	-1.08507	-1.66478	-1.18603	-1.41748	2.98819	2.54414	2.50254	0.00234165	1	0.0203832	2.029e-05	1	0.00258028	1.12722e-14	0.000349427	6.33221e-05	0.182681	1	0.846729	0.000694423	1	0.0925359	1.38014e-12	0.000349427	0.00619423				down			up	up	up	MTSS1	MTSS1, I-BAR domain containing
ENSG00000186469	GNG2	54331	-1.52926	-1.68183	-1.21811	-1.64922	-0.960768	-1.48769	3.17847	2.6426	2.7058	0.000825419	1	0.0257083	6.6724e-05	1	0.00736817	1.40296e-14	0	0.000111095	0.0929368	1	0.846729	0.00184053	1	0.133342	1.69133e-12	0	0.00802389				down			up	up	up	GNG2	G protein subunit gamma 2	This gene encodes one of the gamma subunits of a guanine nucleotide-binding protein. Such proteins are involved in signaling mechanisms across membranes. Various subunits forms heterodimers which then interact with the different signal molecules. [provided by RefSeq, Aug 2011].
ENSG00000273179	AC092535.4	ENSG00000273179	-1.63648	-1.90422	-1.52247	-3.19248	-3.60284	-3.84066	4.82895	5.50706	5.36313	0.0131628	1	0.164647	7.149e-07	1	0.00298171	1.72597e-14	0	8.66054e-05	0.38553	1	0.846729	4.99928e-05	1	0.097353	2.06484e-12	0	0.00725818				down			up	up	up	AC092535.4
ENSG00000167261	DPEP2	64174	-0.117665	-0.0977264	-0.0931384	-1.90797	-1.47718	-1.53584	2.02563	1.57491	1.62897	0.70032	1	0.660427	2.3435e-12	1	5.85682e-05	1.99466e-14	1	2.42304e-05	0.970277	1	0.931452	7.05067e-10	1	0.0275539	2.31558e-12	1	0.00397972				down		down	up		up	DPEP2	dipeptidase 2	DPEP2 belongs to the membrane-bound dipeptidase (EC 3.4.13.19) family. These enzymes hydrolyze a variety of dipeptides, including leukotriene D4, the beta-lactam ring of some antibiotics, and cystinyl-bis-glycine (cys-bis-gly) formed during glutathione degradation (Habib et al., 2003 [PubMed 12738806]).[supplied by OMIM, Mar 2008].
ENSG00000141736	ERBB2	2064	-1.64106	-1.23898	-1.71824	-2.13443	-1.81539	-1.87783	3.77548	3.05437	3.59608	0.00245049	1	0.016017	1.99566e-05	1	0.00436114	2.64209e-14	0	9.16337e-05	0.184114	1	0.846729	0.000688477	1	0.110725	3.00049e-12	0	0.00744084				down			up	up	up	ERBB2	erb-b2 receptor tyrosine kinase 2	This gene encodes a member of the epidermal growth factor (EGF) receptor family of receptor tyrosine kinases. This protein has no ligand binding domain of its own and therefore cannot bind growth factors. However, it does bind tightly to other ligand-bound EGF receptor family members to form a heterodimer, stabilizing ligand binding and enhancing kinase-mediated activation of downstream signallin…
ENSG00000229989	MIR181A1HG	100131234	-0.378928	-0.35058	-0.317126	-3.32957	-3.00833	-2.99271	3.7085	3.35891	3.30983	0.478383	1	0.552198	2.15072e-11	1	0.00049498	3.61437e-14	4.04123e-06	0.000154113	0.928997	1	0.909656	5.05889e-09	1	0.0573139	4.01733e-12	4.04123e-06	0.00910106				down			up	up	up	MIR181A1HG	MIR181A1 host gene
ENSG00000096996	IL12RB1	3594	-0.966869	-1.14474	-0.735687	-1.12277	-0.743748	-0.931893	2.08963	1.88848	1.66758	0.00271063	1	0.0126784	7.31004e-05	1	0.00157125	7.08499e-14	0.253474	3.49075e-05	0.192511	1	0.846729	0.00197432	1	0.076474	7.65766e-12	0.253474	0.00467582				down			up		up	IL12RB1	interleukin 12 receptor subunit beta 1	The protein encoded by this gene is a type I transmembrane protein that belongs to the hemopoietin receptor superfamily. This protein binds to interleukine 12 (IL12) with a low affinity, and is thought to be a part of IL12 receptor complex. This protein forms a disulfide-linked oligomer, which is required for its IL12 binding activity. The coexpression of this and IL12RB2 proteins was shown to le…
ENSG00000162645	GBP2	2634	-0.599354	-0.759973	-0.451006	-0.66587	-0.371199	-0.559371	1.26522	1.13117	1.01038	0.00222791	1	0.0185005	9.43124e-05	1	0.00304613	8.14396e-14	0.366893	7.18901e-05	0.17782	1	0.846729	0.00240386	1	0.0974948	8.74192e-12	0.366893	0.0065125				down			up		up	GBP2	guanylate binding protein 2	This gene belongs to the guanine-binding protein (GBP) family, which includes interferon-induced proteins that can bind to guanine nucleotides (GMP, GDP and GTP). The encoded protein is a GTPase which hydrolyzes GTP, predominantly to GDP. The protein may play a role as a marker of squamous cell carcinomas. [provided by RefSeq, Jul 2013].
ENSG00000008405	CRY1	1407	-0.485967	-0.741269	-0.351495	-1.853	-1.24681	-1.54081	2.33896	1.98808	1.8923	0.17423	1	0.211021	5.87074e-09	1	0.000262465	8.39652e-14	0.000115285	3.7756e-05	0.766797	1	0.846729	8.43886e-07	1	0.0447104	8.95172e-12	0.000115285	0.00489018				down		down	up	up	up	CRY1	cryptochrome circadian regulator 1	This gene encodes a flavin adenine dinucleotide-binding protein that is a key component of the circadian core oscillator complex, which regulates the circadian clock. This gene is upregulated by CLOCK/ARNTL heterodimers but then represses this upregulation in a feedback loop using PER/CRY heterodimers to interact with CLOCK/ARNTL. Polymorphisms in this gene have been associated with altered sleep…
ENSG00000211751	TRBC1	ENSG00000211751	-0.563799	-0.64163	-0.431241	-1.40628	-0.956471	-1.15307	1.97007	1.5981	1.58431	0.0605466	1	0.104727	1.09476e-07	1	0.000730901	9.1007e-14	6.98723e-06	6.82763e-05	0.608849	1	0.846729	1.06488e-05	1	0.0606319	9.63691e-12	6.98723e-06	0.00644627				down			up	up	up	TRBC1	T cell receptor beta constant 1
ENSG00000233864	TTTY15	64595	-0.576521	0.0555282	0.29936	-4.00252	-5.30356	-5.41632	4.57904	5.24804	5.11696	0.374169	1	0.611283	3.46391e-10	1	0.000137415	1.2862e-13	2.3647e-07	7.81896e-05	0.891841	1	0.921523	6.31163e-08	1	0.0331318	1.32614e-11	2.3647e-07	0.00684574				down		down	up	up	up	TTTY15	testis-specific transcript, Y-linked 15
ENSG00000197362	ZNF786	136051	-1.1197	-0.948801	-0.929328	-1.46644	-1.13411	-1.21514	2.58614	2.08291	2.14446	0.00513251	1	0.0134333	3.91596e-05	1	0.00142531	1.67886e-13	1.08025e-13	3.37002e-05	0.263486	1	0.846729	0.00118366	1	0.0745794	1.6866e-11	1.08025e-13	0.00459261				down			up	up	up	ZNF786	zinc finger protein 786
ENSG00000158156	XKR8	55113	-0.675774	-0.697199	-0.518109	-1.14979	-0.803638	-0.943695	1.82556	1.50084	1.4618	0.0201511	1	0.029006	6.41378e-06	1	0.00066772	1.80311e-13	1.20202e-10	2.76248e-05	0.444743	1	0.846729	0.000287022	1	0.0605848	1.7999e-11	1.20202e-10	0.00428649				down			up	up	up	XKR8	XK related 8
ENSG00000069667	RORA	6095	-0.171577	-0.436524	-0.105927	-1.87965	-1.24533	-1.54282	2.05122	1.68186	1.64874	0.588521	1	0.649562	2.11259e-11	1	0.000124541	1.88664e-13	3.98469e-09	3.9987e-05	0.957073	1	0.93027	5.05889e-09	1	0.0319967	1.87136e-11	3.98469e-09	0.00497685				down		down	up	up	up	RORA	RAR related orphan receptor A	The protein encoded by this gene is a member of the NR1 subfamily of nuclear hormone receptors. It can bind as a monomer or as a homodimer to hormone response elements upstream of several genes to enhance the expression of those genes. The encoded protein has been shown to interact with NM23-2, a nucleoside diphosphate kinase involved in organogenesis and differentiation, as well as with NM23-1, …
ENSG00000178607	ERN1	2081	-0.433435	-0.652968	-0.321021	-1.32317	-0.897542	-1.07632	1.7566	1.55051	1.39735	0.115156	1	0.119929	4.39998e-08	1	0.000230783	2.19616e-13	0.111678	3.30593e-05	0.700396	1	0.846729	4.86517e-06	1	0.0418366	2.16467e-11	0.111678	0.00459261				down		down	up		up	ERN1	endoplasmic reticulum to nucleus signaling 1	This gene encodes the transmembrane protein kinase inositol-requiring enzyme 1. The encoded protein contains two functional catalytic domains, a serine/threonine-protein kinase domain and an endoribonuclease domain. This protein functions as a sensor of unfolded proteins in the endoplasmic reticulum (ER) and triggers an intracellular signaling pathway termed the unfolded protein response (UPR). T…
ENSG00000149260	CAPN5	726	-1.71164	-1.69854	-1.85739	-2.45377	-1.99314	-2.43935	4.1654	3.69168	4.29674	0.0049022	1	0.029735	1.98204e-05	1	0.00451607	2.38213e-13	0	0.000111684	0.261118	1	0.846729	0.000685606	1	0.111648	2.3333e-11	0	0.00802389				down			up	up	up	CAPN5	calpain 5	Calpains are calcium-dependent cysteine proteases involved in signal transduction in a variety of cellular processes. A functional calpain protein consists of an invariant small subunit and 1 of a family of large subunits. CAPN5 is one of the large subunits. Unlike some of the calpains, CAPN5 and CAPN6 lack a calmodulin-like domain IV. Because of the significant similarity to Caenorhabditis elega…
ENSG00000196998	WDR45	11152	-0.341521	-0.346109	-0.259791	-0.941519	-0.675253	-0.76867	1.28303	1.02136	1.02846	0.0955305	1	0.114678	1.37672e-07	1	0.000454735	3.50142e-13	0	5.39959e-05	0.679812	1	0.846729	1.28134e-05	1	0.0554848	3.36651e-11	0	0.00579605				down			up	up	up	WDR45	WD repeat domain 45	This gene encodes a member of the WD repeat protein family. WD repeats are minimally conserved regions of approximately 40 amino acids typically bracketed by gly-his and trp-asp (GH-WD), which may facilitate formation of heterotrimeric or multiprotein complexes. Members of this family are involved in a variety of cellular processes, including cell cycle progression, signal transduction, apoptosis…
ENSG00000160050	CCDC28B	79140	-0.649481	-0.682328	-0.49668	-1.28636	-0.909046	-1.05942	1.93583	1.59137	1.5561	0.0363748	1	0.0460025	2.47177e-06	1	0.0005896	4.25009e-13	2.76475e-07	2.99893e-05	0.523855	1	0.846729	0.000134358	1	0.057903	4.0125e-11	2.76475e-07	0.00447612				down			up	up	up	CCDC28B	coiled-coil domain containing 28B	The product of this gene localizes to centrosomes and basal bodies. The protein colocalizes with several proteins associated with Bardet-Biedl syndrome (BBS) and participates in the regulation of cilia development. Alternative splicing results in multiple transcript variants. [provided by RefSeq, Jul 2014].
ENSG00000162777	DENND2D	79961	-0.454782	-0.356412	-0.349363	-0.821512	-0.616097	-0.675259	1.27629	0.972509	1.02462	0.0252993	1	0.0571442	3.63334e-06	1	0.0013598	5.1298e-13	0	8.71102e-05	0.466788	1	0.846729	0.000182897	1	0.0745794	4.72907e-11	0	0.00726165				down			up	up	up	DENND2D	DENN domain containing 2D
ENSG00000107551	RASSF4	83937	-1.04271	-0.720914	-0.91042	-1.73853	-1.28961	-1.4762	2.78124	2.01052	2.38662	0.0157931	1	0.037509	7.72431e-06	1	0.00198036	6.9055e-13	6.09512e-14	9.7288e-05	0.413223	1	0.846729	0.000333098	1	0.0827634	6.29204e-11	6.09512e-14	0.00767612				down			up	up	up	RASSF4	Ras association domain family member 4	The function of this gene has not yet been determined but may involve a role in tumor suppression. Alternative splicing of this gene results in several transcript variants; however, most of the variants have not been fully described. [provided by RefSeq, Jul 2008].
ENSG00000170298	LGALS9B	284194	-1.09089	-0.721575	-0.983073	-1.73311	-1.49528	-1.42236	2.824	2.21685	2.40543	0.0153401	1	0.0155135	2.0271e-05	1	0.00111793	1.00032e-12	3.94184e-08	2.2762e-05	0.405429	1	0.846729	0.000694423	1	0.0685602	8.95833e-11	3.94184e-08	0.00397972				down			up	up	up	LGALS9B	galectin 9B	This gene was initially thought to represent a pseudogene of galectin 9; however, this transcript has good exon-intron structure and encodes a predicted protein of the same size as and highly similar to galectin 9. This gene is one of two similar loci on chromosome 17p similar to galectin 9 and now thought to be protein-encoding. This gene is the more centromeric gene. [provided by RefSeq, Jul 20…
ENSG00000185989	RASA3	22821	-1.02759	-1.09078	-0.817686	-2.1153	-1.54651	-1.90079	3.14289	2.63728	2.71848	0.0350096	1	0.11733	1.91094e-06	1	0.00354032	1.24902e-12	0	0.000167512	0.516345	1	0.846729	0.000111863	1	0.101606	1.1122e-10	0	0.0096062				down			up	up	up	RASA3	RAS p21 protein activator 3	This gene encodes a protein that binds inositol 1,3,4,5-tetrakisphosphate and stimulates the GTPase activity of Ras p21. This protein functions as a negative regulator of the Ras signalling pathway. It is localized to the cell membrane via a pleckstrin homology (PH) domain in the C-terminal region. Alternative splicing results in multiple transcript variants. [provided by RefSeq, Mar 2016].
ENSG00000137824	RMDN3	55177	-0.507038	-0.445265	-0.389363	-0.822706	-0.600083	-0.678229	1.32974	1.04535	1.06759	0.0199483	1	0.0374265	1.5012e-05	1	0.00125165	1.61135e-12	0	5.89365e-05	0.444154	1	0.846729	0.000560038	1	0.072117	1.41022e-10	0	0.00603621				down			up	up	up	RMDN3	regulator of microtubule dynamics 3
ENSG00000177721	ANXA2R	389289	-0.612724	-0.809205	-0.45231	-1.59299	-1.03683	-1.33586	2.20571	1.84604	1.78817	0.0853136	1	0.112312	4.72094e-07	1	0.000530685	1.67937e-12	1.09814e-06	4.2172e-05	0.658754	1	0.846729	3.59264e-05	1	0.057903	1.44611e-10	1.09814e-06	0.0051234				down			up	up	up	ANXA2R	annexin A2 receptor
ENSG00000136490	LIMD2	80774	-0.692122	-0.760315	-0.525137	-0.998938	-0.607986	-0.831201	1.69105	1.3683	1.35634	0.0118505	1	0.0268452	3.52803e-05	1	0.00150926	2.11967e-12	1.94643e-07	4.35522e-05	0.366206	1	0.846729	0.00109717	1	0.076037	1.81527e-10	1.94643e-07	0.00521564				down			up	up	up	LIMD2	LIM domain containing 2
ENSG00000129968	ABHD17A	81926	-1.05288	-1.0604	-0.812623	-0.775337	-0.426315	-0.659499	1.82821	1.48671	1.47212	0.000394404	1	0.00774037	0.00303567	1	0.0109351	2.57019e-12	1.0554e-06	6.63808e-05	0.0600232	1	0.846729	0.0336903	1	0.152551	2.16559e-10	1.0554e-06	0.00638233				down			up	up	up	ABHD17A	abhydrolase domain containing 17A
ENSG00000115607	IL18RAP	8807	-0.983633	-1.2046	-0.7024	-2.38173	-1.63733	-2.33054	3.36535	2.84194	3.03294	0.0604039	1	0.242499	7.73201e-07	1	0.00453802	2.60304e-12	9.99201e-15	0.000359219	0.608849	1	0.846729	5.29254e-05	1	0.111648	2.18154e-10	9.99201e-15	0.0138321				down			up	up	up	IL18RAP	interleukin 18 receptor accessory protein	The protein encoded by this gene is an accessory subunit of the heterodimeric receptor for interleukin 18 (IL18), a proinflammatory cytokine involved in inducing cell-mediated immunity. This protein enhances the IL18-binding activity of the IL18 receptor and plays a role in signaling by IL18. Mutations in this gene are associated with Crohn's disease and inflammatory bowel disease, and susceptibi…
ENSG00000181847	TIGIT	201633	-0.72734	-0.928685	-0.546277	-1.28898	-0.731375	-1.08378	2.01631	1.66006	1.63005	0.0264542	1	0.0567251	8.65529e-06	1	0.00143965	2.90006e-12	4.15059e-05	6.28868e-05	0.471993	1	0.846729	0.000356974	1	0.0745891	2.41754e-10	4.15059e-05	0.00619423				down			up	up	up	TIGIT	T cell immunoreceptor with Ig and ITIM domains	This gene encodes a member of the PVR (poliovirus receptor) family of immunoglobin proteins. The product of this gene is expressed on several classes of T cells including follicular B helper T cells (TFH). The protein has been shown to bind PVR with high affinity; this binding is thought to assist interactions between TFH and dendritic cells to regulate T cell dependent B cell responses.[provided…
ENSG00000189067	LITAF	9516	-0.609818	-0.627374	-0.463334	-0.681433	-0.430607	-0.571618	1.29124	1.05798	1.03495	0.00409224	1	0.0300443	0.000238824	1	0.00599738	3.1864e-12	0.00352202	0.000149475	0.244282	1	0.846729	0.00510689	1	0.123855	2.61452e-10	0.00352202	0.00897539				down			up	up	up	LITAF	lipopolysaccharide induced TNF factor	Lipopolysaccharide is a potent stimulator of monocytes and macrophages, causing secretion of tumor necrosis factor-alpha (TNF-alpha) and other inflammatory mediators. This gene encodes lipopolysaccharide-induced TNF-alpha factor, which is a DNA-binding protein and can mediate the TNF-alpha expression by direct binding to the promoter region of the TNF-alpha gene. The transcription of this gene is…
[truncated: 15,489 more rows]

## Sheet: c7.immune
algo	contrast	sign	ontology	direction	term	category	numDEInCat	numInCat	numDE	fracOfDE	foldEnrich	over_represented_pvalue	over.qval	genes
[truncated: 139 more rows]

## Sheet: c3.tft
algo	contrast	sign	ontology	direction	term	category	numDEInCat	numInCat	numDE	fracOfDE	foldEnrich	over_represented_pvalue	over.qval	genes
[truncated: 10 more rows]

[truncated: 4 more sheets: CC, BP, MF, KEGG]
